# Supplementary material for: Chromosome-level genome assembly of Ophiorrhiza pumila reveals the evolution of camptothecin biosynthesis
Source: Nat Commun. 2021 Jan 15;12:405. doi: 10.1038/s41467-020-20508-2 (PMC7810986; doi:10.1038/s41467-020-20508-2)
Supplement: Supplementary file 6 — Source Data [file 41467_2020_20508_MOESM6_ESM.xlsx]

## Sheet: Fig 3d
LTR elements				All repeat classes and its classification across selected plant genomes
individual	group	value		Repeat Class	Repeat family	Arabidopsis thaliana	Papaver somniferum	Nicotiana benthamiana	Solanum lycopersicum	Catharenthus roseus	Coffea canephora	Camtotheca acuminata	Ophiorrhiza pumila
Gypsy	Op	22.3041				% of whole genome	% of whole genome	% of whole genome	% of whole genome	% of whole genome	% of whole genome	% of whole genome	% of whole genome
Copia	Op	5.61543		Total repeat content		20.738	72.2953	61.8024	57.0303	61.4667	41.5303	36.8831	58.1652
Caulimovirus	Op	1.52464		Satellite	5S	0	0	0	0	0	0	1.63701e-05	0
Other LTR	Op	0.0453552		SINE	7SL	0	1.06799e-05	0	1.02589e-05	8.60991e-06	0	0	8.85723e-06
ERV1	Op	0.00184617		DNA	Academ-1	0.00086784	1.12691e-05	1.49168e-05	0.000162091	0.000151726	0.000198803	0.000709618	0.000213936
Copia	Ca	8.67112		DNA	Academ-2	4.28045e-05	0	0	5.18982e-06	1.89418e-05	0	0	1.13554e-05
Gypsy	Ca	2.5115		DNA	Academ-H	9.06448e-05	0	2.28971e-06	0	0	1.31599e-05	0	0
Other LTR	Ca	0.289865		Satellite	acro	0	0	0	0	0	2.26351e-05	4.96063e-05	3.33849e-05
Caulimovirus	Ca	0.171953		SINE	Alu	0	3.49859e-06	0	0	0	0	0	1.61247e-05
ERV1	Ca	0.0705664		SINE	B2	0	0	0	0	0	0	1.66181e-05	0
Copia	Cr	14.2123		SINE	B4	0	0	9.09149e-07	6.03467e-06	4.17102e-05	4.6323e-05	0.000241086	3.92898e-05
Gypsy	Cr	13.3703		LTR	Bhikhari	0	0	0	1.41211e-05	0	2.10559e-06	8.18503e-06	0
Other LTR	Cr	1.21724		LTR	Cassandra	0.033709	0.0620296	0.0483394	8.56923e-06	0	0	2.03386e-05	0
Caulimovirus	Cr	0.871621		LTR	Caulimoviru	0	0	0	9.84858e-05	0	0	0	0
ERV1	Cr	0.00187202		LTR	Caulimovirus	0.00278061	0.0249596	0.317041	0.626343	0.90243	0.430236	0.171953	1.52464
Gypsy	Cc	20.2446		Satellite	centr	0.00168532	1.05326e-05	0	5.39499e-05	0	0	2.90197e-05	0
Copia	Cc	3.94221		Other	centromeric	0.00107683	0	0	0	0	0	0	0
Other LTR	Cc	0.475873		DNA	CMC-Chapaev	0.00112551	1.70878e-05	0.000203111	0.000422668	0.00148224	0.00121159	0.0179324	0.00971797
Caulimovirus	Cc	0.430236		DNA	CMC-Chapaev-	0	0	0	0.000115141	0	0	0	0
ERV1	Cc	0.129733		DNA	CMC-Chapaev-3	4.86796e-05	6.18697e-06	2.38399e-05	0	0.000187696	0.000124756	0.000820488	0.000140126
Gypsy	Sl	36.9116		DNA	CMC-EnSpm	0.984462	0.637718	0.341282	0.82701	1.89039	0.191357	0.983557	0.499176
Copia	Sl	6.20455		DNA	CMC-Transib	0.000766285	1.50255e-05	0.00377549	0.0270476	0.00335136	0.00169448	0.0124981	0.00025686
Caulimovirus	Sl	0.626343		Other	Composite	0.0322754	0	0	1.48453e-05	0	0	0.000166925	0
Other LTR	Sl	0.0370116		LTR	Copia	1.78092	18.897	6.66339	6.20455	13.8429	3.94221	8.67112	5.61543
ERV1	Sl	0.00123819		LINE	CR1	0.012598	0.000103595	0.000165162	0.0177525	0.000215439	0.000595883	0.000939791	0.00057731
Gypsy	Nb	30.5756		LINE	CR1-Zenon	0.000153593	2.65156e-06	1.31658e-05	1.79833e-05	1.77938e-05	1.64938e-05	0	7.3356e-05
Copia	Nb	6.66339		LINE	CRE	0.000456581	0.138921	7.98031e-06	3.47597e-05	4.78328e-05	8.79085e-05	0.000281764	4.4059e-05
Caulimovirus	Nb	0.317041		LINE	CRE-Ambal	0.000229969	2.0255e-06	3.2662e-06	3.85012e-05	2.33424e-05	0	2.05866e-05	5.13265e-05
Other LTR	Nb	0.108382		LINE	CRE-II	0	0.215613	0	0	0	0	0	0
ERV1	Nb	0.000465821		LINE	CRE-Odin	0	0	0	0	0	0	1.90984e-05	0
Gypsy	Ps	19.0599		DNA	Crypton	0.000740266	6.18697e-06	6.52567e-05	0.000122262	0.000487895	0.000320752	0.00212166	0.000241643
Copia	Ps	18.897		DNA	Crypton-A	4.36438e-05	0	6.93647e-06	7.96576e-06	9.4709e-05	4.22873e-05	0.000245303	3.74729e-05
Other LTR	Ps	0.155762		DNA	Crypton-C	0.000229969	1.58357e-06	5.45489e-06	9.41408e-06	1.45412e-05	0	2.45551e-05	0
Caulimovirus	Ps	0.0249596		DNA	Crypton-F	9.31627e-05	1.32578e-06	0	1.35177e-05	0	0	3.79488e-05	1.20368e-05
ERV1	Ps	0.000169994		DNA	Crypton-H	0.00256239	6.59207e-05	9.11843e-05	0.000357132	0.000760542	0.000699057	0.00336752	0.000714483
Gypsy	At	5.76418		DNA	Crypton-I	0	0	0	1.08624e-05	0	0	0	1.31723e-05
Copia	At	1.78092		DNA	Crypton-R	0	1.47309e-06	0	8.56923e-06	0	0	0	0
Other LTR	At	0.0862494		DNA	Crypton-S	0	1.6204e-06	3.53558e-06	3.17424e-05	0	1.35109e-05	2.43071e-05	5.655e-05
ERV1	At	0.0066817		DNA	Crypton-V	0.00138065	1.41417e-05	9.37433e-05	0.000533223	0.000659519	0.00107069	0.00827234	0.000670197
Caulimovirus	At	0.00278061		DNA	Crypton-X	5.28761e-05	0	1.4479e-06	0	7.84458e-06	0	0	7.04036e-06
				DNA	Dada	0.00124385	0.0126758	0.00011499	0.000352304	0.000336934	0.00558052	0.0072946	0.000816455
				LINE	Deceiver	0	0	0	0	0	0	0	1.33994e-05
				LTR	DIRS	0.00119013	1.00907e-05	5.61652e-05	0.00027494	0.000293119	0.00510255	0.00245303	0.000355652
				Other	DNA_virus	4.61617e-05	0	0	7.84507e-06	0	0	2.72834e-05	0
				LINE	Dong-R4	5.37155e-05	3.25921e-05	2.52541e-06	3.13803e-05	8.41858e-06	3.21103e-05	2.3563e-05	3.36121e-05
				LINE	Dualen	4.78403e-05	1.36261e-06	0	1.19486e-05	0	9.2997e-06	0	0
				LTR	ERV1	0.0066817	0.000169994	0.000465821	0.00123819	0.00193819	0.129733	0.0705664	0.00184616
				LTR	ERV4	0.000295435	1.73088e-06	8.31703e-06	6.83125e-05	3.19523e-05	5.10606e-05	0.000459106	3.9744e-05
				LTR	ERV-Foamy	0	5.85553e-06	0	0	0	2.47407e-05	0	2.31651e-05
				LTR	ERVK	0.0033782	8.06884e-05	8.19917e-05	0.000473963	0.000477754	0.000813285	0.00268593	0.0148518
				LTR	ERVL	0.000274452	9.98018e-06	1.56912e-05	0.000107296	9.87269e-05	0.000120545	0.000157252	0.000205079
				LTR	ERV-Lenti	0	0	0	7.60368e-06	0	0	0	2.20295e-05
				LTR	ERVL-MaLR	0	0	2.55909e-06	7.12091e-06	0	8.59783e-06	0	8.85723e-06
				DNA	Ginger	0.0009887	2.33485e-05	0.000241665	0.000842923	0.00294593	0.00166377	0.00918584	0.0177449
				LTR	Gypsy	5.76418	19.0599	30.5756	36.9116	14.7146	20.2446	2.5115	22.3041
				LTR	Gypsy-Troyka	0	0	0	0	0	0	0	1.09012e-05
				DNA	hAT	0.0239294	0.00347899	3.75781e-05	0.000131797	0.000293119	0.000293028	0.00398314	0.00750707
				DNA	hAT-Ac	0.360284	0.513947	0.915444	0.613796	0.866635	0.654531	1.02785	1.22082
				DNA	hAT-Blackjac	0	0	0	0.000291837	0	0	0	0
				DNA	hAT-Blackjack	0.000971075	1.41785e-05	3.59956e-05	0	0.000304408	0.000313031	0.0022298	0.000535749
				DNA	hAT-Charlie	0.112454	0.00527469	0.000240621	0.00559812	0.0119586	0.123408	0.0163182	0.0149115
				DNA	hAT-hAT1	0	0	1.88564e-06	0	0	0	0	0.00542812
				DNA	hAT-hAT19	9.23234e-05	2.39377e-06	0	3.75356e-05	7.65325e-06	4.50948e-05	7.41614e-05	1.11283e-05
				DNA	hAT-hAT5	0.000185486	6.84986e-06	0.000791532	4.28462e-05	1.98985e-05	1.21072e-05	0.000127984	3.36121e-05
				DNA	hAT-hAT6	5.53941e-05	0	2.02033e-06	1.1828e-05	0	0	0	0
				DNA	hAT-hATm	0.000652139	7.95468e-06	5.97681e-05	0.000238369	0.000519464	0.000318471	0.00147182	0.000193269
				DNA	hAT-hATw	0.000171218	0	9.12516e-06	5.25016e-05	1.51152e-05	0.000121598	0.000229429	8.03964e-05
				DNA	hAT-hATx	6.04299e-05	6.29745e-06	0	5.4312e-06	3.0039e-05	1.42127e-05	0	0
				DNA	hAT-hobo	5.11975e-05	8.43343e-06	0	4.04323e-05	2.21944e-05	2.15823e-05	2.48031e-05	1.31723e-05
				DNA	hAT-Pegasus	7.97339e-05	0.00642425	3.60292e-06	2.7156e-05	9.1839e-06	2.50916e-05	0.000234638	0
				DNA	hAT-Restless	0	0	0	3.74149e-06	0	0	0	0
				DNA	hAT-Tag1	0.0643008	0.0830019	0.138567	0.115956	0.291654	0.305908	0.982747	0.0839584
				DNA	hAT-Tip100	0.0749515	0.0315983	0.0906005	0.265774	0.431483	0.0922658	0.114381	0.227192
				RC	Helitron	2.26743	0.33642	0.104178	0.119469	0.220744	0.355935	-0.209165	0.311839
				RC	Helitron-2	0	0	0	0	3.82663e-05	9.10668e-05	0.000152787	6.08651e-05
				LINE	I	0.00193376	7.034e-05	6.86239e-05	0.000280612	0.000251792	0.000294081	0.000291437	0.000465118
				SINE	ID	0.000331525	2.65156e-06	0.00676232	5.05705e-05	4.47715e-05	6.93091e-05	0.000140386	2.88428e-05
				LINE	I-Jockey	0.00587429	0.697339	0.000550271	0.00110036	0.038634	0.00138916	0.00203634	0.00140626
				DNA	IS3EU	0.000526244	1.22635e-05	0.00011068	0.000220265	0.0112847	0.0010163	0.023628	0.00317043
				DNA	Kolobok	0.000196397	0	0	0	1.07146e-05	0.00588671	0.000147579	2.63446e-05
				DNA	Kolobok-E	0	1.91502e-06	1.54892e-06	6.63814e-06	0	7.01864e-06	0	0
				DNA	Kolobok-H	0	2.50425e-06	1.14485e-06	1.3759e-05	4.03709e-05	1.42127e-05	1.31457e-05	1.36265e-05
				DNA	Kolobok-Hydr	0	0	0	0.000123228	0	0	0	0
				DNA	Kolobok-Hydra	0.00024172	0.0283533	1.85197e-05	0	0.000107719	0.00408888	0.000992869	0.000174874
				DNA	Kolobok-T2	0.000872037	8.17564e-06	0.000229476	0.000515964	0.00164047	0.001326	0.009638	0.000834851
				LINE	L1	1.86141	2.21911	1.88839	1.0436	1.22957	1.07034e-05	3.4146	2.11002
				LINE	L1-DRE	9.48413e-05	3.60907e-06	8.48539e-06	0.000134694	0	1.2809e-05	0	3.27036e-05
				LINE	L1-Tx1	0.00467073	0.000276904	0.00973948	0.000536844	0.00054185	0.00085101	0.00193861	0.00108194
				LINE	L1-Zorro	0	0	0	6.87952e-06	1.43498e-05	0	0	1.36265e-05
				LINE	L2	0.00780637	0.00780465	0.0016102	0.00383214	0.0861833	0.0110942	1.78237	0.338493
				Satellite	macro	8.22518e-05	2.0255e-06	2.72745e-06	1.91902e-05	6.2374e-05	6.01848e-05	0.000611645	0.000157613
				DNA	Maverick	0.00896628	0.0229607	0.00594587	0.0104525	0.00538636	0.00204225	0.0085236	0.00266648
				DNA	Merlin	0.000323132	8.39661e-06	8.50896e-05	0.00025937	0.000686879	0.000751696	0.0052347	0.000365418
				SINE	MIR	0	0	0	0	0	3.15839e-06	0	1.81687e-05
				DNA	MULE	6.71443e-05	5.67139e-06	0	0	0	0	0	0
				DNA	MULE-F	0.000107431	0	0	1.76212e-05	0	8.59783e-06	0	1.95313e-05
				DNA	MULE-MuDR	2.77481	1.89482	0.510988	1.28697	6.32274	0.467574	0.450344	0.571171
				DNA	MULE-NOF	0.000659693	9.02267e-06	1.30311e-05	4.65876e-05	8.99257e-05	5.05342e-05	9.05314e-05	6.04109e-05
				LTR	Ngaro	0.000627799	1.02011e-05	5.22592e-05	0.000237163	0.000182721	0.000335842	0.0209993	0.000533705
				DNA	Novosib	0.000235005	1.52465e-05	3.20222e-05	0.00036558	0.00019114	0.000303556	1.04455	0.000245731
				DNA	P	0.00154936	2.48952e-05	0.000353154	0.000753127	0.0060587	0.00156358	0.00804217	0.000908888
				LTR	Pao	0.0252463	0.0309005	0.0205717	0.0042717	0.0434969	0.0168077	0.00375172	0.00604949
				LINE	Penelope	0.0025817	3.67904e-05	0.000257727	0.00148912	0.00172313	0.00189521	0.0518852	0.0322882
				DNA	P-Fungi	0.000125056	0	1.41423e-06	1.31556e-05	0	0	5.63031e-05	3.83813e-05
				DNA	PIF-Harbinge	0	0	0	0.423666	0	0	0	0
				DNA	PIF-Harbinger	0.350871	0.253091	0.146668	0	0.0406655	0.07954	0.358433	0.0655749
				DNA	PIF-HarbS	0.00020479	0	0	1.31556e-05	1.98985e-05	3.03556e-05	7.31692e-05	4.38319e-05
				DNA	PIF-ISL2EU	0.000406223	2.65156e-06	2.23247e-05	3.82598e-05	0.000124557	0.000104753	0.000893905	8.87994e-05
				DNA	PIF-Spy	0.000343275	0	2.52205e-05	9.4865e-05	0.000123217	0.000225649	0.00129125	0.000175555
				DNA	PiggyBac	0.00126651	3.63853e-05	3.91607e-05	0.000195403	0.000145029	0.000291098	0.000318224	0.000341117
				DNA	PiggyBac-A	0	0	0	0	0	0	9.67322e-06	0
				DNA	PiggyBac-X	3.44115e-05	5.37677e-06	8.14867e-06	3.53632e-05	2.58297e-05	2.19332e-05	0	0
				LINE	Proto1	4.86796e-05	0	0	1.17073e-05	0	0	0.0265294	2.2938e-05
				LINE	Proto2	0.000137646	2.35694e-06	3.53558e-06	7.60368e-06	2.18118e-05	6.31678e-06	0	3.31578e-05
				LINE	R1	0.00451797	0.0313575	0.00171085	0.0177705	0.000440253	0.000929443	0.00132622	0.00137378
				LINE	R1-LOA	0.0001452	3.60907e-06	4.68043e-06	4.79153e-05	4.55368e-05	9.12423e-06	6.07677e-05	0.000127408
				LINE	R2	0.000420491	1.96289e-05	2.34695e-05	0.00018454	7.00272e-05	0.00011844	3.64606e-05	0.0015323
				LINE	R2-Hero	5.37155e-05	0	0	1.47246e-05	6.08433e-05	5.96584e-06	8.33385e-05	1.49892e-05
				LINE	R2-NeSL	0.000131771	2.20227e-05	0.00726016	0.00215884	0.00010485	0.000190556	8.50747e-05	0.00458123
				LINE	Rex-Babar	0.000582477	2.09915e-06	1.2324e-05	5.49155e-05	2.10464e-05	0.000118264	0.000437527	2.90699e-05
				SINE	RTE	3.18935e-05	0	0.0184245	0.0637504	0	0	6.05196e-05	0
				LINE	RTE-BovB	0.0012791	0.0226747	0.788714	0.25015	0.000512959	1.08789e-05	0.658831	0.540964
				LINE	RTE-ORTE	7.21801e-05	0	1.07751e-06	8.32784e-06	0	1.70202e-05	0	9.31145e-06
				LINE	RTE-RTE	0.000130931	0	2.08767e-06	3.37941e-05	3.88402e-05	6.19395e-05	2.48031e-05	7.15392e-05
				LINE	RTE-X	0.00136555	7.36544e-06	3.10121e-05	0.000225455	0.000175642	0.000213718	0.00123842	0.000350428
				DNA	Sola	0	2.09915e-06	2.49174e-06	0	0	0	0.000107646	0
				DNA	Sola-1	0.00114481	0.00519024	6.09803e-05	0.000171867	0.000279726	0.000620272	0.02822	0.000465345
				DNA	Sola-2	0.0010315	7.69689e-06	6.82872e-05	0.000206144	0.000336552	0.000418311	0.0018714	0.000240962
				DNA	Sola-3	0.000571566	6.48159e-06	2.33011e-05	0.00022799	0.000270542	0.00756118	0.00332635	0.0949477
				LINE	Tad1	0.000946735	0.0130136	2.01023e-05	0.000130107	0.000150578	0.000133354	0.000146587	0.000223248
				DNA	TcMar	0.000224933	1.18215e-05	6.19568e-06	2.05179e-05	1.76025e-05	7.89597e-06	3.10039e-05	0
				DNA	TcMar	0.000504422	2.72521e-06	2.79142e-05	0.000140849	0.000442741	0.000371462	0.0117091	0.000136946
				DNA	TcMar-Ant1	0	0	1.30311e-05	2.18455e-05	9.1839e-06	0	0	0
				DNA	TcMar-Cweed	0	4.49292e-06	1.78463e-06	7.3623e-06	0	0	0	0
				DNA	TcMar-Fot1	0.0012044	2.90567e-05	0.00153855	0.000924753	0.00551206	0.00241125	0.0112676	0.000492598
				DNA	TcMar-Gizmo	0	1.36261e-06	1.41423e-06	0	0	0	0	0
				DNA	TcMar-ISRm11	0.000287042	5.63456e-06	8.55273e-06	0.000142539	0.000135271	0.000240213	0.000983196	0.000326128
				DNA	TcMar-m44	5.03582e-05	3.35128e-06	7.67726e-06	1.99144e-05	0	2.15823e-05	3.05079e-05	7.44916e-05
				DNA	TcMar-Marine	0	0	0	0.000150384	0	0	0	0
				DNA	TcMar-Mariner	0.00581889	1.12323e-05	1.93615e-05	0	7.65325e-05	0.000106683	0.000474732	0.000136946
				DNA	TcMar-Mogwai	5.03582e-05	0	0	1.85868e-05	1.39672e-05	0	0	2.15753e-05
				DNA	TcMar-Pogo	0.11371	0.0614426	0.000610982	0.0477529	0.00118243	0.0160669	4.34055e-05	0.000160339
				DNA	TcMar-Sagan	3.52508e-05	6.48159e-06	5.15184e-06	3.50011e-05	2.04724e-05	2.28106e-05	0	3.45205e-05
				DNA	TcMar-Stowaw	0	0	0	0.392896	0	0	0	0
				DNA	TcMar-Stowawa	0	0	0	0	0	0.0207882	0	0
				DNA	TcMar-Stowaway	0.0842065	0.00888457	0.140572	0	0.137371	0	0.000416941	0.063118
				DNA	TcMar-Tc1	0.00177765	0.0807156	9.46525e-05	0.000849078	0.0174833	0.00132442	0.00572878	0.0669477
				DNA	TcMar-Tc2	6.12692e-05	0	4.27637e-06	2.30524e-05	4.72588e-05	3.8778e-05	9.67322e-06	1.6806e-05
				DNA	TcMar-Tc4	0.000408741	9.6119e-06	1.4075e-05	8.65372e-05	3.76923e-05	3.45668e-05	0.000183295	7.58542e-05
				DNA	TcMar-Tigger	0.000342436	2.79887e-06	2.4244e-06	6.22778e-05	2.23858e-05	0	0.00011087	9.06163e-05
				SINE	tRNA	0.0823567	1.95921e-05	0.0589212	0.252746	0.00399366	0.00150971	0.143608	0.000276845
				SINE	tRNA?	0.00197656	0	1.14485e-06	2.8725e-05	0	0	0.00016122	0
				SINE	tRNA-7SL	0	0	0	0	1.07146e-05	0	5.20866e-06	0
				SINE	tRNA-Core	0.000283685	0	4.4784e-06	3.29493e-05	1.26279e-05	0.000100542	0.000596019	0.000115825
				SINE	tRNA-Core-L	0	0	0	7.2416e-06	0	0	0	0
				SINE	tRNA-Core-L2	0	0	2.08767e-06	0	1.18625e-05	0	0	0
				SINE	tRNA-Core-R	0	0	0	9.1727e-06	0	0	0	0
				SINE	tRNA-CR1	0	2.94618e-06	2.62643e-06	0	0	0	0	0
				SINE	tRNA-Deu	0	4.34561e-06	0	9.29339e-06	0	1.36863e-05	0	0
				SINE	tRNA-Deu-L2	0.000275292	1.1085e-05	2.18869e-06	4.40531e-05	0.00244808	2.87764e-05	5.15905e-05	1.52163e-05
				SINE	tRNA-Deu-RT	0	0	0	2.42594e-05	0	0	0	0
				SINE	tRNA-Deu-RTE	7.63767e-05	4.1983e-06	0	0	1.18625e-05	3.31631e-05	2.25709e-05	4.20151e-05
				SINE	tRNA-I	0	0	0	1.12245e-05	0	0	2.25709e-05	6.13193e-06
				SINE	tRNA-L2	6.29478e-05	0.000483431	4.27637e-06	1.38797e-05	3.97969e-05	2.50916e-05	1.88504e-05	4.6103e-05
				SINE	tRNA-Meta	0.000197236	0	2.28971e-06	1.8104e-05	1.24365e-05	1.66693e-05	0.000111118	5.33705e-05
				SINE	tRNA-R2	0	0	4.04066e-07	0	0	0	0	0
				SINE	tRNA-RTE	0.000135128	1.73456e-05	0.256564	0.0307232	2.04724e-05	8.7733e-05	0.22712	0.000132631
				SINE	tRNA-V	8.72876e-05	1.43626e-06	0	0	1.20539e-05	0	3.9685e-05	1.93042e-05
				SINE	tRNA-V-CR1	7.13408e-05	0	0	0	0	0	0	0
				LTR	Viper	0	0	0	0	1.33932e-05	0	0	0
				Satellite	Y-chromos	8.89662e-05	0	0	0	0	0	1.06653e-05	0
				DNA	Zator	6.6305e-05	4.49292e-06	2.28971e-06	3.34321e-05	0.00697479	4.47438e-05	5.70472e-05	4.11066e-05
				DNA	Zisupton	0.00472612	3.32182e-05	0.0140714	0.017287	0.0724765	0.00724096	0.265096	0.0208888
				DNA		0.22511	0.0205795	0.279435	0.988873	0.293931	0.105565	0.117556	0.111749
				LINE		0.011783	0	0	0.000652348	0	1.14053e-05	0.000106902	0
				Low_complexity		0.315097	0.102859	0.115933	0.177868	0.265616	0.198331	0.370012	0.205481
				LTR		0.00612692	0.0598389	0.0384039	0.0263851	1.20942	0.0154812	0.333035	0.0177065
				Retroposon		0.0218412	1.95184e-06	0.0278664	0.309004	0	1.0528e-05	2.10827e-05	0
				rRNA		0.0153139	0.0270834	0.0365535	0.0423612	0.0527328	0.0032198	0.00519353	0.0324241
				Satellite		0.471369	0.0911682	0.0777219	0.00918803	0.0219533	0.0368652	0.0134173	0.133935
				Satellite		0	0	0.0610039	0	0	0	0	0
				Simple_repeat		1.03976	0.735389	0.566844	0.869404	1.28872	0.918781	2.15162	0.973636
				SINE		0.0203514	0.00307658	0.0281137	0.0018203	0.0458847	1.19317e-05	1.86024e-05	0.0051222
				snRNA		0.00820671	0.00171077	0.000349686	0.00240626	0.00122299	0.00156007	0.00151101	0.00220182
				tRNA		0.0276324	0.00229658	0.00112566	0.00499465	0.00364008	0.00393079	0.00575011	0.00381043
				Unknown		1.64946	25.8396	17.4854	4.99233	17.0487	13.0905	10.873	20.8745
				Note: The highlighted cells represents two major classes of LTR repeat classification

## Sheet: Fig 4
log10 intensity > 3.9 filtered data for circos plot																																																	Raw data used for plot and analysis
	segment data									mapping data																																							ID
																																																	726
name	Segment	Start	End	Name	Class	Name	Class			seg	po	name	log intensity	Indole	class	Dammy		seg	po	OP	AT	OS	ZM	AC	NT	MT	GM	GG	GU	LE	ST	Max	Min			OP	AT	OS	ZM	AC	NT	MT	GM	GG	GU	LE	ST		347
1_OP	1	0	2	a1	b1	Amino acids	Amino acids			1	1	Vanillic acid (not validated)	4.39611	No	Amino acids	4.39611		1	1	1	-1	-1	-1	-1	-1	-1	-1	-1	-1	-1	-1	24895	0			24895	0	0	0	0	0	0	0	0	0	0	0		727
1_OP	1	2	4	a726	b726	Amino acids	Amino acids			1	3	Phenylalanine	4.82794	No	Amino acids	4.39611		1	3	-0.987931	-1	0.181798	-0.362703	-0.322833	-0.0748689	0.316789	0.126697	-0.345334	0.00927958	0.188195	1	114655	7107			7756	7107	70657	41377	43521	56855	77916	67694	42311	61380	71001	114655		1
1_OP	1	4	6	a347	b347	Amino acids	Amino acids			1	5	Leucine	4.61363	No	Amino acids	4.39611		1	5	-0.793881	-0.907926	-1	-1	-1	-1	1	-0.0365364	-0.594578	-0.618567	-1	-0.176932	52523	0			5413	2418	0	0	0	0	52523	25302	10647	10017	0	21615		725
1_OP	1	6	8	a725	b725	Amino acids	Amino acids			1	7	Pyroglutamic acid (not validated, isomer of 89)	3.76967	No	Amino acids	4.39611		1	7	0.105508	-1	-1	-1	-1	-1	-1	-0.690661	1	-1	-1	0.944781	7099	0			3924	0	0	0	0	0	0	1098	7099	0	0	6903		9
1_OP	1	8	10	a727	b727	Amino acids	Amino acids			1	9	Tyrosine	4.5816	No	Amino acids	4.39611		1	9	-1	-0.993915	0.036015	1	-0.728634	-0.911002	0.712351	-0.649106	-0.955094	-0.873894	-0.246792	0.94631	48068	1393			1393	1535	25571	48068	7726	3470	41355	9582	2441	4336	18971	46815		3
1_OP	1	10	12	a9	b9	Anthraquinones	Anthraquinones			1	11	Anthraquinone base + 1O, MeOH, 1MeO, O-Hex-Pen	4.91738	No	Anthraquinones	4.39611		1	11	1	-1	-1	-1	-1	-1	-1	-1	-1	-1	-1	-1	82677	0			82677	0	0	0	0	0	0	0	0	0	0	0		6
1_OP	1	12	14	a3	b3	Anthraquinones	Anthraquinones			1	13	Anthraquinone base + 2O, MeOH	4.91585	No	Anthraquinones	4.39611		1	13	1	-1	-1	-1	-1	-1	-1	-1	-1	-1	-1	-1	82385	0			82385	0	0	0	0	0	0	0	0	0	0	0		5
1_OP	1	14	16	a6	b6	Anthraquinones	Anthraquinones			1	15	Anthraquinone base + 1O, MeOH, O-Hex-Pen	4.7304	No	Anthraquinones	4.39611		1	15	1	-1	-1	-1	-1	-1	-1	-1	-1	-1	-1	-1	53753	0			53753	0	0	0	0	0	0	0	0	0	0	0		7
1_OP	1	16	18	a5	b5	Anthraquinones	Anthraquinones			1	17	Anthraquinone base + 1O, MeOH, O-Hex	4.59316	No	Anthraquinones	4.39611		1	17	1	-1	-1	-1	-1	-1	-1	-1	-1	-1	-1	-1	39189	0			39189	0	0	0	0	0	0	0	0	0	0	0		10
1_OP	1	18	20	a7	b7	Anthraquinones	Anthraquinones			1	19	Anthraquinone base + 1O, MeOH, O-Hex-Pen	4.58457	No	Anthraquinones	4.39611		1	19	1	-1	-1	-1	-1	-1	-1	-1	-1	-1	-1	-1	38421	0			38421	0	0	0	0	0	0	0	0	0	0	0		8
1_OP	1	20	22	a10	b10	Anthraquinones	Anthraquinones			1	21	Anthraquinone base + 1O, MeOH, O-Hex-Pen	4.26468	No	Anthraquinones	4.39611		1	21	1	-1	-1	-1	-1	-1	-1	-1	-1	-1	-1	-1	18394	0			18394	0	0	0	0	0	0	0	0	0	0	0		2
1_OP	1	22	24	a8	b8	Anthraquinones	Anthraquinones			1	23	Anthraquinone base + 2O, MeOH, O-Hex-Pen	4.23915	No	Anthraquinones	4.39611		1	23	1	-1	-1	-1	-1	-1	-1	-1	-1	-1	-1	-1	17344	0			17344	0	0	0	0	0	0	0	0	0	0	0		4
1_OP	1	24	26	a2	b2	Anthraquinones	Anthraquinones			1	25	Anthraquinone base + 1O, MeOH	4.14576	No	Anthraquinones	4.39611		1	25	1	-1	-1	-1	-1	-1	-1	-1	-1	-1	-1	-1	13988	0			13988	0	0	0	0	0	0	0	0	0	0	0		11
1_OP	1	26	28	a4	b4	Anthraquinones	Anthraquinones			1	27	Anthraquinone base + 2O, MeOH, O-Hex	4.12863	No	Anthraquinones	4.39611		1	27	1	-1	-1	-1	-1	-1	-1	-1	-1	-1	-1	-1	13447	0			13447	0	0	0	0	0	0	0	0	0	0	0		735
1_OP	1	28	30	a11	b11	Caffeic acid and derivatives	Caffeic acid and derivatives			1	29	Rosmarinic acid (not validated)	3.83315	No	Caffeic acid and derivatives	4.39611		1	29	1	-1	-1	-1	-1	-1	-1	-1	-1	-1	-0.209985	-1	6810	0			6810	0	0	0	0	0	0	0	0	0	2690	0		18
1_OP	1	30	32	a735	b735	Caffeic acid and derivatives	Caffeic acid and derivatives			1	31	Dicaffeoyl quinolactone	3.18752	No	Caffeic acid and derivatives	4.39611		1	31	-0.21039	-1	-1	-1	-1	-1	-1	-1	-1	-1	0.655844	1	1540	0			608	0	0	0	0	0	0	0	0	0	1275	1540		13
1_OP	1	32	34	a18	b18	Carbolines	Carbolines			1	33	Pumiloside	5.13075	Yes	Carbolines	4.39611		1	33	1	-1	-1	-1	-1	-1	-1	-1	-1	-1	-1	-1	135128	0			135128	0	0	0	0	0	0	0	0	0	0	0		21
1_OP	1	34	36	a13	b13	Carbolines	Carbolines			1	35	Camptothecin	4.96227	Yes	Carbolines	4.39611		1	35	1	-1	-1	-1	-1	-1	-1	-1	-1	-1	-1	-1	91678	0			91678	0	0	0	0	0	0	0	0	0	0	0		17
1_OP	1	36	38	a21	b21	Carbolines	Carbolines			1	37	Strictosamide	4.93709	Yes	Carbolines	4.39611		1	37	1	-1	-1	-1	-1	-1	-1	-1	-1	-1	-1	-1	86514	0			86514	0	0	0	0	0	0	0	0	0	0	0		22
1_OP	1	38	40	a17	b17	Carbolines	Carbolines			1	39	Deoxypumiloside	4.89172	Yes	Carbolines	4.39611		1	39	1	-1	-1	-1	-1	-1	-1	-1	-1	-1	-1	-1	77932	0			77932	0	0	0	0	0	0	0	0	0	0	0		19
1_OP	1	40	42	a22	b22	Carbolines	Carbolines			1	41	Paratunamide D (not validated)	4.51172	Yes	Carbolines	4.39611		1	41	1	-1	-1	-1	-1	-1	-1	-1	-1	-1	-1	-1	32488	0			32488	0	0	0	0	0	0	0	0	0	0	0		23
1_OP	1	42	44	a19	b19	Carbolines	Carbolines			1	43	Carboline metabolite (C26H28N2O9)	4.50002	Yes	Carbolines	4.39611		1	43	1	-1	-1	-1	-1	-1	-1	-1	-1	-1	-1	-1	31624	0			31624	0	0	0	0	0	0	0	0	0	0	0		24
1_OP	1	44	46	a23	b23	Carbolines	Carbolines			1	45	Strictosidinic acid	4.36188	Yes	Carbolines	4.39611		1	45	1	-1	-1	-1	-1	-1	-1	-1	-1	-1	-1	-1	23008	0			23008	0	0	0	0	0	0	0	0	0	0	0		14
1_OP	1	46	48	a24	b24	Carbolines	Carbolines			1	47	Strictosidine	4.30914	Yes	Carbolines	4.39611		1	47	1	-1	-1	-1	-1	-1	-1	-1	-1	-1	-1	-1	20377	0			20377	0	0	0	0	0	0	0	0	0	0	0		16
1_OP	1	48	50	a14	b14	Carbolines	Carbolines			1	49	Acetylated camptothecin	4.28303	Yes	Carbolines	4.39611		1	49	1	-1	-1	-1	-1	-1	-1	-1	-1	-1	-1	-1	19188	0			19188	0	0	0	0	0	0	0	0	0	0	0		20
1_OP	1	50	52	a16	b16	Carbolines	Carbolines			1	51	Carboline metabolite (C26H28N2O10)	4.07551	Yes	Carbolines	4.39611		1	51	1	-1	-1	-1	-1	-1	-1	-1	-1	-1	-1	-1	11899	0			11899	0	0	0	0	0	0	0	0	0	0	0		12
1_OP	1	52	54	a20	b20	Carbolines	Carbolines			1	53	Carboline metabolite (C26H30N2O10)	3.68467	Yes	Carbolines	4.39611		1	53	1	-1	-1	-1	-1	-1	-1	-1	-1	-1	-1	-1	4838	0			4838	0	0	0	0	0	0	0	0	0	0	0		15
1_OP	1	54	56	a12	b12	Carbolines	Carbolines			1	55	Camptothecin-OH	3.15137	Yes	Carbolines	4.39611		1	55	1	-1	-1	-1	-1	-1	-1	-1	-1	-1	-1	-1	1417	0			1417	0	0	0	0	0	0	0	0	0	0	0		58
1_OP	1	56	58	a15	b15	Carbolines	Carbolines			1	57	Carboline metabolite (C26H26N2O8)	3.1176	Yes	Carbolines	4.39611		1	57	1	-1	-1	-1	-1	-1	-1	-1	-1	-1	-1	-1	1311	0			1311	0	0	0	0	0	0	0	0	0	0	0		668
1_OP	1	58	60	a58	b58	Cinnamic acid and derivatives	Cinnamic acid and derivatives			1	59	Methoxycinnamic acid	3.61045	No	Cinnamic acid and derivatives	4.39611		1	59	0.285434	1	-1	-1	-0.557136	-1	-1	-1	-1	-1	-1	-1	4078	0			2621	4078	0	0	903	0	0	0	0	0	0	0		740
1_OP	1	60	62	a668	b668	Coumarin and derivatives	Coumarin and derivatives			1	61	Coumarin + 1O + 1MeO, O-Hex-Hex	3.2222	No	Coumarin and derivatives	4.39611		1	61	0.0923407	-1	-1	-1	-1	-1	-1	-1	-1	-1	1	-0.598425	2794	0			1526	0	0	0	0	0	0	0	0	0	2794	561		741
1_OP	1	62	64	a740	b740	Fatty acids	Fatty acids			1	63	Dihydroxy-Valerate	3.85345	No	Fatty acids	4.39611		1	63	-0.667601	-1	-0.851177	-1	-0.619675	-0.607904	-0.254204	-1	-1	-0.42685	-0.901065	1	7136	0			1186	0	531	0	1357	1399	2661	0	0	2045	353	7136		366
1_OP	1	64	66	a741	b741	Ferulic acid and derivatives	Ferulic acid and derivatives			1	65	Feruloyl putrescine (isomer of 1173)	4.64147	No	Ferulic acid and derivatives	4.39611		1	65	-0.981127	-1	-0.93336	0.403433	-0.915386	-1	-1	-1	-1	-1	-1	1	44508	0			420	0	1483	31232	1883	0	0	0	0	0	0	44508		133
1_OP	1	66	68	a366	b366	Ferulic acid and derivatives	Ferulic acid and derivatives			1	67	Flavone base + 3O, O-HexA-FeruloylHexA	4.0235	No	Ferulic acid and derivatives	4.39611		1	67	-0.931047	-1	-1	-1	-1	-1	1	-1	-1	-1	-1	-1	10877	0			375	0	0	0	0	0	10877	0	0	0	0	0		457
1_OP	1	68	70	a133	b133	Flavone C-glycosides	Flavone C-glycosides			1	69	Flavone base + 2O, 2MeO, C-Hex	3.63022	No	Flavone C-glycosides	4.39611		1	69	-0.824742	-1	1	-1	-1	-1	-1	-1	-1	-1	-1	-1	4268	0			374	0	4268	0	0	0	0	0	0	0	0	0		25
1_OP	1	70	72	a25	b25	Flavone O-glycosides	Flavone O-glycosides			1	71	Flavone base + 3O, O-Hex-Pen	4.63128	No	Flavone O-glycosides	4.39611		1	71	1	-1	-1	-1	-1	-1	-1	-1	-1	-1	-1	-1	42784	0			42784	0	0	0	0	0	0	0	0	0	0	0		26
1_OP	1	72	74	a457	b457	Flavone O-glycosides	Flavone O-glycosides			1	73	Apigenin	4.68693	No	Flavone O-glycosides	4.39611		1	73	-0.978606	-1	-1	-1	-1	-1	-0.801829	1	0.0121118	-0.973361	-1	-1	57960	0			620	0	0	0	0	0	5743	57960	29331	772	0	0		27
1_OP	1	74	76	a26	b26	Flavonol O-glycosides	Flavonol O-glycosides			1	75	Flavonol base + 1O	4.16894	No	Flavonol O-glycosides	4.39611		1	75	1	-1	-1	-1	-1	-1	-1	-1	-1	-1	-1	-1	14755	0			14755	0	0	0	0	0	0	0	0	0	0	0		623
1_OP	1	76	78	a27	b27	Flavonol O-glycosides	Flavonol O-glycosides			1	77	Kaempferol-7-O-rhamnoside	4.12863	No	Flavonol O-glycosides	4.39611		1	77	1	-0.680077	-1	-1	-1	-1	-1	-1	-1	-1	-1	-1	13447	0			13447	2151	0	0	0	0	0	0	0	0	0	0		686
1_OP	1	78	80	a623	b623	Flavonol O-glycosides	Flavonol O-glycosides			1	79	Flavonol base + 2O, 1MeO	3.718	No	Flavonol O-glycosides	4.39611		1	79	-0.86026	-1	-1	-1	-1	-1	0.484303	-0.656585	0.239663	1	-1	-1	5224	0			365	0	0	0	0	0	3877	897	3238	5224	0	0		28
1_OP	1	80	82	a686	b686	Indole and derivatives	Indole and derivatives			1	81	Tryptophanol (not validated)	4.43159	Yes	Indole and derivatives	4.39611		1	81	-0.472731	-1	-1	-0.701405	-1	-1	-1	-1	-1	-1	1	-1	32894	0			8672	0	0	4911	0	0	0	0	0	0	32894	0		30
1_OP	1	82	84	a28	b28	Iridoid glycosides	Iridoid glycosides			1	83	Loganic acid (Not validated)	4.70233	No	Iridoid glycosides	4.39611		1	83	1	-1	-1	-1	-1	-1	-1	-1	-1	-1	-1	-1	50388	0			50388	0	0	0	0	0	0	0	0	0	0	0		29
1_OP	1	84	86	a30	b30	Iridoid glycosides	Iridoid glycosides			1	85	Apodanthoside (Not validated)	4.19631	No	Iridoid glycosides	4.39611		1	85	1	-1	-1	-1	-1	-1	-1	-1	-1	-1	-1	-1	15715	0			15715	0	0	0	0	0	0	0	0	0	0	0		32
1_OP	1	86	88	a29	b29	Iridoid glycosides	Iridoid glycosides			1	87	Deoxyloganic acid (Not validated)	4.10226	No	Iridoid glycosides	4.39611		1	87	1	-1	-1	-1	-1	-1	-1	-1	-1	-1	-1	-1	12655	0			12655	0	0	0	0	0	0	0	0	0	0	0		31
1_OP	1	88	90	a32	b32	Iridoid glycosides	Iridoid glycosides			1	89	Loganin	3.81231	No	Iridoid glycosides	4.39611		1	89	1	-1	-1	-1	-1	-1	-1	-1	-1	-1	-1	-1	6491	0			6491	0	0	0	0	0	0	0	0	0	0	0		37
1_OP	1	90	92	a31	b31	Iridoid glycosides	Iridoid glycosides			1	91	Geniposide	3.27091	No	Iridoid glycosides	4.39611		1	91	1	-1	-1	-1	-1	-1	-1	-1	-1	-1	-1	-1	1866	0			1866	0	0	0	0	0	0	0	0	0	0	0		38
1_OP	1	92	94	a37	b37	Isoflavone O-glycosides	Isoflavone O-glycosides			1	93	Ononin	4.74663	No	Isoflavone O-glycosides	4.39611		1	93	1	-1	-1	-1	-1	-1	-1	-1	-1	-1	-1	-1	55800	0			55800	0	0	0	0	0	0	0	0	0	0	0		33
1_OP	1	94	96	a38	b38	Isoflavone O-glycosides	Isoflavone O-glycosides			1	95	Isoflavone base + 1O, 1MeO, O-MalonylHex	4.67984	No	Isoflavone O-glycosides	4.39611		1	95	1	-1	-1	-1	-1	-1	-1	-1	-1	-0.978848	-1	-1	47845	0			47845	0	0	0	0	0	0	0	0	506	0	0		473
1_OP	1	96	98	a33	b33	Isoflavone O-glycosides	Isoflavone O-glycosides			1	97	Isoflavone base + 2O	4.26705	No	Isoflavone O-glycosides	4.39611		1	97	1	-1	-1	-1	-1	-1	-1	-1	-1	-1	-1	-1	18495	0			18495	0	0	0	0	0	0	0	0	0	0	0		34
1_OP	1	98	100	a34	b34	Isoflavone O-glycosides	Isoflavone O-glycosides			1	99	Isoflavone base + 1O, 1MeO	3.92278	No	Isoflavone O-glycosides	4.39611		1	99	1	-1	-1	-1	-1	-1	-1	-1	-1	-1	-1	-1	8371	0			8371	0	0	0	0	0	0	0	0	0	0	0		40
1_OP	1	100	102	a40	b40	Isoflavone O-glycosides	Isoflavone O-glycosides			1	101	Isoflavone base + 1O, 1MeO, O-Hex-Hex	3.76027	No	Isoflavone O-glycosides	4.39611		1	101	1	-1	-1	-1	-1	-1	-1	-1	-1	-1	-1	-1	5758	0			5758	0	0	0	0	0	0	0	0	0	0	0		35
1_OP	1	102	104	a35	b35	Isoflavone O-glycosides	Isoflavone O-glycosides			1	103	Isoflavone base + 2O, O-Hex	3.75868	No	Isoflavone O-glycosides	4.39611		1	103	1	-1	-1	-1	-1	-1	-1	-1	-1	-1	-1	-1	5737	0			5737	0	0	0	0	0	0	0	0	0	0	0		39
1_OP	1	104	106	a39	b39	Isoflavone O-glycosides	Isoflavone O-glycosides			1	105	Isoflavone base + 1O, 1MeO, O-Pen-Hex	3.38757	No	Isoflavone O-glycosides	4.39611		1	105	1	-1	-1	-1	-1	-1	-1	-1	-1	-1	-1	-1	2441	0			2441	0	0	0	0	0	0	0	0	0	0	0		481
1_OP	1	106	108	a473	b473	Isoflavone O-glycosides	Isoflavone O-glycosides			1	107	Isoflavone base + 3O	4.13542	No	Isoflavone O-glycosides	4.39611		1	107	-0.729675	-1	-1	-1	-1	-1	-0.938135	1	-1	-1	-1	-1	14871	0			2010	0	0	0	0	0	460	14871	0	0	0	0		36
1_OP	1	108	110	a36	b36	Isoflavone O-glycosides	Isoflavone O-glycosides			1	109	Biochanin-7-O-glucoside	3.02284	No	Isoflavone O-glycosides	4.39611		1	109	1	-1	-1	-1	-1	-1	-1	-1	-1	-1	-1	-1	1054	0			1054	0	0	0	0	0	0	0	0	0	0	0		42
1_OP	1	110	112	a481	b481	Isoflavone O-glycosides	Isoflavone O-glycosides			1	111	Isoflavone base + 2O + 1MeO, O-MalonylHex	3.38525	No	Isoflavone O-glycosides	4.39611		1	111	-0.466227	-1	-1	-1	-1	-1	-1	1	-1	-1	-1	-1	2428	0			648	0	0	0	0	0	0	2428	0	0	0	0		41
1_OP	1	112	114	a42	b42	Isouramil O-glycosides	Isouramil O-glycosides			1	113	Disaccharide(Hex-Pen) + C4H5N3O2	4.84676	No	Isouramil O-glycosides	4.39611		1	113	1	-1	-1	-1	-1	-1	-1	-1	-1	-1	-1	-1	70268	0			70268	0	0	0	0	0	0	0	0	0	0	0		43
1_OP	1	114	116	a41	b41	Isouramil O-glycosides	Isouramil O-glycosides			1	115	Hexose + C4H5N3O2	4.18611	No	Isouramil O-glycosides	4.39611		1	115	1	-1	-1	-1	-1	-1	-1	-1	-1	-1	-1	-1	15350	0			15350	0	0	0	0	0	0	0	0	0	0	0		44
1_OP	1	116	118	a43	b43	Isouramil O-glycosides	Isouramil O-glycosides			1	117	Disaccharide(Hex-Hex) + C4H5N3O2	3.50338	No	Isouramil O-glycosides	4.39611		1	117	1	-1	-1	-1	-1	-1	-1	-1	-1	-1	-1	-1	3187	0			3187	0	0	0	0	0	0	0	0	0	0	0		750
1_OP	1	118	120	a44	b44	Lipids	Lipids			1	119	MGMG 2:0	4.46064	No	Lipids	4.39611		1	119	1	-1	-1	-0.944604	-1	-1	-1	-1	-1	-1	-1	-1	28883	0			28883	0	0	800	0	0	0	0	0	0	0	0		252
1_OP	1	120	122	a750	b750	Lipids	Lipids			1	121	LPC 18:2	4.30895	No	Lipids	4.39611		1	121	-0.97051	-0.942044	-0.824276	0.0899728	-0.508332	-1	-0.842827	-0.852679	0.332672	-0.10878	0.311115	1	31265	0			461	906	2747	17039	7686	0	2457	2303	20833	13932	20496	31265		46
1_OP	1	122	124	a252	b252	Nucleosides	Nucleosides			1	123	5'-S-Methyl-5'-thioadenosine	4.19687	No	Nucleosides	4.39611		1	123	-1	-0.864082	-0.603776	-0.639233	1	-0.671952	-0.234938	-0.0966417	-0.385702	-0.43795	-0.237749	-0.460507	28447	695			695	2581	6193	5701	28447	5247	11311	13230	9219	8494	11272	8181		485
1_OP	1	124	126	a46	b46	Organic acids	Organic acids			1	125	Citric acid (Not validated, isomer of 228)	4.22984	No	Organic acids	4.39611		1	125	0.508307	-1	-1	-1	-1	-1	0.304753	0.250733	-1	-1	-1	1	22510	0			16976	0	0	0	0	0	14685	14077	0	0	0	22510		254
1_OP	1	126	128	a45	b45	Organic acids	Organic acids			1	127	Hexsose + C5H10O3, 1phosphate	3.71475	No	Organic acids	4.39611		1	127	1	-1	-1	-1	-1	-1	-1	-1	-1	-1	-1	-1	5185	0			5185	0	0	0	0	0	0	0	0	0	0	0		394
1_OP	1	128	130	a485	b485	Organic acids	Organic acids			1	129	Succinic acid (not validated)	3.98164	No	Organic acids	4.39611		1	129	-0.682889	-0.755828	-0.458664	-0.760034	-0.121365	-0.455419	1	0.600457	-0.717496	-0.277337	-0.876112	-1	18106	1462			4101	3494	5967	3459	8774	5994	18106	14781	3813	7476	2493	1462		699
1_OP	1	130	132	a254	b254	Organic acids	Organic acids			1	131	Glutaric acid (Not validated)	3.91861	No	Organic acids	4.39611		1	131	-0.858514	-1	-1	-1	1	-1	-0.814708	-1	-1	-1	-1	-1	10729	0			759	0	0	0	10729	0	994	0	0	0	0	0		486
1_OP	1	132	134	a394	b394	Organic acids	Organic acids			1	133	3-Hydroxymethylglutaric acid	3.91371	No	Organic acids	4.39611		1	133	-0.91038	-0.733906	-1	-0.454863	-0.656361	-0.625518	1	-0.439732	-0.606896	-0.179312	-1	-1	13747	0			616	1829	0	3747	2362	2574	13747	3851	2702	5641	0	0		45
1_OP	1	134	136	a699	b699	Organic acids	Organic acids			1	135	Aconitic acid (not validated, isomer of 273)	3.90342	No	Organic acids	4.39611		1	135	-0.875343	-0.842618	0.142643	-0.79965	-1	-0.620535	-0.61304	-0.725706	-1	-1	1	-0.664751	8006	0			499	630	4574	802	0	1519	1549	1098	0	0	8006	1342		47
1_OP	1	136	138	a486	b486	Organic acids	Organic acids			1	137	Fumaric acid (not validated)	3.8807	No	Organic acids	4.39611		1	137	-0.902407	-0.44936	-0.769464	-1	-1	-0.704403	-0.65257	1	-1	-0.914335	-1	-0.848189	9222	0			450	2539	1063	0	0	1363	1602	9222	0	395	0	700		758
1_OP	1	138	140	a325	b325	Oxidized fatty acids	Oxidized fatty acids			1	139	FA 18:2+2O	3.94924	No	Oxidized fatty acids	4.39611		1	139	-0.356187	-1	-1	-1	-1	1	-1	-1	-1	-1	-1	-1	8897	0			2864	0	0	0	0	8897	0	0	0	0	0	0		217
1_OP	1	140	142	a161	b161	Oxidized fatty acids	Oxidized fatty acids			1	141	FA 18:2+2O	3.93952	No	Oxidized fatty acids	4.39611		1	141	-0.342529	-1	1	-1	-0.456552	-0.387126	-1	-1	-1	-1	-1	-1	8700	0			2860	0	8700	0	2364	2666	0	0	0	0	0	0		165
1_OP	1	142	144	a320	b320	Oxidized fatty acids	Oxidized fatty acids			1	143	FA 18:3+2O	4.30484	No	Oxidized fatty acids	4.39611		1	143	-0.943002	-0.883029	-0.869845	-1	-0.948949	1	-1	-0.870044	-0.924861	-1	-0.941019	-0.897799	20176	0			575	1180	1313	0	515	20176	0	1311	758	0	595	1031		320
1_OP	1	144	146	a165	b165	Oxidized fatty acids	Oxidized fatty acids			1	145	FA 18:1+3O	5.18675	No	Oxidized fatty acids	4.39611		1	145	-1	-0.909751	1	-0.931741	0.0292622	0.322514	-0.174852	-0.414641	-0.735564	-0.911858	-0.842694	-0.783895	174943	315			315	8195	174943	6275	90184	115789	72362	51425	23404	8011	14050	19184		325
1_OP	1	146	148	a760	b760	Phenolic glycosides	Phenolic glycosides			1	147	Benzoic acid + 2O, O-Hex	4.01824	No	Phenolic glycosides	4.39611		1	147	-0.416893	-1	-0.240845	-0.128967	-0.837344	-0.828276	-0.111111	-0.389412	-0.606891	-0.566297	-0.896771	1	14337	0			4180	0	5442	6244	1166	1231	6372	4377	2818	3109	740	14337		161
1_OP	1	148	150	a639	b639	Phenolic glycosides	Phenolic glycosides			1	149	Benzoic acid + 2O, O-Hex	3.48173	No	Phenolic glycosides	4.39611		1	149	-0.706464	0.986807	-0.472296	-1	-1	-1	-0.211082	-1	-1	1	-1	-0.705805	3032	0			445	3012	800	0	0	0	1196	0	0	3032	0	446		760
1_OP	1	150	152	a407	b407	Phenolic glycosides	Phenolic glycosides			1	151	Benzoic acid + 1O, 2MeO, O-Hex	3.31534	No	Phenolic glycosides	4.39611		1	151	-0.578133	-0.619739	0.13014	-0.00822448	-1	-0.685535	1	0.0111272	-1	-0.233672	0.265602	-0.283019	2067	0			436	393	1168	1025	0	325	2067	1045	0	792	1308	741		558
1_OP	1	152	154	a409	b409	Phenolic glycosides	Phenolic glycosides			1	153	Benzoic acid + 1O, 1MeO, O-Hex	3.53555	No	Phenolic glycosides	4.39611		1	153	-0.889974	-0.647678	-1	-1	-1	-0.789869	1	-0.698783	-0.846686	-0.647678	-0.784458	0.0217947	6653	0			366	1172	0	0	0	699	6653	1002	510	1172	717	3399		409
1_OP	1	154	156	a558	b558	Phenolic glycosides	Phenolic glycosides			1	155	Gallic acid hexoside	3.59693	No	Phenolic glycosides	4.39611		1	155	-0.828485	-1	-0.362004	0.0407286	-1	-1	-0.763724	-0.719707	1	0.0741209	-1	-1	3953	0			339	0	1261	2057	0	0	467	554	3953	2123	0	0		639
1_OP	1	156	158	a761	b761	Quinic acid and derivatives	Quinic acid and derivatives			1	157	Chlorogenic acid	4.82756	No	Quinic acid and derivatives	4.39611		1	157	0.439733	-0.991378	-1	-0.575984	-1	-0.731908	-1	-1	-1	-1	1	0.761916	89775	0			64626	387	0	19033	0	12034	0	0	0	0	89775	79088		407
1_OP	1	158	160	a50	b50	Quinic acid and derivatives	Quinic acid and derivatives			1	159	Dicaffeoyl quinic acid	4.58613	No	Quinic acid and derivatives	4.39611		1	159	1	-1	-1	-1	-1	-1	-1	-1	-1	-1	-0.700874	-0.781685	38559	0			38559	0	0	0	0	0	0	0	0	0	5767	4209		761
1_OP	1	160	162	a48	b48	Quinic acid and derivatives	Quinic acid and derivatives			1	161	Chlorogenoquinone (Not validated)	4.0604	No	Quinic acid and derivatives	4.39611		1	161	1	-1	-1	0.0626523	-1	0.747302	-1	-1	-1	-1	-1	-1	11492	0			11492	0	0	6106	0	10040	0	0	0	0	0	0		220
1_OP	1	162	164	a763	b763	Quinic acid and derivatives	Quinic acid and derivatives			1	163	Feruloyl quinic acid (isomer of 886, 888)	4.05053	No	Quinic acid and derivatives	4.39611		1	163	0.346061	-1	-1	-0.162232	-1	-1	-1	-1	-1	-1	-0.132861	1	11576	0			7791	0	0	4849	0	0	0	0	0	0	5019	11576		50
1_OP	1	164	166	a336	b336	Quinic acid and derivatives	Quinic acid and derivatives			1	165	Coumaroyl quinic acid (isomer of 758, 760)	3.74052	No	Quinic acid and derivatives	4.39611		1	165	-0.0399855	-1	-1	-0.687386	-1	1	-1	-1	-1	-1	-0.621956	-0.411123	5502	0			2641	0	0	860	0	5502	0	0	0	0	1040	1620		48
1_OP	1	166	168	a220	b220	Quinic acid and derivatives	Quinic acid and derivatives			1	167	Caffeoyl quinic acid (isomer of 832, 834)	4.63795	No	Quinic acid and derivatives	4.39611		1	167	-0.946089	-1	-1	1	-1	-0.910875	-1	-1	-1	-1	-0.235133	0.743879	44073	0			1188	0	0	44073	0	1964	0	0	0	0	16855	38429		763
1_OP	1	168	170	a49	b49	Quinic acid and derivatives	Quinic acid and derivatives			1	169	Caffeoyl quinic acid (isomer of 831, 832)	3.01578	No	Quinic acid and derivatives	4.39611		1	169	1	-1	-1	-1	-1	-1	-1	-1	-1	-1	-1	-1	1037	0			1037	0	0	0	0	0	0	0	0	0	0	0		336
1_OP	1	170	172	a51	b51	Saccharolipids	Saccharolipids			1	171	UNPD203664 (not validated)	4.17357	No	Saccharolipids	4.39611		1	171	1	-1	-1	-1	-1	-1	-1	-1	-1	-1	-1	-1	14913	0			14913	0	0	0	0	0	0	0	0	0	0	0		49
1_OP	1	172	174	a222	b222	Sinapinic acid and derivatives	Sinapinic acid and derivatives			1	173	Sinapoylhexoside (isomer of 955)	3.98254	No	Sinapinic acid and derivatives	4.39611		1	173	-0.848381	-0.932507	-1	1	-1	-1	-1	-1	-1	-1	0.323471	-0.589124	12505	0			948	422	0	12505	0	0	0	0	0	0	8275	2569		51
1_OP	1	174	176	a52	b52	Sugars	Sugars			1	175	Disaccharides ((2Methyl-Hex)-Pen)	3.94062	No	Sugars	4.39611		1	175	1	-1	-1	-1	-1	-1	-1	-1	-1	-1	-1	-1	8722	0			8722	0	0	0	0	0	0	0	0	0	0	0		222
1_OP	1	176	178	a54	b54	Terpene glycosides	Terpene glycosides			1	177	Hexose + C11H12O4	5.03625	No	Terpene glycosides	4.39611		1	177	1	-1	-0.994002	-1	-1	-1	-1	-1	-1	-1	-1	-1	108706	0			108706	0	326	0	0	0	0	0	0	0	0	0		52
1_OP	1	178	180	a722	b722	Terpene glycosides	Terpene glycosides			1	179	Pentose-Hexose + C10H17	3.96431	No	Terpene glycosides	4.39611		1	179	0.467287	-1	-1	-1	-1	-1	-1	0.255237	-1	-1	1	0.138523	11601	0			8511	0	0	0	0	0	0	7281	0	0	11601	6604		54
1_OP	1	180	182	a53	b53	Terpene glycosides	Terpene glycosides			1	181	Pentose-Hexose + C5H9	3.70629	No	Terpene glycosides	4.39611		1	181	1	-1	-1	-1	-1	-1	-1	-1	-1	-1	-0.824975	-0.767552	5085	0			5085	0	0	0	0	0	0	0	0	0	445	591		722
2_AT	2	0	2	a59	b59	Coumarin and derivatives	Coumarin and derivatives			2	1	Coumarin base + 1O, 1MeO, O-Hex	4.5061	No	Coumarin and derivatives	4.5061		2	1	-1	1	-1	-1	-1	0.0801996	-1	-1	-0.78416	-0.847646	-1	-1	32070	0			0	32070	0	0	0	17321	0	0	3461	2443	0	0		53
2_AT	2	2	4	a61	b61	Coumarin and derivatives	Coumarin and derivatives			2	3	Coumarin base + 1O, 1MeO, O-(C26H31O12)	3.9026	No	Coumarin and derivatives	3.9026		2	3	-1	1	-1	-1	-1	-1	-1	-1	-0.909398	-1	-1	-1	7991	0			0	7991	0	0	0	0	0	0	362	0	0	0		56
2_AT	2	4	6	a65	b65	Flavonol O-glycosides	Flavonol O-glycosides			2	5	Kaempferol-3-O-glucoside-7-O-rhamnoside	4.70306	No	Flavonol O-glycosides	4.70306		2	5	-1	1	-0.158124	-0.977572	-1	-1	-1	-1	-0.965605	-1	-1	-1	50473	0			0	50473	21246	566	0	0	0	0	868	0	0	0		55
2_AT	2	6	8	a66	b66	Flavonol O-glycosides	Flavonol O-glycosides			2	7	Flavonol base + 4O, O-dHex, O-dHex	4.70306	No	Flavonol O-glycosides	4.70306		2	7	-1	1	-0.158124	-0.977572	-1	-1	-1	-1	-0.965605	-1	-1	-1	50473	0			0	50473	21246	566	0	0	0	0	868	0	0	0		57
2_AT	2	8	10	a67	b67	Flavonol O-glycosides	Flavonol O-glycosides			2	9	Flavonol base + 4O, O-dHex-Hex	4.13824	No	Flavonol O-glycosides	4.13824		2	9	-1	1	-1	-1	-1	-1	-1	-1	-1	-1	-1	-1	13748	0			0	13748	0	0	0	0	0	0	0	0	0	0		59
2_AT	2	10	12	a70	b70	Flavonol O-glycosides	Flavonol O-glycosides			2	11	Robinin	4.57212	No	Flavonol O-glycosides	4.57212		2	11	-1	1	-1	-1	-1	-1	-1	-1	-1	-1	-1	-1	37335	0			0	37335	0	0	0	0	0	0	0	0	0	0		61
2_AT	2	12	14	a71	b71	Flavonol O-glycosides	Flavonol O-glycosides			2	13	Flavonol base + 4O, O-dHex, O-Hex-dHex	4.00424	No	Flavonol O-glycosides	4.00424		2	13	-1	1	-1	-1	-1	-1	-1	-1	-1	-0.875421	-1	-1	10098	0			0	10098	0	0	0	0	0	0	0	629	0	0		60
2_AT	2	14	16	a72	b72	Glucosinolate breakdown metabolites	Glucosinolate breakdown metabolites			2	15	9-methanesulfinylnonanenitrile (isomer of 665)	4.92589	No	Glucosinolate breakdown metabolites	4.92589		2	15	-1	1	-1	-1	-1	-1	-1	-1	-1	-1	-1	-1	109761	0			0	109761	0	0	0	0	0	0	0	0	0	0		62
2_AT	2	16	18	a73	b73	Glucosinolate breakdown metabolites	Glucosinolate breakdown metabolites			2	17	1-isothiocyanato-8-methanesulfinyloctane	4.18492	No	Glucosinolate breakdown metabolites	4.18492		2	17	-1	1	-1	-1	-1	-1	-1	-1	-1	-1	-1	-1	24705	0			0	24705	0	0	0	0	0	0	0	0	0	0		65
2_AT	2	18	20	a79	b79	Glucosinolate breakdown metabolites	Glucosinolate breakdown metabolites			2	19	8-methanesulfinyloctanenitrile	4.33339	No	Glucosinolate breakdown metabolites	4.33339		2	19	-1	1	-1	-1	-1	-1	-1	-1	-1	-1	-1	-1	27069	0			0	27069	0	0	0	0	0	0	0	0	0	0		66
2_AT	2	20	22	a81	b81	Glucosinolate breakdown metabolites	Glucosinolate breakdown metabolites			2	21	8-methanesulfinyloctan-1-amine	4.33349	No	Glucosinolate breakdown metabolites	4.33349		2	21	-1	1	-1	-1	-1	-1	-1	-1	-1	-1	-1	-1	33307	0			0	33307	0	0	0	0	0	0	0	0	0	0		70
2_AT	2	22	24	a86	b86	Glucosinolates	Glucosinolates			2	23	(Methylsulfanyl)heptyl glucosinolate	4.79381	No	Glucosinolates	4.79381		2	23	-1	1	-1	-1	-1	-1	-1	-1	-1	-1	-1	-1	63067	0			0	63067	0	0	0	0	0	0	0	0	0	0		67
2_AT	2	24	26	a87	b87	Glucosinolates	Glucosinolates			2	25	(Methylsulfinyl)octyl glucosinolate	5.22401	No	Glucosinolates	5.22401		2	25	-1	1	-1	-1	-1	-1	-1	-1	-1	-1	-1	-1	300845	0			0	300845	0	0	0	0	0	0	0	0	0	0		71
2_AT	2	26	28	a88	b88	Glucosinolates	Glucosinolates			2	27	(Methylsulfanyl)octyl glucosinolate	5.35382	No	Glucosinolates	5.35382		2	27	-1	1	-1	-1	-1	-1	-1	-1	-1	-1	-1	-1	227549	0			0	227549	0	0	0	0	0	0	0	0	0	0		68
2_AT	2	28	30	a89	b89	Glucosinolates	Glucosinolates			2	29	Indolylmethyl glucosinolate + 1MeO	4.99943	No	Glucosinolates	4.99943		2	29	-1	1	-1	-1	-1	-1	-1	-1	-1	-1	-1	-1	125167	0			0	125167	0	0	0	0	0	0	0	0	0	0		69
2_AT	2	30	32	a90	b90	Glucosinolates	Glucosinolates			2	31	(Methylsulfinyl)butyl glucosinolate	4.96902	No	Glucosinolates	4.96902		2	31	-1	1	-1	-1	-1	-1	-1	-1	-1	-1	-1	-1	101816	0			0	101816	0	0	0	0	0	0	0	0	0	0		64
2_AT	2	32	34	a94	b94	Glucosinolates	Glucosinolates			2	33	(Methylsulfinyl)heptyl glucosinolate	4.38527	No	Glucosinolates	4.38527		2	33	-1	1	-1	-1	-1	-1	-1	-1	-1	-1	-1	-1	47249	0			0	47249	0	0	0	0	0	0	0	0	0	0		63
2_AT	2	34	36	a95	b95	Glucosinolates	Glucosinolates			2	35	Indolylmethyl glucosinolate	4.5038	Yes	Glucosinolates	4.5038		2	35	-1	1	-1	-1	-1	-1	-1	-1	-1	-1	-1	-1	45062	0			0	45062	0	0	0	0	0	0	0	0	0	0		72
2_AT	2	36	38	a98	b98	Lignols	Lignols			2	37	G(8-O-4)FA sulfate	3.94876	No	Lignols	3.94876		2	37	-1	1	-1	-1	-1	-1	-1	-1	-1	-1	-1	-1	8887	0			0	8887	0	0	0	0	0	0	0	0	0	0		81
2_AT	2	38	40	a100	b100	Lipids	Lipids			2	39	MGMG 18:3	4.11046	No	Lipids	4.11046		2	39	-1	1	-0.169077	0.365392	0.702812	-0.204904	0.332208	-1	-1	-1	-0.746274	-1	13621	0			0	13621	5659	9299	11597	5415	9073	0	0	0	1728	0		79
2_AT	2	40	42	a99	b99	Lipids	Lipids			2	41	MGMG 16:3	3.99352	No	Lipids	3.99352		2	41	-1	1	-1	-1	-1	-0.85201	-1	-1	-1	-1	-1	-1	9852	0			0	9852	0	0	0	729	0	0	0	0	0	0		73
2_AT	2	42	44	a107	b107	Oxidized fatty acids	Oxidized fatty acids			2	43	FA 18:3+1O	4.33447	No	Oxidized fatty acids	4.33447		2	43	-1	1	-0.372269	-0.7074	0.413481	0.91385	0.872094	-1	-0.976328	-1	-0.721759	-1	25769	0			0	25769	8088	3770	18212	24659	24121	0	305	0	3585	0		74
2_AT	2	44	46	a111	b111	Phenolic glycosides	Phenolic glycosides			2	45	Coniferyl alcohol + O-Hex	3.98367	No	Phenolic glycosides	3.98367		2	45	-1	1	-1	-1	-0.275958	-1	-1	-1	-1	-1	-0.880437	-0.931705	10806	0			0	10806	0	0	3912	0	0	0	0	0	646	369		82
2_AT	2	46	48	a112	b112	Sinapinic acid and derivatives	Sinapinic acid and derivatives			2	47	Sinapic acid	4.69112	No	Sinapinic acid and derivatives	4.69112		2	47	-1	1	-1	-1	-1	-1	-1	-1	-1	-1	-1	-0.955319	49104	0			0	49104	0	0	0	0	0	0	0	0	0	1097		80
2_AT	2	48	50	a113	b113	Sinapinic acid and derivatives	Sinapinic acid and derivatives			2	49	Sinapoyl malate	3.99484	No	Sinapinic acid and derivatives	3.99484		2	49	-1	1	-1	-1	-1	-1	-1	-1	-1	-1	-1	-0.933819	9882	0			0	9882	0	0	0	0	0	0	0	0	0	327		83
3_OS	3	0	2	a117	b117	Amino acids	Amino acids			3	1	Isoleucine	4.59164	No	Amino acids	4.59164		3	1	-1	-0.85416	0.864661	0.568578	0.68962	0.250565	1	-0.3458	-0.799192	-0.375525	0.106947	0.0882472	49520	0			0	3611	46169	38838	41835	30964	49520	16198	4972	15462	27408	26945		78
3_OS	3	2	4	a118	b118	Coumaric acid and derivatives	Coumaric acid and derivatives			3	3	Coumaroyl putrescin	4.07452	No	Coumaric acid and derivatives	4.07452		3	3	-1	-1	1	-0.655387	-1	-1	-0.761702	-1	-1	-0.94745	-0.827896	-0.0940898	14805	0			0	0	14805	2551	0	0	1764	0	0	389	1274	6706		77
3_OS	3	4	6	a119	b119	Coumaric acid and derivatives	Coumaric acid and derivatives			3	5	4-Hydroxycinnamic acid	4.16274	No	Coumaric acid and derivatives	4.16274		3	5	-1	-1	0.785536	-0.681044	-0.646253	-0.950673	1	-0.716669	-0.873228	-0.797093	-0.957584	-0.859645	16786	0			0	0	14986	2677	2969	414	16786	2378	1064	1703	356	1178		76
3_OS	3	6	8	a123	b123	Ferulic acid and derivatives	Ferulic acid and derivatives			3	7	Diferuloyl glycerol	4.1247	No	Ferulic acid and derivatives	4.1247		3	7	-1	-1	1	-0.796355	-1	-1	-1	-1	-1	-1	-1	-1	13828	0			0	0	13828	1408	0	0	0	0	0	0	0	0		75
3_OS	3	8	10	a127	b127	Flavone C,C-glycosides	Flavone C,C-glycosides			3	9	Flavone base + 3O, C-Pen, C-Pen	4.28314	No	Flavone C,C-glycosides	4.28314		3	9	-1	-1	1	-0.749492	-1	-1	-1	-1	-0.372271	-0.61288	-1	-1	19193	0			0	0	19193	2404	0	0	0	0	6024	3715	0	0		88
3_OS	3	10	12	a129	b129	Flavone C,C-glycosides	Flavone C,C-glycosides			3	11	Flavone base + 4O, C-Pen, C-Hex	3.9087	No	Flavone C,C-glycosides	3.9087		3	11	-1	-1	1	-1	-1	-1	-1	-1	-1	-1	-1	-1	8104	0			0	0	8104	0	0	0	0	0	0	0	0	0		87
3_OS	3	12	14	a130	b130	Flavone C,C-glycosides	Flavone C,C-glycosides			3	13	Flavone base + 4O, C-Pen, C-Hex	4.65962	No	Flavone C,C-glycosides	4.65962		3	13	-1	-1	1	-1	-1	-1	-1	-1	-0.162408	-0.873043	-1	-1	45669	0			0	0	45669	0	0	0	0	0	19126	2899	0	0		89
3_OS	3	14	16	a131	b131	Flavone C-glycosides	Flavone C-glycosides			3	15	Luteolin-6-C-glucoside	4.03615	No	Flavone C-glycosides	4.03615		3	15	-1	-1	1	-0.391976	-0.71071	-1	-1	-1	0.335848	-1	-1	-1	10868	0			0	0	10868	3304	1572	0	0	0	7259	0	0	0		90
3_OS	3	16	18	a132	b132	Flavone C-glycosides	Flavone C-glycosides			3	17	Flavone base + 2O, 1MeO, C-Hex	4.10813	No	Flavone C-glycosides	4.10813		3	17	-1	-1	1	-1	-1	-1	-1	-1	-1	-1	-1	-1	12827	0			0	0	12827	0	0	0	0	0	0	0	0	0		86
3_OS	3	18	20	a134	b134	Flavone C-glycosides	Flavone C-glycosides			3	19	Flavone base + 3O, C-Pen-Hex	4.04556	No	Flavone C-glycosides	4.04556		3	19	-1	-1	1	-0.898433	-1	-1	-1	-1	-1	-1	-1	-1	11106	0			0	0	11106	564	0	0	0	0	0	0	0	0		95
3_OS	3	20	22	a135	b135	Flavone C-glycosides	Flavone C-glycosides			3	21	Flavone base + 4O, C-Hex-Hex	4.9388	No	Flavone C-glycosides	4.9388		3	21	-1	-1	1	-1	-1	-1	-1	-1	-1	-1	-1	-0.891176	86856	0			0	0	86856	0	0	0	0	0	0	0	0	4726		94
3_OS	3	22	24	a136	b136	Flavone C-glycosides	Flavone C-glycosides			3	23	Flavone base + 3O, 1MeO, C-Hex-Hex	4.43008	No	Flavone C-glycosides	4.43008		3	23	-1	-1	1	-1	-1	-1	-1	-1	-1	-1	-1	-1	26920	0			0	0	26920	0	0	0	0	0	0	0	0	0		91
3_OS	3	24	26	a138	b138	Flavone C-glycosides	Flavone C-glycosides			3	25	Flavone base + 4O, C-Hex-CoumaroylHex	3.9589	No	Flavone C-glycosides	3.9589		3	25	-1	-1	1	-1	-1	-1	-1	-1	-1	-1	-1	-1	9097	0			0	0	9097	0	0	0	0	0	0	0	0	0		85
3_OS	3	26	28	a143	b143	Flavone O-glycosides	Flavone O-glycosides			3	27	Flavone base + 3O, 2MeO, O-Hex	4.27683	No	Flavone O-glycosides	4.27683		3	27	-1	-1	1	-0.592197	-1	-1	-0.823641	-1	-1	-1	-1	-1	18916	0			0	0	18916	3857	0	0	1668	0	0	0	0	0		93
3_OS	3	28	30	a144	b144	Flavone O-glycosides	Flavone O-glycosides			3	29	Flavone base + 3O, 2MeO, O-MalonylHex	3.93712	No	Flavone O-glycosides	3.93712		3	29	-1	-1	1	-0.779011	-1	-1	-1	-1	-1	-1	-1	-1	8652	0			0	0	8652	956	0	0	0	0	0	0	0	0		96
3_OS	3	30	32	a149	b149	Flavonol C,O-glycosides	Flavonol C,O-glycosides			3	31	Flavone base + 3O, 1MeO, C-Hex	4.3776	No	Flavonol C,O-glycosides	4.3776		3	31	-1	-0.826878	1	-1	-1	-1	-1	-1	-1	-1	-1	-1	23856	0			0	2065	23856	0	0	0	0	0	0	0	0	0		84
3_OS	3	32	34	a150	b150	Flavonol O-glycosides	Flavonol O-glycosides			3	33	Kaempferol-3-O-glucoside-7-O-rhamnoside	4.44473	No	Flavonol O-glycosides	4.44473		3	33	-1	0.319279	1	-0.943327	-1	-1	-1	-1	-0.909137	-0.930829	-1	-0.936934	27844	0			0	18367	27844	789	0	0	0	0	1265	963	0	878		92
3_OS	3	34	36	a151	b151	Flavonol O-glycosides	Flavonol O-glycosides			3	35	Flavonol base + 4O, O-dHex-Hex	4.76655	No	Flavonol O-glycosides	4.76655		3	35	-1	0.0606481	1	-1	-1	-1	-1	-1	-1	-1	-1	-1	58419	0			0	30981	58419	0	0	0	0	0	0	0	0	0		97
3_OS	3	36	38	a158	b158	Nucleosides	Nucleosides			3	37	Adenosine (not validated)	4.52213	No	Nucleosides	4.52213		3	37	-1	-0.826615	0.435775	-0.178704	1	-0.924977	-0.608697	0.325343	-0.477197	-0.821485	0.501083	-0.539141	47559	0			0	4123	34142	19530	47559	1784	9305	31516	12432	4245	35695	10959		98
3_OS	3	38	40	a159	b159	Organic acids	Organic acids			3	39	Azelaic acid (Not validated)	5.12556	No	Organic acids	5.12556		3	39	-1	-0.887165	1	-0.963615	-0.863123	0.0449586	-0.547916	-0.554358	-0.859618	-0.900267	-0.973752	-0.827294	136926	0			0	7725	136926	2491	9371	71541	30951	30510	9611	6828	1797	11824		100
3_OS	3	40	42	a160	b160	Organic acids	Organic acids			3	41	Chelidonic acid (not validated)	4.05285	No	Organic acids	4.05285		3	41	-1	-1	1	0.102355	0.0131043	-1	-1	-1	-1	-1	-1	-1	11294	0			0	0	11294	6225	5721	0	0	0	0	0	0	0		99
3_OS	3	42	44	a162	b162	Oxidized fatty acids	Oxidized fatty acids			3	43	FA 18:2+3O	5.06545	No	Oxidized fatty acids	5.06545		3	43	-1	-0.944143	1	-0.980588	-0.220324	0.303552	-0.155135	-0.542457	-0.932661	-0.940072	-0.949679	-0.964241	131157	0			0	3663	131157	1273	51130	85485	55405	30005	4416	3930	3300	2345		101
3_OS	3	44	46	a163	b163	Oxidized fatty acids	Oxidized fatty acids			3	45	FA 18:1+2O	4.01845	No	Oxidized fatty acids	4.01845		3	45	-1	-0.881733	1	-0.930611	-0.914894	-1	-0.130918	-0.735097	-0.741422	-1	0.311098	-1	10434	0			0	617	10434	362	444	0	4534	1382	1349	0	6840	0		102
3_OS	3	46	48	a167	b167	Oxidized fatty acids	Oxidized fatty acids			3	47	FA 9:1+1O	4.09524	No	Oxidized fatty acids	4.09524		3	47	-1	-0.916082	1	-1	-1	0.189664	-0.930274	-0.946317	-0.932279	-0.921327	-0.924412	-0.70968	12965	0			0	544	12965	0	0	7712	452	348	439	510	490	1882		107
3_OS	3	48	50	a169	b169	Sulfate containing metabolites	Sulfate containing metabolites			3	49	Dodecyl sulfate	4.13583	No	Sulfate containing metabolites	4.13583		3	49	-1	-1	1	-1	-0.92086	-0.41969	-1	-1	-1	-1	-0.865272	-1	13672	0			0	0	13672	0	541	3967	0	0	0	0	921	0		104
4_ZM	4	0	2	a171	b171	Anthocyanidin O-glycosides	Anthocyanidin O-glycosides			4	1	Cyanidin-3-O-glucoside	3.98286	No	Anthocyanidin O-glycosides	3.98286		4	1	-1	-1	-1	1	-1	-1	-1	-1	0.583804	-0.729803	-1	-1	10274	0			0	0	0	10274	0	0	0	0	8136	1388	0	0		108
4_ZM	4	2	4	a172	b172	Benzoxazinoids	Benzoxazinoids			4	3	HBOA + O-Hex	3.90423	No	Benzoxazinoids	3.90423		4	3	-1	-1	-1	1	-1	-1	-1	-1	-1	-1	-1	-1	11384	0			0	0	0	11384	0	0	0	0	0	0	0	0		106
4_ZM	4	4	6	a173	b173	Benzoxazinoids	Benzoxazinoids			4	5	HMBOA + O-Hex	4.67256	No	Benzoxazinoids	4.67256		4	5	-1	-1	-1	1	-1	-1	-1	-1	-1	-1	-1	-1	107649	0			0	0	0	107649	0	0	0	0	0	0	0	0		105
4_ZM	4	6	8	a179	b179	Benzoxazinoids	Benzoxazinoids			4	7	DIBOA + O-Hex	4.71595	No	Benzoxazinoids	4.71595		4	7	-1	-1	-1	1	-1	-1	-1	-1	-1	-1	-1	-1	109101	0			0	0	0	109101	0	0	0	0	0	0	0	0		103
4_ZM	4	8	10	a180	b180	Benzoxazinoids	Benzoxazinoids			4	9	DIMBOA + O-Hex	4.31662	No	Benzoxazinoids	4.31662		4	9	-1	-1	-1	1	-1	-1	-1	-1	-1	-1	-1	-1	65882	0			0	0	0	65882	0	0	0	0	0	0	0	0		109
4_ZM	4	10	12	a181	b181	Benzoxazinoids	Benzoxazinoids			4	11	HDMBOA + O-Hex	4.85381	No	Benzoxazinoids	4.85381		4	11	-1	-1	-1	1	-1	-1	-1	-1	-1	-1	-1	-1	73013	0			0	0	0	73013	0	0	0	0	0	0	0	0		111
4_ZM	4	12	14	a182	b182	Benzoxazinoids	Benzoxazinoids			4	13	ABOA	4.23035	No	Benzoxazinoids	4.23035		4	13	-1	-1	-1	1	-1	-1	-1	-1	-1	-1	-1	-1	22276	0			0	0	0	22276	0	0	0	0	0	0	0	0		110
4_ZM	4	14	16	a184	b184	Coumaric acid and derivatives	Coumaric acid and derivatives			4	15	N1,N10-Dicoumaroylspermidine	4.74716	No	Coumaric acid and derivatives	4.74716		4	15	-1	-1	-1	1	-1	-1	-1	-1	-1	-1	-1	-1	56216	0			0	0	0	56216	0	0	0	0	0	0	0	0		112
4_ZM	4	16	18	a187	b187	Fatty acyl hexosides	Fatty acyl hexosides			4	17	13:4+4O fatty acyl hexoside	4.3918	No	Fatty acyl hexosides	4.3918		4	17	-1	-1	-1	1	-1	-1	-0.202564	-1	-1	-1	-1	-1	24649	0			0	0	0	24649	0	0	9828	0	0	0	0	0		113
4_ZM	4	18	20	a189	b189	Ferulic acid and derivatives	Ferulic acid and derivatives			4	19	Diferuloyl putrescine	4.3104	No	Ferulic acid and derivatives	4.3104		4	19	-1	-1	-1	1	-1	-1	-1	-1	-1	-1	-1	-1	21772	0			0	0	0	21772	0	0	0	0	0	0	0	0		114
4_ZM	4	20	22	a190	b190	Ferulic acid and derivatives	Ferulic acid and derivatives			4	21	Feruloyl allylamine	4.72982	No	Ferulic acid and derivatives	4.72982		4	21	-1	-1	-1	1	-1	-1	-1	-1	-0.932107	-0.966849	-1	-1	54056	0			0	0	0	54056	0	0	0	0	1835	896	0	0		115
4_ZM	4	22	24	a191	b191	Ferulic acid and derivatives	Ferulic acid and derivatives			4	23	Feruloyl Hexoside (isomer of 849)	4.35106	No	Ferulic acid and derivatives	4.35106		4	23	-1	-1	-0.97558	1	-0.628258	-1	-0.518834	-1	-0.860284	-1	-0.190705	-0.934188	27928	0			0	0	341	27928	5191	0	6719	0	1951	0	11301	919		116
4_ZM	4	24	26	a192	b192	Ferulic acid and derivatives	Ferulic acid and derivatives			4	25	Smiglaside C (not validated) + 1Acetyl	4.52701	No	Ferulic acid and derivatives	4.52701		4	25	-1	-1	-0.691693	1	-1	-1	-1	-1	-1	-1	-1	-1	53810	0			0	0	8295	53810	0	0	0	0	0	0	0	0		117
4_ZM	4	26	28	a194	b194	Ferulic acid and derivatives	Ferulic acid and derivatives			4	27	Smiglaside C (Not validated) + 1Acetyl	4.34141	No	Ferulic acid and derivatives	4.34141		4	27	-1	-1	-0.753196	1	-1	-1	-1	-1	-1	-1	-1	-1	32617	0			0	0	4025	32617	0	0	0	0	0	0	0	0		119
4_ZM	4	28	30	a195	b195	Flavone C,O-glycosides	Flavone C,O-glycosides			4	29	Apigenin-6-C-glucoside-7-O-glucoside	3.97557	No	Flavone C,O-glycosides	3.97557		4	29	-1	-1	-1	1	-1	-1	-1	-0.801544	-1	-1	-1	-1	9453	0			0	0	0	9453	0	0	0	938	0	0	0	0		118
4_ZM	4	30	32	a196	b196	Flavone C-glycosides	Flavone C-glycosides			4	31	Flavone base + 4O, C-(dehydro-dHex)-dHex	4.11608	No	Flavone C-glycosides	4.11608		4	31	-1	-1	-1	1	-1	-1	-1	-1	-1	-1	-1	-1	13064	0			0	0	0	13064	0	0	0	0	0	0	0	0		120
4_ZM	4	32	34	a197	b197	Flavone C-glycosides	Flavone C-glycosides			4	33	Flavone base + 3O, C-Hex-dHex	4.02065	No	Flavone C-glycosides	4.02065		4	33	-1	-1	-1	1	-1	-1	-1	-1	-1	-1	-1	-0.795556	10487	0			0	0	0	10487	0	0	0	0	0	0	0	1072		121
4_ZM	4	34	36	a198	b198	Flavone C-glycosides	Flavone C-glycosides			4	35	Flavone base + 4O, C-Hex-dHex	4.20417	No	Flavone C-glycosides	4.20417		4	35	-1	-1	-0.890889	1	-1	-1	-1	-1	-1	-1	-1	-1	16002	0			0	0	873	16002	0	0	0	0	0	0	0	0		122
4_ZM	4	36	38	a201	b201	Flavone O-glycosides	Flavone O-glycosides			4	37	Flavone base + 3O, 2MeO, O-guaiacylglycerol	3.90913	No	Flavone O-glycosides	3.90913		4	37	-1	-1	-0.746667	1	-1	-1	-1	-1	-1	-1	-1	-1	13800	0			0	0	1748	13800	0	0	0	0	0	0	0	0		123
4_ZM	4	38	40	a202	b202	Flavone O-glycosides	Flavone O-glycosides			4	39	Flavone base + 3O, 2MeO, O-guaiacylglycerol	4.02841	No	Flavone O-glycosides	4.02841		4	39	-1	-1	-0.627577	1	-1	-1	-1	-1	-1	-1	-1	-1	16782	0			0	0	3125	16782	0	0	0	0	0	0	0	0		124
4_ZM	4	40	42	a203	b203	Flavone O-glycosides	Flavone O-glycosides			4	41	Flavone base + 3O, 1MeO, O-Hex-dHex	3.92449	No	Flavone O-glycosides	3.92449		4	41	-1	-1	-1	1	-1	-1	-1	-1	-1	-1	-1	-1	8404	0			0	0	0	8404	0	0	0	0	0	0	0	0		125
4_ZM	4	42	44	a204	b204	Flavone O-glycosides	Flavone O-glycosides			4	43	Flavone base + 3O, 2MeO, O-HexA-HexA	3.97428	No	Flavone O-glycosides	3.97428		4	43	-1	-1	-0.644033	1	-1	-1	-1	-1	-1	-1	-1	-1	10574	0			0	0	1882	10574	0	0	0	0	0	0	0	0		126
4_ZM	4	44	46	a205	b205	Flavonol O-glycosides	Flavonol O-glycosides			4	45	Kaempferol-3-O-rhamnoside-7-O-rhamnoside	4.0408	No	Flavonol O-glycosides	4.0408		4	45	-1	0.864167	-1	1	-1	-1	-1	-1	-1	-1	-1	-1	11735	0			0	10938	0	11735	0	0	0	0	0	0	0	0		130
4_ZM	4	46	48	a210	b210	Lipids	Lipids			4	47	LPC 16:0	4.86429	No	Lipids	4.86429		4	47	-1	-0.853561	-0.554817	0.972226	-0.387858	-0.910082	-0.561122	-0.884597	-0.776739	-0.825495	1	-0.289811	82164	0			0	6016	18289	81023	25148	3694	18030	4741	9172	7169	82164	29176		127
4_ZM	4	48	50	a212	b212	Lipids	Lipids			4	49	Phytosphingosine (not validated, isomer of 1697)	4.01982	No	Lipids	4.01982		4	49	-1	-1	-0.508284	1	-0.698175	-0.751792	-1	-1	-1	-1	-0.63311	-1	16599	0			0	0	4081	16599	2505	2060	0	0	0	0	3045	0		129
4_ZM	4	50	52	a215	b215	Lipids	Lipids			4	51	DGMG 18:3	4.09999	No	Lipids	4.09999		4	51	-1	-1	-1	1	-1	-0.798059	-1	-0.450033	-0.00792651	-0.306912	-1	-0.0436329	13499	0			0	0	0	13499	0	1363	0	3712	6696	4678	0	6455		128
4_ZM	4	52	54	a216	b216	Organic acids	Organic acids			4	53	Aconitic acid (not validated, isomer of 271)	4.2925	No	Organic acids	4.2925		4	53	-1	-1	-1	1	-1	-1	-1	-1	-1	-1	-1	-1	45155	0			0	0	0	45155	0	0	0	0	0	0	0	0		135
4_ZM	4	54	56	a219	b219	Quinic acid and derivatives	Quinic acid and derivatives			4	55	Kynurenic acid (not validated)	3.92392	No	Quinic acid and derivatives	3.92392		4	55	-1	-1	-0.528039	1	-1	-1	-0.861148	-0.909825	-1	-1	-0.902198	-1	8916	0			0	0	2104	8916	0	0	619	402	0	0	436	0		136
4_ZM	4	56	58	a221	b221	Quinic acid and derivatives	Quinic acid and derivatives			4	57	Feruloyl quinic acid (isomer of 887, 888)	4.68786	No	Quinic acid and derivatives	4.68786		4	57	-1	-1	-0.936941	1	-1	-1	-1	-1	-1	-1	-0.948148	-0.955364	52110	0			0	0	1643	52110	0	0	0	0	0	0	1351	1163		132
4_ZM	4	58	60	a223	b223	Terpene glycosides	Terpene glycosides			4	59	Hexose + C13H17O3	4.52642	No	Terpene glycosides	4.52642		4	59	-1	-1	-1	1	-1	-1	-0.860382	-1	-1	-1	-1	-1	33606	0			0	0	0	33606	0	0	2346	0	0	0	0	0		134
5_AC	5	0	2	a226	b226	Allicin derivatives	Allicin derivatives			5	1	Allicin (not validated)	4.10195	No	Allicin derivatives	4.10195		5	1	-1	-1	-1	-1	1	-1	-1	-1	-1	-1	-1	-1	13229	0			0	0	0	0	13229	0	0	0	0	0	0	0		131
5_AC	5	2	4	a227	b227	Allicin derivatives	Allicin derivatives			5	3	Allicin + 2H (not validated, isomer of 328)	4.00389	No	Allicin derivatives	4.00389		5	3	-1	-1	-1	-1	1	-1	-1	-1	-1	-1	-1	-1	11174	0			0	0	0	0	11174	0	0	0	0	0	0	0		138
5_AC	5	4	6	a231	b231	Allicin derivatives	Allicin derivatives			5	5	Allicin + 4H (not validated)	4.42403	No	Allicin derivatives	4.42403		5	5	-1	-1	-1	-1	1	-1	-1	-1	-1	-1	-1	-1	30902	0			0	0	0	0	30902	0	0	0	0	0	0	0		139
5_AC	5	6	8	a233	b233	Benzoxazinoids	Benzoxazinoids			5	7	DIBOA	4.56028	No	Benzoxazinoids	4.56028		5	7	-1	-1	-1	-1	1	-1	-1	-1	-1	-1	-1	-1	45800	0			0	0	0	0	45800	0	0	0	0	0	0	0		137
5_AC	5	8	10	a237	b237	Flavonol O-glycosides	Flavonol O-glycosides			5	9	Flavonol base + 3O, O-Hex-Hex	4.00264	No	Flavonol O-glycosides	4.00264		5	9	-1	-1	-1	-1	1	-1	-1	-1	-1	-1	-1	-1	10061	0			0	0	0	0	10061	0	0	0	0	0	0	0		143
5_AC	5	10	12	a238	b238	Flavonol O-glycosides	Flavonol O-glycosides			5	11	Quercetin-4'-O-glucoside	4.03989	No	Flavonol O-glycosides	4.03989		5	11	-1	-0.948602	-1	-1	1	-1	-1	-1	-0.819329	-0.85593	-1	-1	12841	0			0	330	0	0	12841	0	0	0	1160	925	0	0		144
5_AC	5	12	14	a241	b241	Lipids	Lipids			5	13	Dehydrophytosphingosine (not validated, isomer of 1677)	4.79406	No	Lipids	4.79406		5	13	-1	-1	-1	-0.986307	1	-1	-1	-1	-1	-1	-1	-1	79897	0			0	0	0	547	79897	0	0	0	0	0	0	0		145
5_AC	5	14	16	a244	b244	N-Fructosyl amino acids	N-Fructosyl amino acids			5	15	N-Fructosyl isoleucine	4.89442	No	N-Fructosyl amino acids	4.89442		5	15	-1	-0.964585	-0.0501721	-0.993681	1	0.120516	-0.155066	-0.894836	-0.968042	-0.992061	-0.0519274	-0.989158	148130	0			0	2623	70349	468	148130	82991	62580	7789	2367	588	70219	803		140
5_AC	5	16	18	a245	b245	N-Fructosyl peptides	N-Fructosyl peptides			5	17	N-Fructosyl alliin - H2O	4.78865	No	N-Fructosyl peptides	4.78865		5	17	-1	-1	-0.991693	-1	1	-1	-1	-1	-0.980354	-1	-1	-1	101600	0			0	0	422	0	101600	0	0	0	998	0	0	0		141
5_AC	5	18	20	a248	b248	N-Fructosyl peptides	N-Fructosyl peptides			5	19	N-Fructosyl gamma-glutamyl-S-methylcysteine	4.61774	No	N-Fructosyl peptides	4.61774		5	19	-1	-1	-1	-1	1	-1	-1	-1	-1	-1	-1	-1	46735	0			0	0	0	0	46735	0	0	0	0	0	0	0		147
5_AC	5	20	22	a249	b249	N-Fructosyl peptides	N-Fructosyl peptides			5	21	N-Fructosyl gamma-glutamyl-S-(1-propenyl)cysteine sulfoxide	4.1247	No	N-Fructosyl peptides	4.1247		5	21	-1	-1	-1	-1	1	-1	-1	-1	-1	-1	-1	-1	14553	0			0	0	0	0	14553	0	0	0	0	0	0	0		142
5_AC	5	22	24	a251	b251	N-Fructosyl peptides	N-Fructosyl peptides			5	23	N-Fructosyl S-(2-carboxypropyl)glutathione	3.97603	No	N-Fructosyl peptides	3.97603		5	23	-1	-1	-1	-1	1	-1	-1	-1	-1	-1	-1	-1	10484	0			0	0	0	0	10484	0	0	0	0	0	0	0		148
5_AC	5	24	26	a255	b255	Organic acids	Organic acids			5	25	Thiobispropanoic acid	4.26623	No	Organic acids	4.26623		5	25	-1	-1	-1	-1	1	-1	-1	-1	-1	-1	-1	-1	23161	0			0	0	0	0	23161	0	0	0	0	0	0	0		146
5_AC	5	26	28	a256	b256	Organic acids	Organic acids			5	27	Isopropylmalic acid	4.01986	No	Organic acids	4.01986		5	27	-1	-1	-1	-1	1	0.303961	-1	-0.0972339	-0.835568	-0.787909	-0.906521	-0.900391	13051	0			0	0	0	0	13051	8509	0	5891	1073	1384	610	650		149
5_AC	5	28	30	a262	b262	Peptides	Peptides			5	29	Glutamyl-S-(C3H7S)-cysteinylglycine	4.03802	No	Peptides	4.03802		5	29	-1	-1	-1	-1	1	-1	-1	-1	-1	-1	-1	-1	22414	0			0	0	0	0	22414	0	0	0	0	0	0	0		151
5_AC	5	30	32	a263	b263	Peptides	Peptides			5	31	Glutamyl-S-(C3H5)-Cysteine sulfoxide	3.93485	No	Peptides	3.93485		5	31	-1	-1	-1	-1	1	-1	-1	-1	-1	-1	-1	-1	9265	0			0	0	0	0	9265	0	0	0	0	0	0	0		150
5_AC	5	32	34	a264	b264	Peptides	Peptides			5	33	S-(2-Carboxypropyl)glutathione	4.26621	No	Peptides	4.26621		5	33	-1	-1	-1	-1	1	-1	-1	-1	-1	-1	-1	-1	24511	0			0	0	0	0	24511	0	0	0	0	0	0	0		154
5_AC	5	34	36	a269	b269	Steroidal saponins	Steroidal saponins			5	35	Furostane base -2H + 1O, O-Hex, O-Pen-dHex	4.60272	No	Steroidal saponins	4.60272		5	35	-1	-1	-1	-1	1	-1	-1	-1	-1	-1	-1	-1	41703	0			0	0	0	0	41703	0	0	0	0	0	0	0		153
5_AC	5	36	38	a270	b270	Steroidal saponins	Steroidal saponins			5	37	Furostane base -2H + 1O, O-Hex, O-Hex-dHex	4.21256	No	Steroidal saponins	4.21256		5	37	-1	-1	-1	-1	1	-1	-1	-1	-1	-1	-1	-1	16890	0			0	0	0	0	16890	0	0	0	0	0	0	0		152
5_AC	5	38	40	a276	b276	Sugars	Sugars			5	39	Tetrasaccharides (Hex-Hex-Hex-Hex)	4.13069	No	Sugars	4.13069		5	39	-1	-1	-1	-1	1	-1	-1	-1	-1	-1	-1	-1	19359	0			0	0	0	0	19359	0	0	0	0	0	0	0		155
5_AC	5	40	42	a279	b279	Sulfonic acids	Sulfonic acids			5	41	Propenyl thiosulfate (isomer of 107)	4.10274	No	Sulfonic acids	4.10274		5	41	-1	-1	-1	-1	1	-1	-1	-1	-1	-1	-1	-1	20247	0			0	0	0	0	20247	0	0	0	0	0	0	0		156
5_AC	5	42	44	a282	b282	Sulfonic acids	Sulfonic acids			5	43	Propyl thiosulfate	4.1344	No	Sulfonic acids	4.1344		5	43	-1	-1	-1	-1	1	-1	-1	-1	-1	-1	-1	-1	18159	0			0	0	0	0	18159	0	0	0	0	0	0	0		158
6_NT	6	0	2	a289	b289	Coumarin and derivatives	Coumarin and derivatives			6	1	6-Methoxy-7-hydroxycoumarin	4.56512	No	Coumarin and derivatives	4.56512		6	1	-1	-0.62113	-1	-1	-1	1	-1	-0.973309	-0.940357	-0.981316	-1	-1	41212	0			0	7807	0	0	0	41212	0	550	1229	385	0	0		157
6_NT	6	2	4	a292	b292	Dipeptides	Dipeptides			6	3	Leucylleucine	4.1532	No	Dipeptides	4.1532		6	3	-1	-1	-0.559238	-0.934702	-0.643829	0.459411	1	0.333663	-0.962899	-0.683997	-1	-0.903042	20215	0			0	0	4455	660	3600	14751	20215	13480	375	3194	0	980		159
6_NT	6	4	6	a293	b293	Dipeptides	Dipeptides			6	5	Isoleucylisoleucine	4.23047	No	Dipeptides	4.23047		6	5	-1	-1	-0.955424	-0.934494	-0.737573	0.774603	-0.452304	1	-1	-0.52576	-0.934393	-0.8549	19876	0			0	0	443	651	2608	17636	5443	19876	0	4713	652	1442		160
6_NT	6	6	8	a296	b296	Dipeptides	Dipeptides			6	7	Phenylalanylisoleucine (isomer of 1329)	3.94191	No	Dipeptides	3.94191		6	7	-1	-1	-0.893817	-0.858423	-0.773869	1	-0.520428	0.0471925	-0.897313	-0.437841	-0.874153	-0.697619	9154	0			0	0	486	648	1035	9154	2195	4793	470	2573	576	1384		162
6_NT	6	8	10	a297	b297	Fatty acids	Fatty acids			6	9	Arachidonic acid (not validated)	4.08099	No	Fatty acids	4.08099		6	9	-1	-1	-1	-1	-1	1	-1	-1	-1	-1	-1	-1	12050	0			0	0	0	0	0	12050	0	0	0	0	0	0		167
6_NT	6	10	12	a298	b298	Ferulic acid and derivatives	Ferulic acid and derivatives			6	11	Dihydoroferuloyl Octylamine	3.90439	No	Ferulic acid and derivatives	3.90439		6	11	-1	-1	-1	-1	-1	1	-1	-1	-0.878614	-1	-1	-1	8024	0			0	0	0	0	0	8024	0	0	487	0	0	0		163
6_NT	6	12	14	a301	b301	Nicotianosides	Nicotianosides			6	13	Hexsose + Hexsose-deoxyHexose + C20H32	4.09342	No	Nicotianosides	4.09342		6	13	-1	-1	-1	-1	-1	1	-1	-1	-1	-1	-1	-1	12400	0			0	0	0	0	0	12400	0	0	0	0	0	0		164
6_NT	6	14	16	a306	b306	Nicotine and derivatives	Nicotine and derivatives			6	15	Anatabine (not validated)	3.92101	No	Nicotine and derivatives	3.92101		6	15	-1	-1	-1	-1	-1	1	-1	-1	-1	-1	-1	-1	8337	0			0	0	0	0	0	8337	0	0	0	0	0	0		166
6_NT	6	16	18	a307	b307	Nicotine and derivatives	Nicotine and derivatives			6	17	Nicotine (not validated)	5.09282	No	Nicotine and derivatives	5.09282		6	17	-1	-1	-1	-1	-1	1	-1	-1	-1	-1	-1	-1	199458	0			0	0	0	0	0	199458	0	0	0	0	0	0		168
6_NT	6	18	20	a308	b308	Nicotine and derivatives	Nicotine and derivatives			6	19	Nicotine-N-oxide	4.03866	No	Nicotine and derivatives	4.03866		6	19	-1	-1	-1	-1	-1	1	-1	-1	-1	-1	-1	-1	17424	0			0	0	0	0	0	17424	0	0	0	0	0	0		169
6_NT	6	20	22	a310	b310	Nucleosides	Nucleosides			6	21	Guanosine (not validated)	3.9941	No	Nucleosides	3.9941		6	21	-1	-1	-0.767663	-0.923568	-0.120527	1	-0.775367	-1	-0.7259	-0.440041	-0.492752	-0.561075	9865	0			0	0	1146	377	4338	9865	1108	0	1352	2762	2502	2165		170
6_NT	6	22	24	a314	b314	Oxidized fatty acids	Oxidized fatty acids			6	23	FA 18:5+2O	3.96764	No	Oxidized fatty acids	3.96764		6	23	-1	0.07293	-0.637028	-1	-0.919274	1	-0.653607	-0.229448	-1	-1	-1	-1	10133	0			0	5436	1839	0	409	10133	1755	3904	0	0	0	0		171
6_NT	6	24	26	a315	b315	Oxidized fatty acids	Oxidized fatty acids			6	25	FA 18:4+2O	4.18963	No	Oxidized fatty acids	4.18963		6	25	-1	-0.558445	-0.712924	-1	-0.654215	1	-0.412318	-0.822931	-0.940114	-0.947879	-1	-1	16999	0			0	3753	2440	0	2939	16999	4995	1505	509	443	0	0		181
6_NT	6	26	28	a317	b317	Oxidized fatty acids	Oxidized fatty acids			6	27	FA 18:3+1O	4.2749	No	Oxidized fatty acids	4.2749		6	27	-1	-0.21996	-0.716703	-1	-1	1	-0.46387	-1	-1	-1	-0.65188	-1	19499	0			0	7605	2762	0	0	19499	5227	0	0	0	3394	0		179
6_NT	6	28	30	a318	b318	Oxidized fatty acids	Oxidized fatty acids			6	29	FA 18:3+1O	3.94665	No	Oxidized fatty acids	3.94665		6	29	-1	-0.678223	-0.278223	-1	-0.0988082	1	-0.650488	-0.823402	-1	-1	-0.568364	-0.906826	9230	0			0	1485	3331	0	4159	9230	1613	815	0	0	1992	430		173
6_NT	6	30	32	a323	b323	Oxidized fatty acids	Oxidized fatty acids			6	31	FA 18:2+1O	4.80256	No	Oxidized fatty acids	4.80256		6	31	-1	-0.0851755	-0.255146	-0.451468	-0.0274939	1	0.0392352	-1	-0.914883	-1	-0.179135	-1	68306	0			0	31244	25439	18734	33214	68306	35493	0	2907	0	28035	0		180
6_NT	6	32	34	a324	b324	Oxidized fatty acids	Oxidized fatty acids			6	33	FA 18:2+2O	3.95799	No	Oxidized fatty acids	3.95799		6	33	-1	-1	-0.810972	-1	-1	1	-1	-0.885878	-1	-1	-1	-1	9078	0			0	0	858	0	0	9078	0	518	0	0	0	0		182
6_NT	6	34	36	a328	b328	Oxidized fatty acids	Oxidized fatty acids			6	35	FA 18:2+3O	4.21179	No	Oxidized fatty acids	4.21179		6	35	-1	-1	-0.609211	-1	-0.924593	1	-1	-1	-1	-1	-1	-1	16285	0			0	0	3182	0	614	16285	0	0	0	0	0	0		172
6_NT	6	36	38	a329	b329	Oxidized fatty acids	Oxidized fatty acids			6	37	FA 18:2+3O	3.96341	No	Oxidized fatty acids	3.96341		6	37	-1	-0.899913	-1	-0.706049	-1	1	-0.778285	-0.893603	-1	-1	-1	-1	9192	0			0	460	0	1351	0	9192	1019	489	0	0	0	0		178
6_NT	6	38	40	a332	b332	Oxidized fatty acids	Oxidized fatty acids			6	39	FA 18:1+3O	4.45915	No	Oxidized fatty acids	4.45915		6	39	-1	-0.953307	-0.369997	-0.95831	-0.891398	1	-0.691565	-0.9153	-0.948305	-1	-0.929683	-1	28784	0			0	672	9067	600	1563	28784	4439	1219	744	0	1012	0		176
6_NT	6	40	42	a339	b339	Saccharolipids	Saccharolipids			6	41	S4:17(P3:15/F1:2)	3.96652	No	Saccharolipids	3.96652		6	41	-1	-1	-1	-1	-1	1	-1	-1	-1	-1	-1	-1	9258	0			0	0	0	0	0	9258	0	0	0	0	0	0		177
6_NT	6	42	44	a340	b340	Saccharolipids	Saccharolipids			6	43	S4:18(P3:16/F1:2)	4.12723	No	Saccharolipids	4.12723		6	43	-1	-1	-1	-1	-1	1	-1	-1	-1	-1	-1	-1	13404	0			0	0	0	0	0	13404	0	0	0	0	0	0		174
6_NT	6	44	46	a341	b341	Saccharolipids	Saccharolipids			6	45	S4:19(P3:17/F1:2)	4.04945	No	Saccharolipids	4.04945		6	45	-1	-1	-1	-1	-1	1	-1	-1	-1	-1	-1	-1	11206	0			0	0	0	0	0	11206	0	0	0	0	0	0		175
7_MT	7	0	2	a344	b344	Amino acids	Amino acids			7	1	Aminobenzoyl-glutamate	4.03185	No	Amino acids	4.03185		7	1	-1	-1	-1	-1	-1	-1	1	-1	-1	-1	-1	-1	10761	0			0	0	0	0	0	0	10761	0	0	0	0	0		183
7_MT	7	2	4	a346	b346	Amino acids	Amino acids			7	3	AcetylPhenylalanine	3.92655	No	Amino acids	3.92655		7	3	-1	-1	-1	-1	-0.94605	-0.897238	1	-0.664454	-0.799186	-0.777778	-1	-0.800614	14013	0			0	0	0	0	378	720	14013	2351	1407	1557	0	1397		184
7_MT	7	4	6	a350	b350	Arylbenzofuran flavonoids	Arylbenzofuran flavonoids			7	5	Grossamide or its isomer (not validated)	4.46123	No	Arylbenzofuran flavonoids	4.46123		7	5	-1	-1	-1	-1	-0.926976	-0.841159	1	-1	-1	-1	-0.852362	-0.173155	28922	0			0	0	0	0	1056	2297	28922	0	0	0	2135	11957		185
7_MT	7	6	8	a355	b355	Coumaric acid and derivatives	Coumaric acid and derivatives			7	7	Flavone base + 3O, O-HexA-coumaroylHexA	3.97982	No	Coumaric acid and derivatives	3.97982		7	7	-1	-1	-1	-1	-1	-1	1	-1	-1	-1	-1	-1	11768	0			0	0	0	0	0	0	11768	0	0	0	0	0		186
7_MT	7	8	10	a359	b359	Dipeptides	Dipeptides			7	9	Glutamylphenylalanine (isomer of 1504)	4.60342	No	Dipeptides	4.60342		7	9	-1	-1	-1	-1	-1	-1	1	-1	-1	-1	-1	-1	55236	0			0	0	0	0	0	0	55236	0	0	0	0	0		187
7_MT	7	10	12	a360	b360	Dipeptides	Dipeptides			7	11	Glutamylphenylalanine (isomer of 1503)	4.27628	No	Dipeptides	4.27628		7	11	-1	-1	-0.816885	-1	-0.0319335	-1	1	-1	-1	-1	-1	-0.916885	22860	0			0	0	2093	0	11065	0	22860	0	0	0	0	950		188
7_MT	7	12	14	a361	b361	Dipeptides	Dipeptides			7	13	Glutamyltyrosine	5.14766	No	Dipeptides	5.14766		7	13	-1	-1	-1	-0.996418	-0.960377	-1	1	-1	-1	-1	-1	-0.994374	174190	0			0	0	0	312	3451	0	174190	0	0	0	0	490		190
7_MT	7	14	16	a364	b364	Fatty acyl hexosides	Fatty acyl hexosides			7	15	12:4+3O fatty acyl hexoside	4.37206	No	Fatty acyl hexosides	4.37206		7	15	-1	-1	-1	-0.967807	-1	-1	1	-0.757058	-0.218241	-0.735288	0.305103	-1	36840	0			0	0	0	593	0	0	36840	4475	14400	4876	24040	0		192
7_MT	7	16	18	a365	b365	Ferulic acid and derivatives	Ferulic acid and derivatives			7	17	Feruloyl tyramine	4.24269	No	Ferulic acid and derivatives	4.24269		7	17	-1	-1	-1	-0.966337	-0.714379	-0.500653	0.721279	-1	-1	-1	0.0630362	1	21448	0			0	0	0	361	3063	5355	18459	0	0	0	11400	21448		191
7_MT	7	18	20	a370	b370	Flavone O-glycosides	Flavone O-glycosides			7	19	Flavone base + 3O, 1MeO, O-HexA	4.32042	No	Flavone O-glycosides	4.32042		7	19	-1	-1	-1	-1	-1	-1	1	-1	-1	-1	-1	-1	21464	0			0	0	0	0	0	0	21464	0	0	0	0	0		194
7_MT	7	20	22	a371	b371	Flavone O-glycosides	Flavone O-glycosides			7	21	Flavone base + 3O, 2MeO, O-HexA	4.35643	No	Flavone O-glycosides	4.35643		7	21	-1	-1	-1	-1	-1	-1	1	-1	-0.878994	-0.862928	-1	-1	27387	0			0	0	0	0	0	0	27387	0	1657	1877	0	0		189
7_MT	7	22	24	a372	b372	Flavone O-glycosides	Flavone O-glycosides			7	23	Flavone base + 3O, 2MeO, O-Hex	4.33072	No	Flavone O-glycosides	4.33072		7	23	-1	-1	0.245978	-0.796107	-1	-1	1	-1	-1	-1	-1	-1	27848	0			0	0	17349	2839	0	0	27848	0	0	0	0	0		193
7_MT	7	24	26	a373	b373	Flavone O-glycosides	Flavone O-glycosides			7	25	Flavone base + 3O, O-HexA-HexA	4.46295	No	Flavone O-glycosides	4.46295		7	25	-1	-1	-1	-1	-1	-1	1	-1	-1	-1	-1	-1	41145	0			0	0	0	0	0	0	41145	0	0	0	0	0		195
7_MT	7	26	28	a376	b376	Flavone O-glycosides	Flavone O-glycosides			7	27	Flavone base + 3O, 2MeO, O-Hex	4.42328	No	Flavone O-glycosides	4.42328		7	27	-1	-1	-1	-1	-1	-1	1	-1	-1	-1	-1	-1	23843	0			0	0	0	0	0	0	23843	0	0	0	0	0		198
7_MT	7	28	30	a377	b377	Flavonol O-glycosides	Flavonol O-glycosides			7	29	Quercetin-3-O-glucosyl-6''-acetate	4.35643	No	Flavonol O-glycosides	4.35643		7	29	-1	-1	-1	-1	-1	-1	1	-1	-0.878994	-0.862928	-1	-1	27387	0			0	0	0	0	0	0	27387	0	1657	1877	0	0		196
7_MT	7	30	32	a380	b380	Flavonol O-glycosides	Flavonol O-glycosides			7	31	Flavonol base + 4O, 1MeO	4.23065	No	Flavonol O-glycosides	4.23065		7	31	-1	-1	-1	-1	-1	-1	1	-1	-1	-1	-1	-1	17008	0			0	0	0	0	0	0	17008	0	0	0	0	0		197
7_MT	7	32	34	a382	b382	Flavonol O-glycosides	Flavonol O-glycosides			7	33	Flavonol base + 5O, O-Hex	4.46003	No	Flavonol O-glycosides	4.46003		7	33	-1	-1	-1	-1	-1	-1	1	-1	-1	-0.971292	-1	-1	28842	0			0	0	0	0	0	0	28842	0	0	414	0	0		199
7_MT	7	34	36	a383	b383	Flavonol O-glycosides	Flavonol O-glycosides			7	35	Flavonol base + 4O, O-Hex, 1MeO	4.65438	No	Flavonol O-glycosides	4.65438		7	35	-1	-1	-1	-1	-1	-1	1	-1	-1	-1	-1	-1	46460	0			0	0	0	0	0	0	46460	0	0	0	0	0		202
7_MT	7	36	38	a386	b386	Flavonol O-glycosides	Flavonol O-glycosides			7	37	Flavonol base + 3O, O-Hex+C6H9O4	4.3795	No	Flavonol O-glycosides	4.3795		7	37	-1	-1	-1	-0.926464	-1	-1	1	-1	-1	-1	-1	-1	23961	0			0	0	0	881	0	0	23961	0	0	0	0	0		204
7_MT	7	38	40	a387	b387	Flavonol O-glycosides	Flavonol O-glycosides			7	39	Flavonol base + 5O, O-Hex, O-Hex	4.23096	No	Flavonol O-glycosides	4.23096		7	39	-1	-1	-1	-1	-1	-1	1	-1	-1	-1	-1	-1	17020	0			0	0	0	0	0	0	17020	0	0	0	0	0		203
7_MT	7	40	42	a388	b388	Flavonol O-glycosides	Flavonol O-glycosides			7	41	Flavonol base + 4O, 1MeO, O-Hex-Hex	4.90793	No	Flavonol O-glycosides	4.90793		7	41	-1	-1	-1	-1	-1	-1	1	-1	-1	-1	-1	-1	81217	0			0	0	0	0	0	0	81217	0	0	0	0	0		201
7_MT	7	42	44	a390	b390	Flavonol O-glycosides	Flavonol O-glycosides			7	43	Flavonol base + 4O, 1MeO, O-Hex, O-Hex, O-Hex	4.85305	No	Flavonol O-glycosides	4.85305		7	43	-1	-1	-1	-1	-1	-1	1	-1	-1	-1	-1	-1	71294	0			0	0	0	0	0	0	71294	0	0	0	0	0		200
7_MT	7	44	46	a391	b391	Isoflavanone O-glycosides	Isoflavanone O-glycosides			7	45	Isoflavanone base + 3O, O-Hex	4.54913	No	Isoflavanone O-glycosides	4.54913		7	45	-1	-1	-1	-1	-1	-1	1	-1	-1	-1	-0.961197	-1	35410	0			0	0	0	0	0	0	35410	0	0	0	687	0		205
7_MT	7	46	48	a392	b392	Lipids	Lipids			7	47	DGMG 18:3	3.93064	No	Lipids	3.93064		7	47	-1	-0.197882	-0.0243185	-0.555011	-0.36164	-0.516376	1	-1	-1	-1	-0.0411845	-1	10198	0			0	4090	4975	2269	3255	2466	10198	0	0	0	4889	0		206
7_MT	7	48	50	a393	b393	Nucleosides	Nucleosides			7	49	Uridine (Not validated)	4.21384	No	Nucleosides	4.21384		7	49	-1	-0.908099	-0.29789	-0.851107	-0.534237	-0.136274	1	-0.536616	-0.823283	-0.649204	-0.902307	-0.899048	38672	0			0	1777	13576	2879	9006	16701	38672	8960	3417	6783	1889	1952		210
7_MT	7	50	52	a396	b396	Oxidized fatty acids	Oxidized fatty acids			7	51	FA 18:0+2O+SO4	4.80344	No	Oxidized fatty acids	4.80344		7	51	-1	-1	-1	-1	-1	-1	1	-1	-1	-1	-1	-1	82810	0			0	0	0	0	0	0	82810	0	0	0	0	0		215
7_MT	7	52	54	a399	b399	Oxidized fatty acids	Oxidized fatty acids			7	53	FA 18:2+3O	4.3286	No	Oxidized fatty acids	4.3286		7	53	-1	-1	-0.867127	-1	-0.94902	-1	1	-0.688277	-0.920055	-0.913946	-0.911681	-1	37976	0			0	0	2523	0	968	0	37976	5919	1518	1634	1677	0		212
7_MT	7	54	56	a400	b400	Oxidized fatty acids	Oxidized fatty acids			7	55	FA 18:1+3O	4.35738	No	Oxidized fatty acids	4.35738		7	55	-1	-1	-1	-1	-0.505599	-1	1	-1	-1	-1	-0.526415	-0.785956	22771	0			0	0	0	0	5629	0	22771	0	0	0	5392	2437		211
7_MT	7	56	58	a401	b401	Oxidized fatty acids	Oxidized fatty acids			7	57	FA 12:1+1O	4.35513	No	Oxidized fatty acids	4.35513		7	57	-1	-1	-1	-1	-1	-1	1	-1	-1	-1	-1	-1	29089	0			0	0	0	0	0	0	29089	0	0	0	0	0		207
7_MT	7	58	60	a402	b402	Oxidized fatty acids	Oxidized fatty acids			7	59	FA 13:3+1O	4.20726	No	Oxidized fatty acids	4.20726		7	59	-1	-1	-1	-1	-1	-1	1	-0.648325	-1	-0.89269	-1	-1	19700	0			0	0	0	0	0	0	19700	3464	0	1057	0	0		208
7_MT	7	60	62	a404	b404	Oxidized fatty acids	Oxidized fatty acids			7	61	FA 18:1+3O	3.96175	No	Oxidized fatty acids	3.96175		7	61	-1	-1	-1	-1	-1	-1	1	0.58356	-0.661303	-0.912757	-1	-1	10316	0			0	0	0	0	0	0	10316	8168	1747	450	0	0		213
7_MT	7	62	64	a410	b410	Triterpene saponins	Triterpene saponins			7	63	Medicagenic acid base + O-HexA, O-Pen-dHex-Pen	4.80932	No	Triterpene saponins	4.80932		7	63	-1	-1	-1	-1	-1	-1	1	-1	-1	-1	-1	-1	136666	0			0	0	0	0	0	0	136666	0	0	0	0	0		209
7_MT	7	64	66	a411	b411	Triterpene saponins	Triterpene saponins			7	65	Soyasapogenol B base + O-HexA-Hex-Pen, O-C6H7O3(DDMP)	4.21083	No	Triterpene saponins	4.21083		7	65	-1	-1	-1	-1	-1	-1	1	0.620243	-0.66287	-0.958191	-1	-1	29324	0			0	0	0	0	0	0	29324	23756	4943	613	0	0		214
7_MT	7	66	68	a413	b413	Triterpene saponins	Triterpene saponins			7	67	Medicagenic acid base -H2O + O-HexA	4.2251	No	Triterpene saponins	4.2251		7	67	-1	-1	-1	-1	-1	-1	1	-1	-1	-1	-1	-1	18358	0			0	0	0	0	0	0	18358	0	0	0	0	0		216
7_MT	7	68	70	a414	b414	Triterpene saponins	Triterpene saponins			7	69	Medicagenic acid base + O-Hex	4.29774	No	Triterpene saponins	4.29774		7	69	-1	-1	-1	-1	-1	-1	1	-1	-1	-1	-1	-1	21532	0			0	0	0	0	0	0	21532	0	0	0	0	0		218
7_MT	7	70	72	a415	b415	Triterpene saponins	Triterpene saponins			7	71	Bayogenin base + O-Hex	4.1185	No	Triterpene saponins	4.1185		7	71	-1	-1	-1	-1	-1	-1	1	-1	-1	-1	-1	-1	13137	0			0	0	0	0	0	0	13137	0	0	0	0	0		221
7_MT	7	72	74	a417	b417	Triterpene saponins	Triterpene saponins			7	73	Hederagenin base -2H + 1O, O-AcetylHex	3.92049	No	Triterpene saponins	3.92049		7	73	-1	-1	-1	-1	-1	-1	1	-1	-1	-1	-1	-1	8327	0			0	0	0	0	0	0	8327	0	0	0	0	0		219
7_MT	7	74	76	a418	b418	Triterpene saponins	Triterpene saponins			7	75	Hederagenin base + O-AcetylHex	4.2222	No	Triterpene saponins	4.2222		7	75	-1	-1	-1	-1	-1	-1	1	-1	-1	-1	-1	-1	16680	0			0	0	0	0	0	0	16680	0	0	0	0	0		223
7_MT	7	76	78	a419	b419	Triterpene saponins	Triterpene saponins			7	77	Bayogenin base + O-HexA	3.96581	No	Triterpene saponins	3.96581		7	77	-1	-1	-1	-1	-1	-1	1	-1	-1	-1	-1	-1	9243	0			0	0	0	0	0	0	9243	0	0	0	0	0		225
7_MT	7	78	80	a420	b420	Triterpene saponins	Triterpene saponins			7	79	Medicagenic acid base + O-MalonylHex	4.42615	No	Triterpene saponins	4.42615		7	79	-1	-1	-1	-1	-1	-1	1	-1	-1	-1	-1	-1	26678	0			0	0	0	0	0	0	26678	0	0	0	0	0		224
7_MT	7	80	82	a421	b421	Triterpene saponins	Triterpene saponins			7	81	Oleanolic acid base + O-HexA-Hex	4.43519	No	Triterpene saponins	4.43519		7	81	-1	-1	-1	-1	-1	-1	1	-0.915868	-1	-1	-1	-1	27647	0			0	0	0	0	0	0	27647	1163	0	0	0	0		231
7_MT	7	82	84	a423	b423	Triterpene saponins	Triterpene saponins			7	83	Medicagenic acid base + O-Hex-Hex	4.23885	No	Triterpene saponins	4.23885		7	83	-1	-1	-1	-1	-1	-1	1	-1	-1	-1	-1	-1	17721	0			0	0	0	0	0	0	17721	0	0	0	0	0		226
7_MT	7	84	86	a424	b424	Triterpene saponins	Triterpene saponins			7	85	Bayogenin base + O-Hex-Hex	4.14258	No	Triterpene saponins	4.14258		7	85	-1	-1	-1	-1	-1	-1	1	-1	-1	-1	-1	-1	13886	0			0	0	0	0	0	0	13886	0	0	0	0	0		227
7_MT	7	86	88	a425	b425	Triterpene saponins	Triterpene saponins			7	87	Hederagenin base + O-dHex-Hex-Hex	4.40012	No	Triterpene saponins	4.40012		7	87	-1	-1	-1	-1	-1	-1	1	-1	-1	-1	-1	-1	25126	0			0	0	0	0	0	0	25126	0	0	0	0	0		230
7_MT	7	88	90	a426	b426	Triterpene saponins	Triterpene saponins			7	89	Soyasapogenol B base + O-HexA-HexA-Hex+Me+Acetyl	4.43965	No	Triterpene saponins	4.43965		7	89	-1	-1	-1	-1	-1	-1	1	-0.884615	-1	-1	-1	-1	34528	0			0	0	0	0	0	0	34528	1992	0	0	0	0		228
7_MT	7	90	92	a427	b427	Triterpene saponins	Triterpene saponins			7	91	Medicagenic acid base + O-HexA	4.46724	No	Triterpene saponins	4.46724		7	91	-1	-1	-1	-1	-1	-1	1	-1	-1	-1	-1	-1	31103	0			0	0	0	0	0	0	31103	0	0	0	0	0		229
8_GM	8	0	2	a432	b432	Coumarin and derivatives	Coumarin and derivatives			8	1	Coumestan base + 2O	4.75435	No	Coumarin and derivatives	4.75435		8	1	-1	-1	-1	-1	-1	-1	-0.978521	1	-0.909648	-0.940986	-1	-1	56800	0			0	0	0	0	0	0	610	56800	2566	1676	0	0		232
8_GM	8	2	4	a433	b433	Coumarin and derivatives	Coumarin and derivatives			8	3	Coumestan base + 2O, O-HexPyruvate	4.13338	No	Coumarin and derivatives	4.13338		8	3	-1	-1	-1	-1	-1	-1	-1	1	-1	-1	-1	-1	13595	0			0	0	0	0	0	0	0	13595	0	0	0	0		233
8_GM	8	4	6	a437	b437	Dipeptides	Dipeptides			8	5	Valylvaline	3.9135	No	Dipeptides	3.9135		8	5	-1	-1	0.364656	-0.927567	-0.813668	-0.156256	1	0.869372	-1	-0.43869	-0.929347	-1	11238	0			0	0	7668	407	1047	4741	11238	10504	0	3154	397	0		234
8_GM	8	6	8	a442	b442	Dipeptides	Dipeptides			8	7	Leucylvaline	4.20431	No	Dipeptides	4.20431		8	7	-1	-1	-0.895201	-1	-0.773562	-0.941954	0.0142143	1	-1	-0.681343	-1	-0.7068	20191	0			0	0	1058	0	2286	586	10239	20191	0	3217	0	2960		235
8_GM	8	8	10	a443	b443	Dipeptides	Dipeptides			8	9	ValylIsoleucine	4.3179	No	Dipeptides	4.3179		8	9	-1	-1	-0.18822	-0.942952	-0.545694	0.282163	1	0.81241	-1	-0.632969	-0.954584	-0.756103	26995	0			0	0	10957	770	6132	17306	26995	24463	0	4954	613	3292		238
8_GM	8	10	12	a450	b450	Dipeptides	Dipeptides			8	11	Alanylleucine (isomer of 674)	4.00035	No	Dipeptides	4.00035		8	11	-1	-1	0.165812	-0.933642	-0.303657	0.305643	0.45623	1	-1	-0.665233	-0.90005	-0.639418	12086	0			0	0	7045	401	4208	7890	8800	12086	0	2023	604	2179		237
8_GM	8	12	14	a452	b452	Dipeptides	Dipeptides			8	13	Serylleucine	4.04844	No	Dipeptides	4.04844		8	13	-1	-1	-0.243357	-0.955822	-0.760531	-0.495031	1	0.679952	-1	-0.529056	-1	-0.763448	18516	0			0	0	7005	409	2217	4675	18516	15553	0	4360	0	2190		236
8_GM	8	14	16	a453	b453	Dipeptides	Dipeptides			8	15	Threonylleucine (isomer of 809, 926)	3.98028	No	Dipeptides	3.98028		8	15	-1	-1	-0.0128256	-0.951776	-0.753748	-0.503734	0.0499914	1	-1	-0.444337	-1	-0.824773	17543	0			0	0	8659	423	2160	4353	9210	17543	0	4874	0	1537		239
8_GM	8	16	18	a462	b462	Flavone O-glycosides	Flavone O-glycosides			8	17	Scutellarein 7-O-beta-glucopyranoside	3.90907	No	Flavone O-glycosides	3.90907		8	17	-1	-1	-0.0975219	-1	-1	-0.510048	-1	1	-1	-1	-0.232894	-0.63679	8111	0			0	0	3660	0	0	1987	0	8111	0	0	3111	1473		241
8_GM	8	18	20	a464	b464	Flavonol O-glycosides	Flavonol O-glycosides			8	19	Flavonol base + 3O, O-Hex-dHex	4.436	No	Flavonol O-glycosides	4.436		8	19	-1	-1	-0.924514	-1	-1	-1	-1	1	-1	-1	-1	-1	27290	0			0	0	1030	0	0	0	0	27290	0	0	0	0		243
8_GM	8	20	22	a465	b465	Flavonol O-glycosides	Flavonol O-glycosides			8	21	Flavonol base + 3O, O-Hex	4.27235	No	Flavonol O-glycosides	4.27235		8	21	-1	-0.936011	-1	-1	-1	-1	-0.853969	1	-1	-0.303173	-1	-1	18722	0			0	599	0	0	0	0	1367	18722	0	6523	0	0		242
8_GM	8	22	24	a466	b466	Flavonol O-glycosides	Flavonol O-glycosides			8	23	Flavonol base + 3O + O-Hex-dHex	3.91387	No	Flavonol O-glycosides	3.91387		8	23	-1	-1	-1	-1	-1	-1	-1	1	-1	-1	-1	-1	8201	0			0	0	0	0	0	0	0	8201	0	0	0	0		240
8_GM	8	24	26	a467	b467	Flavonol O-glycosides	Flavonol O-glycosides			8	25	Kaempferol 3-O-sophoroside	4.9672	No	Flavonol O-glycosides	4.9672		8	25	-1	-0.957358	-1	-0.985743	-0.971227	-1	-0.982141	1	-1	-1	-0.961133	-1	92726	0			0	1977	0	661	1334	0	828	92726	0	0	1802	0		244
8_GM	8	26	28	a469	b469	Glucuronic acid derivatives	Glucuronic acid derivatives			8	27	Coumaroyl + C6H9O8 (isomer of 843, 844, 846)	4.1525	No	Glucuronic acid derivatives	4.1525		8	27	-1	-1	-1	-0.843457	-1	-1	-1	1	-1	-1	-1	-1	14207	0			0	0	0	1112	0	0	0	14207	0	0	0	0		245
8_GM	8	28	30	a470	b470	Glucuronic acid derivatives	Glucuronic acid derivatives			8	29	Coumaroyl + C6H9O8 (isomer of 843, 845, 846)	4.11823	No	Glucuronic acid derivatives	4.11823		8	29	-1	-1	-1	-1	-1	-1	-0.930383	1	-0.529439	-0.63653	-1	-1	13129	0			0	0	0	0	0	0	457	13129	3089	2386	0	0		248
8_GM	8	30	32	a472	b472	Isoflavone O-glycosides	Isoflavone O-glycosides			8	31	Daidzein	5.73619	No	Isoflavone O-glycosides	5.73619		8	31	-1	-1	-1	-1	-1	-1	-1	1	-0.992187	-0.992959	-1	-1	551654	0			0	0	0	0	0	0	0	551654	2155	1942	0	0		249
8_GM	8	32	34	a474	b474	Isoflavone O-glycosides	Isoflavone O-glycosides			8	33	Isoflavone base + 2O, 1MeO	4.16829	No	Isoflavone O-glycosides	4.16829		8	33	-1	-1	-1	-1	-1	-1	-1	1	-0.639437	-0.712807	-1	-1	15265	0			0	0	0	0	0	0	0	15265	2752	2192	0	0		251
8_GM	8	34	36	a475	b475	Isoflavone O-glycosides	Isoflavone O-glycosides			8	35	Isoflavone base + 2O, O-Hex	3.93242	No	Isoflavone O-glycosides	3.93242		8	35	-1	-1	-1	-1	-1	-1	-1	1	-0.919045	-1	-1	-1	13983	0			0	0	0	0	0	0	0	13983	566	0	0	0		246
8_GM	8	36	38	a476	b476	Isoflavone O-glycosides	Isoflavone O-glycosides			8	37	Isoflavone base + 2O, O-Hex	4.26795	No	Isoflavone O-glycosides	4.26795		8	37	-1	-1	-1	-1	-1	-1	-1	1	-1	-0.941833	-1	-1	18533	0			0	0	0	0	0	0	0	18533	0	539	0	0		250
8_GM	8	38	40	a477	b477	Isoflavone O-glycosides	Isoflavone O-glycosides			8	39	Isoflavone base + 2O, O-MalonylHex	4.10264	No	Isoflavone O-glycosides	4.10264		8	39	-1	-1	-1	-1	-1	-1	-1	1	-1	-1	-1	-1	13170	0			0	0	0	0	0	0	0	13170	0	0	0	0		247
8_GM	8	40	42	a482	b482	Isoflavone O-glycosides	Isoflavone O-glycosides			8	41	Isoflavone base + 2O, O-MalonylHex	4.42526	No	Isoflavone O-glycosides	4.42526		8	41	-1	-1	-1	-1	-1	-1	-1	1	-0.977849	-0.899903	-1	-1	43158	0			0	0	0	0	0	0	0	43158	478	2160	0	0		255
8_GM	8	42	44	a483	b483	Isoflavone O-glycosides	Isoflavone O-glycosides			8	43	Isoflavone base + 3O, O-MalonylHex	4.66452	No	Isoflavone O-glycosides	4.66452		8	43	-1	-1	-1	-1	-1	-1	-1	1	-0.977612	-1	-1	-1	48330	0			0	0	0	0	0	0	0	48330	541	0	0	0		256
8_GM	8	44	46	a489	b489	Oxidized fatty acids	Oxidized fatty acids			8	45	FA 18:3+1O	4.29721	No	Oxidized fatty acids	4.29721		8	45	-1	-1	-0.677099	-0.828052	-1	-1	1	0.447464	0.094869	-0.291736	-0.898689	-0.819157	30579	0			0	0	4937	2629	0	0	30579	22131	16740	10829	1549	2765		253
8_GM	8	46	48	a496	b496	Triterpene saponins	Triterpene saponins			8	47	Soyasapogenol B base + O-HexA-Hex	3.96886	No	Triterpene saponins	3.96886		8	47	-1	-1	-1	-1	-1	-1	-0.718698	1	-1	-0.89522	-1	-1	10231	0			0	0	0	0	0	0	1439	10231	0	536	0	0		257
8_GM	8	48	50	a498	b498	Triterpene saponins	Triterpene saponins			8	49	Soyasapogenol E base + O-HexA-Hex-dHex	4.42812	No	Triterpene saponins	4.42812		8	49	-1	-1	-1	-1	-1	-1	-0.488564	1	-1	-1	-1	-1	28070	0			0	0	0	0	0	0	7178	28070	0	0	0	0		258
8_GM	8	50	52	a499	b499	Triterpene saponins	Triterpene saponins			8	51	Soyasaponin Bb	4.97985	No	Triterpene saponins	4.97985		8	51	-1	-1	-1	-1	-1	-1	0.132421	1	-0.748916	-0.691661	-1	-1	108880	0			0	0	0	0	0	0	61649	108880	13669	16786	0	0		259
8_GM	8	52	54	a500	b500	Triterpene saponins	Triterpene saponins			8	53	Soyasaponin Ba	4.34305	No	Triterpene saponins	4.34305		8	53	-1	-1	-1	-1	-1	-1	-1	1	-1	-1	-1	-1	22032	0			0	0	0	0	0	0	0	22032	0	0	0	0		264
8_GM	8	54	56	a502	b502	Triterpene saponins	Triterpene saponins			8	55	Soyasapogenol B base + O-HexA-Hex-Pen, O-dHex	3.96261	No	Triterpene saponins	3.96261		8	55	-1	-1	-1	-1	-1	-1	-1	1	-1	-0.929809	-1	-1	9175	0			0	0	0	0	0	0	0	9175	0	322	0	0		262
9_GG	9	0	2	a510	b510	Biflavonoids	Biflavonoids			9	1	Biflavonoid-flavone base + 3MeO and flavone base + 3MeO	3.95895	No	Biflavonoids	3.95895		9	1	-1	-1	-1	-1	-1	-1	-1	-1	1	0.485162	-1	-1	9098	0			0	0	0	0	0	0	0	0	9098	6756	0	0		263
9_GG	9	2	4	a511	b511	Biflavonoids	Biflavonoids			9	3	Biflavonoid-flavone base + 3MeO and flavone base + 3MeO	3.94954	No	Biflavonoids	3.94954		9	3	-1	-1	-1	-1	-1	-1	-1	-1	1	0.663035	-1	-1	8903	0			0	0	0	0	0	0	0	0	8903	7403	0	0		260
9_GG	9	4	6	a515	b515	Chalcones	Chalcones			9	5	2',4,4'-Trihydroxychalcone	4.14395	No	Chalcones	4.14395		9	5	-1	-1	-1	-1	-1	-1	-1	-0.8459	1	-0.283709	-1	-1	14536	0			0	0	0	0	0	0	0	1120	14536	5206	0	0		265
9_GG	9	6	8	a517	b517	Coumarin and derivatives	Coumarin and derivatives			9	7	Coumarin + 1O	3.92174	No	Coumarin and derivatives	3.92174		9	7	-1	-1	-1	-1	-1	-1	-1	-1	1	-0.0676566	-1	-1	8351	0			0	0	0	0	0	0	0	0	8351	3893	0	0		261
9_GG	9	8	10	a519	b519	Flavanol O-glycosides	Flavanol O-glycosides			9	9	Flavanol base + 5O	4.23832	No	Flavanol O-glycosides	4.23832		9	9	-1	-1	-1	-1	-1	-1	-1	-1	1	0.88851	-1	-1	17311	0			0	0	0	0	0	0	0	0	17311	16346	0	0		269
9_GG	9	10	12	a520	b520	Flavanol O-glycosides	Flavanol O-glycosides			9	11	Catechin	4.54138	No	Flavanol O-glycosides	4.54138		9	11	-1	-1	-1	-1	-1	-1	-1	-1	1	0.357291	-1	-1	34784	0			0	0	0	0	0	0	0	0	34784	23606	0	0		270
9_GG	9	12	14	a522	b522	Flavanone C,O-glycosides	Flavanone C,O-glycosides			9	13	Flavanone base + 4O, O-Hex, C-Pen	4.5245	No	Flavanone C,O-glycosides	4.5245		9	13	-1	-1	-1	-0.971173	-1	-1	-1	-1	1	0.242047	-1	-1	48565	0			0	0	0	700	0	0	0	0	48565	30160	0	0		273
9_GG	9	14	16	a524	b524	Flavanone O-glycosides	Flavanone O-glycosides			9	15	Flavanone base + 2O	3.91052	No	Flavanone O-glycosides	3.91052		9	15	-1	-1	-1	-1	-1	-1	-1	-0.807078	1	-0.411158	-1	-1	8138	0			0	0	0	0	0	0	0	785	8138	2396	0	0		266
9_GG	9	16	18	a526	b526	Flavanone O-glycosides	Flavanone O-glycosides			9	17	Flavanone base + 2O	5.47109	No	Flavanone O-glycosides	5.47109		9	17	-1	-1	-1	-1	-1	-1	-1	-1	1	-1	-1	-1	296718	0			0	0	0	0	0	0	0	0	296718	0	0	0		272
9_GG	9	18	20	a527	b527	Flavanone O-glycosides	Flavanone O-glycosides			9	19	Naringenin	4.60391	No	Flavanone O-glycosides	4.60391		9	19	-1	-1	-1	-1	-1	-1	-1	-1	1	-0.901073	-0.715964	-1	40171	0			0	0	0	0	0	0	0	0	40171	1987	5705	0		268
9_GG	9	20	22	a529	b529	Flavanone O-glycosides	Flavanone O-glycosides			9	21	Flavanone base + 6O	4.28371	No	Flavanone O-glycosides	4.28371		9	21	-1	-1	-1	-1	-1	-1	-1	-1	1	-0.300968	-1	-1	19218	0			0	0	0	0	0	0	0	0	19218	6717	0	0		267
9_GG	9	22	24	a531	b531	Flavanone O-glycosides	Flavanone O-glycosides			9	23	Flavanone base + 3O, 1MeO	4.50876	No	Flavanone O-glycosides	4.50876		9	23	-1	-1	-1	-1	-1	-1	-1	-1	1	-1	-1	-1	32267	0			0	0	0	0	0	0	0	0	32267	0	0	0		271
9_GG	9	24	26	a532	b532	Flavone C,C,O-glycosides	Flavone C,C,O-glycosides			9	25	Flavone base + 3O, O-HexA, C-Hex, C-Hex	4.27983	No	Flavone C,C,O-glycosides	4.27983		9	25	-1	-1	-1	-1	-1	-1	-1	-1	1	-0.638263	-1	-1	19047	0			0	0	0	0	0	0	0	0	19047	3445	0	0		276
9_GG	9	26	28	a533	b533	Flavone C,C-glycosides	Flavone C,C-glycosides			9	27	Apigenin 6-C-glucoside 8-C-arabinoside	5.15779	No	Flavone C,C-glycosides	5.15779		9	27	-1	-1	-0.799822	-0.864861	-1	-1	-1	-1	1	-0.10066	-1	-1	204708	0			0	0	20489	13832	0	0	0	0	204708	92051	0	0		275
9_GG	9	28	30	a538	b538	Flavone O-glycosides	Flavone O-glycosides			9	29	Flavone base + 3O, 1MeO	4.09902	No	Flavone O-glycosides	4.09902		9	29	-1	-1	-1	-1	-1	-1	-1	-1	1	-1	-1	-1	12561	0			0	0	0	0	0	0	0	0	12561	0	0	0		274
9_GG	9	30	32	a542	b542	Flavonol O-glycosides	Flavonol O-glycosides			9	31	Quercetin 3-(6''-acetylglucoside)	4.64542	No	Flavonol O-glycosides	4.64542		9	31	-1	-1	-1	-1	-1	-1	-0.984434	-1	1	0.84819	-1	-1	44200	0			0	0	0	0	0	0	344	0	44200	40845	0	0		277
9_GG	9	32	34	a543	b543	Flavonol O-glycosides	Flavonol O-glycosides			9	33	Flavonol base + 4O, O-MalonylHex	4.85687	No	Flavonol O-glycosides	4.85687		9	33	-1	-1	-1	-1	-1	-1	-1	-1	1	0.967239	-1	-1	72342	0			0	0	0	0	0	0	0	0	72342	71157	0	0		282
9_GG	9	34	36	a544	b544	Hydroxyferulic acid and derivatives	Hydroxyferulic acid and derivatives			9	35	Hydroxyferulic acid	4.69726	No	Hydroxyferulic acid and derivatives	4.69726		9	35	-1	-1	-1	-1	-1	-1	-1	-1	1	-0.131818	-1	-1	60743	0			0	0	0	0	0	0	0	0	60743	26368	0	0		279
9_GG	9	36	38	a545	b545	Indole and derivatives	Indole and derivatives			9	37	Tryptophan	4.56937	Yes	Indole and derivatives	4.56937		9	37	-1	-0.924969	-0.44119	0.540507	-0.567453	-0.239364	0.915086	-0.348387	1	-0.398245	0.581058	0.913313	45128	0			0	1693	12609	34760	9760	17163	43212	14703	45128	13578	35675	43172		281
9_GG	9	38	40	a547	b547	Isoflavone O-glycosides	Isoflavone O-glycosides			9	39	Isoflavone base + 1O, 1MeO, O-Hex+C7H12NO	4.60422	No	Isoflavone O-glycosides	4.60422		9	39	-1	-1	-1	-1	-1	-1	-1	-1	1	0.981293	-1	-1	40199	0			0	0	0	0	0	0	0	0	40199	39823	0	0		280
9_GG	9	40	42	a548	b548	Isoflavone O-glycosides	Isoflavone O-glycosides			9	41	Isoflavone base + 1O, 2MeO, O-Hex+C7H12NO	4.62763	No	Isoflavone O-glycosides	4.62763		9	41	-1	-1	-1	-1	-1	-1	-1	-1	1	0.16042	-1	-1	42426	0			0	0	0	0	0	0	0	0	42426	24616	0	0		278
9_GG	9	42	44	a549	b549	Isoflavone O-glycosides	Isoflavone O-glycosides			9	43	Biochanin A	4.73266	No	Isoflavone O-glycosides	4.73266		9	43	-1	-1	-1	-1	-1	-1	-1	-1	1	-0.973782	-1	-1	55840	0			0	0	0	0	0	0	0	0	55840	732	0	0		283
9_GG	9	44	46	a554	b554	Lipids	Lipids			9	45	MGMG 18:3	4.10493	No	Lipids	4.10493		9	45	-1	-1	-1	-1	-1	-1	-1	-1	1	-1	-1	-1	12733	0			0	0	0	0	0	0	0	0	12733	0	0	0		284
9_GG	9	46	48	a555	b555	Lipids	Lipids			9	47	DGMG 18:3	4.26368	No	Lipids	4.26368		9	47	-1	-1	-1	-1	-1	-1	-0.562739	-0.390135	1	-0.740781	-1	0.900099	19119	0			0	0	0	0	0	0	4180	5830	19119	2478	0	18164		285
9_GG	9	48	50	a556	b556	Oxidized fatty acids	Oxidized fatty acids			9	49	FA 18:2+1O	4.41637	No	Oxidized fatty acids	4.41637		9	49	-1	-1	-1	-1	-1	-1	-0.926192	0.0758646	1	0.463975	-1	-0.297065	26745	0			0	0	0	0	0	0	987	14387	26745	19577	0	9400		286
9_GG	9	50	52	a560	b560	Prenylated arylbenzofuran flavonoids	Prenylated arylbenzofuran flavonoids			9	51	Arylbenzofuran flavonoid base + 3O, 1MeO, 1Prenyl	4.51854	No	Prenylated arylbenzofuran flavonoids	4.51854		9	51	-1	-1	-1	-1	-1	-1	-1	-1	1	0.449973	-1	-1	33002	0			0	0	0	0	0	0	0	0	33002	23926	0	0		287
9_GG	9	52	54	a561	b561	Prenylated chalcones	Prenylated chalcones			9	53	Chalcone base + 3O, 1Prenyl	4.18161	No	Prenylated chalcones	4.18161		9	53	-1	-1	-1	-1	-1	-1	-1	-1	1	0.96722	-1	-1	15192	0			0	0	0	0	0	0	0	0	15192	14943	0	0		288
9_GG	9	54	56	a562	b562	Prenylated chalcones	Prenylated chalcones			9	55	Chalcone base + 2O, 1MeO, 1Prenyl	4.16738	No	Prenylated chalcones	4.16738		9	55	-1	-1	-1	-1	-1	-1	-1	-1	1	0.479118	-1	-1	14702	0			0	0	0	0	0	0	0	0	14702	10873	0	0		289
9_GG	9	56	58	a563	b563	Prenylated chalcones	Prenylated chalcones			9	57	Chalcone base + 3O, 1MeO, 1Prenyl	4.67494	No	Prenylated chalcones	4.67494		9	57	-1	-1	-1	-1	-1	-1	-1	-1	1	-0.457989	-1	-1	47309	0			0	0	0	0	0	0	0	0	47309	12821	0	0		293
9_GG	9	58	60	a568	b568	Prenylated flavanones	Prenylated flavanones			9	59	Flavanone base + 2O, 2Prenyl	4.31956	No	Prenylated flavanones	4.31956		9	59	-1	-1	-1	-1	-1	-1	-1	-1	1	-1	-1	-1	20872	0			0	0	0	0	0	0	0	0	20872	0	0	0		292
9_GG	9	60	62	a569	b569	Prenylated flavanones	Prenylated flavanones			9	61	Flavanole base + 3O, 2Prenyl	4.12613	No	Prenylated flavanones	4.12613		9	61	-1	-1	-1	-1	-1	-1	-1	-1	1	0.951085	-1	-1	13370	0			0	0	0	0	0	0	0	0	13370	13043	0	0		296
9_GG	9	62	64	a570	b570	Prenylated flavanones	Prenylated flavanones			9	63	Flavanone base + 4O, 1Prenyl	3.93374	No	Prenylated flavanones	3.93374		9	63	-1	-1	-1	-1	-1	-1	-1	-1	1	-0.515434	-1	-1	8585	0			0	0	0	0	0	0	0	0	8585	2080	0	0		294
9_GG	9	64	66	a571	b571	Prenylated flavanones	Prenylated flavanones			9	65	Flavanone base + 3O, 1Prenyl	5.12121	No	Prenylated flavanones	5.12121		9	65	-1	-1	-1	-1	-1	-1	-1	-1	1	-0.887291	-1	-1	136049	0			0	0	0	0	0	0	0	0	136049	7667	0	0		291
9_GG	9	66	68	a572	b572	Prenylated flavanones	Prenylated flavanones			9	67	Flavanone base + 3O, 1Prenyl	4.72702	No	Prenylated flavanones	4.72702		9	67	-1	-1	-1	-1	-1	-1	-1	-1	1	-0.521819	-1	-1	56167	0			0	0	0	0	0	0	0	0	56167	13429	0	0		295
9_GG	9	68	70	a573	b573	Prenylated flavanones	Prenylated flavanones			9	69	Isoflavanone base + 4O, 1Prenyl	4.57289	No	Prenylated flavanones	4.57289		9	69	-1	-1	-1	-1	-1	-1	-1	-1	1	-0.0779637	-1	-1	37402	0			0	0	0	0	0	0	0	0	37402	17243	0	0		290
9_GG	9	70	72	a574	b574	Prenylated flavones	Prenylated flavones			9	71	Flavone base + 4O, 1Prenyl	4.11029	No	Prenylated flavones	4.11029		9	71	-1	-1	-1	-1	-1	-1	-1	-1	1	-0.553002	-1	-1	15141	0			0	0	0	0	0	0	0	0	15141	3384	0	0		297
9_GG	9	72	74	a577	b577	Prenylated flavones	Prenylated flavones			9	73	Flavone base + 2O, 1Prenyl	4.10667	No	Prenylated flavones	4.10667		9	73	-1	-1	-1	-1	-1	-1	-1	-1	1	-0.441959	-1	-1	12784	0			0	0	0	0	0	0	0	0	12784	3567	0	0		298
9_GG	9	74	76	a581	b581	Prenylated isoflavanones	Prenylated isoflavanones			9	75	Isoflavanone base + 3O, 1Prenyl	4.35503	No	Prenylated isoflavanones	4.35503		9	75	-1	-1	-1	-1	-1	-1	-1	-1	1	-0.295302	-1	-1	22648	0			0	0	0	0	0	0	0	0	22648	7980	0	0		299
9_GG	9	76	78	a583	b583	Prenylated isoflavanones	Prenylated isoflavanones			9	77	Isoflavanone base + 3O, 2Prenyl	4.50714	No	Prenylated isoflavanones	4.50714		9	77	-1	-1	-1	-1	-1	-1	-1	-1	1	-0.846331	-1	-1	32147	0			0	0	0	0	0	0	0	0	32147	2470	0	0		300
9_GG	9	78	80	a584	b584	Prenylated isoflavones	Prenylated isoflavones			9	79	Isoflavone base + 2O, 1MeO, 1Prenyl	3.98655	No	Prenylated isoflavones	3.98655		9	79	-1	-1	-1	-1	-1	-1	-1	-1	1	0.0980918	-1	-1	9695	0			0	0	0	0	0	0	0	0	9695	5323	0	0		301
9_GG	9	80	82	a585	b585	Prenylated licodiones	Prenylated licodiones			9	81	Licodione base + 3O, 2Prenyl	4.40615	No	Prenylated licodiones	4.40615		9	81	-1	-1	-1	-1	-1	-1	-1	-1	1	-0.154061	-1	-1	25477	0			0	0	0	0	0	0	0	0	25477	10776	0	0		303
9_GG	9	82	84	a586	b586	Prenylated licodiones	Prenylated licodiones			9	83	Licodione base + 3O, 2Prenyl	4.23887	No	Prenylated licodiones	4.23887		9	83	-1	-1	-1	-1	-1	-1	-1	-1	1	-0.31091	-1	-1	17333	0			0	0	0	0	0	0	0	0	17333	5972	0	0		302
9_GG	9	84	86	a587	b587	Prenylated licodiones	Prenylated licodiones			9	85	Licodione base + 2Prenyl	4.85826	No	Prenylated licodiones	4.85826		9	85	-1	-1	-1	-1	-1	-1	-1	-1	1	-0.444965	-1	-1	72154	0			0	0	0	0	0	0	0	0	72154	20024	0	0		304
9_GG	9	86	88	a588	b588	Prenylated licodiones	Prenylated licodiones			9	87	Licodione base + 2Prenyl	4.65582	No	Prenylated licodiones	4.65582		9	87	-1	-1	-1	-1	-1	-1	-1	-1	1	-0.377438	-1	-1	45271	0			0	0	0	0	0	0	0	0	45271	14092	0	0		307
9_GG	9	88	90	a589	b589	Prenylated pterocarpans	Prenylated pterocarpans			9	89	Isoflavanone base + 2O, 1MeO, 2Prenyl	4.36468	No	Prenylated pterocarpans	4.36468		9	89	-1	-1	-1	-1	-1	-1	-1	-1	1	-0.943861	-1	-1	23157	0			0	0	0	0	0	0	0	0	23157	650	0	0		308
9_GG	9	90	92	a590	b590	Prenylated stilbenes	Prenylated stilbenes			9	91	Dihydrostilbene base + 4O, 2Prenyl	4.79707	No	Prenylated stilbenes	4.79707		9	91	-1	-1	-1	-1	-1	-1	-1	-1	1	0.0628814	-1	-1	65870	0			0	0	0	0	0	0	0	0	65870	35006	0	0		306
9_GG	9	92	94	a591	b591	Pterocarpans	Pterocarpans			9	93	Pterocarpan base + 1O, 1MeO	4.64547	No	Pterocarpans	4.64547		9	93	-1	-1	-1	-1	-1	-1	-0.829657	-1	1	0.302703	-1	-1	44205	0			0	0	0	0	0	0	3765	0	44205	28793	0	0		305
9_GG	9	94	96	a592	b592	Stilbene glycosides	Stilbene glycosides			9	95	Dihydroresveratrol	4.05614	No	Stilbene glycosides	4.05614		9	95	-1	-1	-1	-1	-1	-1	-1	-1	1	-0.80949	-1	-1	11380	0			0	0	0	0	0	0	0	0	11380	1084	0	0		310
9_GG	9	96	98	a593	b593	Stilbene glycosides	Stilbene glycosides			9	97	Dihydrostilbene base + 3O, 1carboxy, O-Hex	4.94609	No	Stilbene glycosides	4.94609		9	97	-1	-1	-1	-1	-1	-1	-0.905578	-0.862466	1	-0.144067	-1	-1	88327	0			0	0	0	0	0	0	4170	6074	88327	37801	0	0		309
9_GG	9	98	100	a594	b594	Triterpene saponins	Triterpene saponins			9	99	Oleanane -4H, + 2O	3.90439	No	Triterpene saponins	3.90439		9	99	-1	-1	-1	-1	-1	-1	-1	-0.765703	1	0.13011	-1	-1	8024	0			0	0	0	0	0	0	0	940	8024	4534	0	0		312
9_GG	9	100	102	a601	b601	Triterpene saponins	Triterpene saponins			9	101	Soyasapogenol B base + O-HexA-dHex-Pen	4.01144	No	Triterpene saponins	4.01144		9	101	-1	-1	-1	-1	-1	-1	-1	-0.317425	1	-0.427876	-1	-1	10267	0			0	0	0	0	0	0	0	3504	10267	2937	0	0		311
9_GG	9	102	104	a602	b602	Triterpene saponins	Triterpene saponins			9	103	Soyasapogenol B base + O-HexA-Pen-dHex	4.6025	No	Triterpene saponins	4.6025		9	103	-1	-1	-1	-1	-1	-1	-1	0.0954272	1	-0.18089	-1	-1	40041	0			0	0	0	0	0	0	0	21931	40041	16399	0	0		313
9_GG	9	104	106	a603	b603	Triterpene saponins	Triterpene saponins			9	105	Soyasapogenol B base + O-HexA-HexA-dHex	4.4879	No	Triterpene saponins	4.4879		9	105	-1	-1	-1	-1	-1	-1	-1	-1	1	0.323405	-1	-1	30754	0			0	0	0	0	0	0	0	0	30754	20350	0	0		323
10_GU	10	0	2	a604	b604	Chalcones	Chalcones			10	1	Chalcone base + 2O, 1MeO, 1Prenyl or Licochalcone A (not validated)	5.13415	No	Chalcones	5.13415		10	1	-1	-1	-1	-1	-1	-1	-1	-1	-0.580718	1	-1	-1	136190	0			0	0	0	0	0	0	0	0	28551	136190	0	0		332
10_GU	10	2	4	a606	b606	Coumaric acid and derivatives	Coumaric acid and derivatives			10	3	Coumaric acid (isomer of 192, 194)	3.96379	No	Coumaric acid and derivatives	3.96379		10	3	-1	-1	-0.756739	-1	-1	-1	-1	0.07	-1	1	-0.696087	-1	9200	0			0	0	1119	0	0	0	0	4922	0	9200	1398	0		317
10_GU	10	4	6	a607	b607	Dipeptides	Dipeptides			10	5	Glutamylglycine	4.43414	No	Dipeptides	4.43414		10	5	-1	-1	-1	-1	-1	-1	0.368126	-1	-0.360875	1	-1	-1	32823	0			0	0	0	0	0	0	22453	0	10489	32823	0	0		328
10_GU	10	6	8	a608	b608	Ferulic acid and derivatives	Ferulic acid and derivatives			10	7	Feruloyl Hexoside (isomer of 847)	3.93827	No	Ferulic acid and derivatives	3.93827		10	7	-1	-0.708818	-1	-1	-1	-1	-0.823401	-1	0.387435	1	-0.893026	-1	8675	0			0	1263	0	0	0	0	766	0	6018	8675	464	0		315
10_GU	10	8	10	a612	b612	Flavanone O-glycosides	Flavanone O-glycosides			10	9	Liquiritin	4.00419	No	Flavanone O-glycosides	4.00419		10	9	-1	-1	-1	-1	-1	-1	-1	-0.913043	-0.823908	1	-1	-1	10097	0			0	0	0	0	0	0	0	439	889	10097	0	0		314
10_GU	10	10	12	a613	b613	Flavone C,C-glycosides	Flavone C,C-glycosides			10	11	Vicenin 2	4.8763	No	Flavone C,C-glycosides	4.8763		10	11	-1	-1	-1	-0.729829	-1	-1	-1	-1	-0.0989968	1	-1	-1	97094	0			0	0	0	13116	0	0	0	0	43741	97094	0	0		329
10_GU	10	12	14	a615	b615	Flavone C-glycosides	Flavone C-glycosides			10	13	5,7-dihydroxy-2-(4-hydroxyphenyl)-6-[3,4,5-trihydroxy-6-(hydroxymethyl)oxan-2-yl]-4H-chromen-4-one	4.65357	No	Flavone C-glycosides	4.65357		10	13	-1	-1	-0.911817	-0.921697	-1	-1	-1	-1	0.548857	1	-1	-1	45950	0			0	0	2026	1799	0	0	0	0	35585	45950	0	0		324
10_GU	10	14	16	a617	b617	Flavone O-glycosides	Flavone O-glycosides			10	15	Isoflavone base + 1O, 2MeO, O-Hex	4.1024	No	Flavone O-glycosides	4.1024		10	15	-1	-1	-1	-1	-1	-1	-1	-0.852437	0.957501	1	-1	-1	12659	0			0	0	0	0	0	0	0	934	12390	12659	0	0		318
10_GU	10	16	18	a619	b619	Flavone O-glycosides	Flavone O-glycosides			10	17	Luteolin-4'-O-glucoside	4.37457	No	Flavone O-glycosides	4.37457		10	17	-1	-1	-1	-1	-0.770198	-1	-0.879696	0.476995	-0.0821444	1	-1	-1	23690	0			0	0	0	0	2722	0	1425	17495	10872	23690	0	0		326
10_GU	10	18	20	a620	b620	Flavone O-glycosides	Flavone O-glycosides			10	19	Flavone base + 4O, O-MalonylHex	4.90226	No	Flavone O-glycosides	4.90226		10	19	-1	-1	-0.988553	-1	-1	-1	-1	-1	0.689857	1	-1	-1	79847	0			0	0	457	0	0	0	0	0	67465	79847	0	0		327
10_GU	10	20	22	a621	b621	Flavonol O-glycosides	Flavonol O-glycosides			10	21	Flavonol base + 2MeO	5.33832	No	Flavonol O-glycosides	5.33832		10	21	-1	-1	-1	-1	-1	-1	-0.974286	-0.986677	0.301794	1	-1	-1	218712	0			0	0	0	0	0	0	2812	1457	142359	218712	0	0		322
10_GU	10	22	24	a622	b622	Flavonol O-glycosides	Flavonol O-glycosides			10	23	Flavonol base + 3O	4.41906	No	Flavonol O-glycosides	4.41906		10	23	-1	-1	-1	-1	-0.689248	-0.972034	-1	0.0844319	-0.148213	1	-1	-1	26246	0			0	0	0	0	4078	367	0	14231	11178	26246	0	0		319
10_GU	10	24	26	a624	b624	Flavonol O-glycosides	Flavonol O-glycosides			10	25	Flavonol base + 3O, O-Hex	4.075	No	Flavonol O-glycosides	4.075		10	25	-1	-1	-1	-1	-0.828187	-1	-1	0.0719394	-0.162137	1	-1	-1	11885	0			0	0	0	0	1021	0	0	6370	4979	11885	0	0		316
10_GU	10	26	28	a625	b625	Flavonol O-glycosides	Flavonol O-glycosides			10	27	Quercetin-3-O-glucoside	4.82803	No	Flavonol O-glycosides	4.82803		10	27	-1	-1	-1	-0.957873	-0.931385	-0.981908	-1	-1	0.929404	1	-0.902089	-0.975374	67653	0			0	0	0	1425	2321	612	0	0	65265	67653	3312	833		330
10_GU	10	28	30	a626	b626	Flavonol O-glycosides	Flavonol O-glycosides			10	29	Myricetin-3-O-galactoside	4.20866	No	Flavonol O-glycosides	4.20866		10	29	-1	-1	-1	-1	-1	-1	-1	-1	0.534142	1	-1	-1	16168	0			0	0	0	0	0	0	0	0	12402	16168	0	0		334
10_GU	10	30	32	a627	b627	Flavonol O-glycosides	Flavonol O-glycosides			10	31	Flavonol base + 5O, O-Hex	4.04949	No	Flavonol O-glycosides	4.04949		10	31	-1	-1	-1	-1	-1	-1	-1	-1	-0.248148	1	-1	-1	11207	0			0	0	0	0	0	0	0	0	4213	11207	0	0		333
10_GU	10	32	34	a629	b629	Flavonol O-glycosides	Flavonol O-glycosides			10	33	Kaempferol-3-O-glucoside-3''-rhamnoside	4.46219	No	Flavonol O-glycosides	4.46219		10	33	-1	-1	-1	-0.78362	-1	-0.369558	-1	-1	-0.508521	1	0.0859725	-0.372801	28986	0			0	0	0	3136	0	9137	0	0	7123	28986	15739	9090		321
10_GU	10	34	36	a630	b630	Flavonol O-glycosides	Flavonol O-glycosides			10	35	Flavonol base + 3O, O-Hex, O-MalonylHex	4.17058	No	Flavonol O-glycosides	4.17058		10	35	-1	-1	-1	-1	-1	-1	-1	-1	-0.252988	1	-1	-1	14811	0			0	0	0	0	0	0	0	0	5532	14811	0	0		331
10_GU	10	36	38	a631	b631	Flavonol O-glycosides	Flavonol O-glycosides			10	37	Flavonol base + 4O, O-Hex O-MalonylHex	4.00903	No	Flavonol O-glycosides	4.00903		10	37	-1	-1	-1	-1	-1	-1	-1	-1	0.497747	1	-1	-1	10210	0			0	0	0	0	0	0	0	0	7646	10210	0	0		335
10_GU	10	38	40	a632	b632	Isoflavone O-glycosides	Isoflavone O-glycosides			10	39	Formononetin	5.13234	No	Isoflavone O-glycosides	5.13234		10	39	-1	-1	-1	-1	-1	-1	-0.323148	-0.958592	-0.215351	1	-1	-1	135625	0			0	0	0	0	0	0	45899	2808	53209	135625	0	0		337
10_GU	10	40	42	a633	b633	Isoflavone O-glycosides	Isoflavone O-glycosides			10	41	Formononetin-7-O-glucoside	4.11491	No	Isoflavone O-glycosides	4.11491		10	41	-1	-1	-1	-1	-1	-1	-0.851101	-0.780643	-0.194873	1	-1	-1	13029	0			0	0	0	0	0	0	970	1429	5245	13029	0	0		340
10_GU	10	42	44	a635	b635	Isoflavone O-glycosides	Isoflavone O-glycosides			10	43	Isoflavone base + 1O, 1MeO, O-MalonylHex	4.83129	No	Isoflavone O-glycosides	4.83129		10	43	-1	-1	-1	-1	-1	-1	-0.882682	-0.658863	-0.365638	1	-1	-1	71549	0			0	0	0	0	0	0	4197	12204	22694	71549	0	0		341
10_GU	10	44	46	a636	b636	Isoflavone O-glycosides	Isoflavone O-glycosides			10	45	Isoflavone base + 1O, 2MeO, O-MalonylHex	5.01982	No	Isoflavone O-glycosides	5.01982		10	45	-1	-1	-1	-1	-1	-1	-1	-0.807894	-0.0165534	1	-1	-1	106202	0			0	0	0	0	0	0	0	10201	52222	106202	0	0		339
10_GU	10	46	48	a637	b637	Phenolic glycosides	Phenolic glycosides			10	47	Dihydrobenzoic acid pentose	4.02235	No	Phenolic glycosides	4.02235		10	47	-1	-0.78065	-1	-1	-1	-1	-1	-1	-0.325485	1	-1	-1	11297	0			0	1239	0	0	0	0	0	0	3810	11297	0	0		342
10_GU	10	48	50	a640	b640	Prenylated chalcones	Prenylated chalcones			10	49	Chalcone base + 3O, 1MeO, 1Prenyl	4.26133	No	Prenylated chalcones	4.26133		10	49	-1	-1	-1	-1	-1	-1	-1	-1	-0.728812	1	-1	-1	18253	0			0	0	0	0	0	0	0	0	2475	18253	0	0		338
10_GU	10	50	52	a641	b641	Prenylated chalcones	Prenylated chalcones			10	51	Chalcone base + 3O, 1Prenyl	4.21661	No	Prenylated chalcones	4.21661		10	51	-1	-1	-1	-1	-1	-1	-1	-1	0.0224295	1	-1	-1	25725	0			0	0	0	0	0	0	0	0	13151	25725	0	0		343
10_GU	10	52	54	a642	b642	Prenylated flavanones	Prenylated flavanones			10	53	Flavanone base + 4O, 1Prenyl	4.7915	No	Prenylated flavanones	4.7915		10	53	-1	-1	-1	-1	-1	-1	-1	-1	-0.551113	1	-1	-1	61873	0			0	0	0	0	0	0	0	0	13887	61873	0	0		344
10_GU	10	54	56	a643	b643	Prenylated flavanones	Prenylated flavanones			10	55	Flavanone base + 4O, 2Prenyl	3.94131	No	Prenylated flavanones	3.94131		10	55	-1	-1	-1	-1	-1	-1	-1	-1	0.507555	1	-1	-1	8736	0			0	0	0	0	0	0	0	0	6585	8736	0	0		346
10_GU	10	56	58	a644	b644	Prenylated isoflavones	Prenylated isoflavones			10	57	Isoflavone base + 3O, 1Prenyl	3.91656	No	Prenylated isoflavones	3.91656		10	57	-1	-1	-1	-1	-1	-1	-1	-1	0.794474	1	-1	-1	8252	0			0	0	0	0	0	0	0	0	7404	8252	0	0		345
10_GU	10	58	60	a646	b646	Prenylated stilbenes	Prenylated stilbenes			10	59	Dihydrostilbene base + 4O, 2Prenyl	5.3622	No	Prenylated stilbenes	5.3622		10	59	-1	-1	-1	-1	-1	-1	-1	-1	-0.974288	1	-1	-1	243696	0			0	0	0	0	0	0	0	0	3133	243696	0	0		350
10_GU	10	60	62	a647	b647	Prenylated stilbenes	Prenylated stilbenes			10	61	Dihydrostilbene base + 3O, 2Prenyl	4.08461	No	Prenylated stilbenes	4.08461		10	61	-1	-1	-1	-1	-1	-1	-1	-1	-1	1	-1	-1	12845	0			0	0	0	0	0	0	0	0	0	12845	0	0		348
10_GU	10	62	64	a648	b648	Triterpene saponins	Triterpene saponins			10	63	Oleanane -4H, + 2O, 1COOH, O-HexA, HexA	4.01582	No	Triterpene saponins	4.01582		10	63	-1	-1	-1	-1	-1	-1	-1	-1	-0.910147	1	-1	-1	12398	0			0	0	0	0	0	0	0	0	557	12398	0	0		349
10_GU	10	64	66	a650	b650	Triterpene saponins	Triterpene saponins			10	65	Soyasapogenol B base + O-HexA-Pen-dHex, O-C6H7O3	4.19454	No	Triterpene saponins	4.19454		10	65	-1	-1	-1	-1	-1	-1	-1	-1	0.432496	1	-1	-1	15651	0			0	0	0	0	0	0	0	0	11210	15651	0	0		355
10_GU	10	66	68	a652	b652	Triterpene saponins	Triterpene saponins			10	67	Soyasapogenol B base + O-DDMP, O-HexA-HexA	4.03242	No	Triterpene saponins	4.03242		10	67	-1	-1	-1	-1	-1	-1	-1	-1	-0.212361	1	-1	-1	11391	0			0	0	0	0	0	0	0	0	4486	11391	0	0		352
10_GU	10	68	70	a653	b653	Triterpene saponins	Triterpene saponins			10	69	Soyasapogenol B base + O-HexA-HexA-dHex, O-C6H7O3(DDMP)	4.18161	No	Triterpene saponins	4.18161		10	69	-1	-1	-1	-1	-1	-1	-1	-1	0.493332	1	-1	-1	17696	0			0	0	0	0	0	0	0	0	13213	17696	0	0		351
11_LE	11	0	2	a656	b656	Amino acids	Amino acids			11	1	Pentose + Proline	4.69511	No	Amino acids	4.69511		11	1	-1	-0.980117	-0.920429	-1	-1	-0.899652	-1	-1	-1	-1	1	-1	51501	0			0	512	2049	0	0	2584	0	0	0	0	51501	0		353
11_LE	11	2	4	a657	b657	Amino acids	Amino acids			11	3	Phenyl-butyryl-glutamine	4.54865	No	Amino acids	4.54865		11	3	-1	-1	-1	-1	-1	-1	-1	-1	-1	-1	1	-1	50640	0			0	0	0	0	0	0	0	0	0	0	50640	0		354
11_LE	11	4	6	a658	b658	Amino acids	Amino acids			11	5	Pyroglutamic acid (not validated, isomer of 88)	4.2026	No	Amino acids	4.2026		11	5	-1	-0.544994	-0.042418	-0.770565	0.325777	-0.308346	-0.866649	-0.921947	-1	-1	1	-1	23292	0			0	5299	11152	2672	15440	8055	1553	909	0	0	23292	0		357
11_LE	11	6	8	a659	b659	Amino acids	Amino acids			11	7	Malonyltryptophan	3.93176	Yes	Amino acids	3.93176		11	7	-1	-1	-1	-1	-1	-1	-0.939027	-1	-1	-0.835895	1	-0.817418	11907	0			0	0	0	0	0	0	363	0	0	977	11907	1087		358
11_LE	11	8	10	a664	b664	Caffeic acid and derivatives	Caffeic acid and derivatives			11	9	Caffeoyl putrescin (isomer of 1060)	4.17073	No	Caffeic acid and derivatives	4.17073		11	9	-1	-1	-1	-1	-1	-1	-1	-1	-1	-1	1	-0.86008	15709	0			0	0	0	0	0	0	0	0	0	0	15709	1099		356
11_LE	11	10	12	a665	b665	Caffeic acid and derivatives	Caffeic acid and derivatives			11	11	Caffeoyl lysine	3.96951	No	Caffeic acid and derivatives	3.96951		11	11	-1	-1	-1	-1	-1	-1	-1	-1	-1	-1	1	-1	14733	0			0	0	0	0	0	0	0	0	0	0	14733	0		361
11_LE	11	12	14	a670	b670	Fatty acyl hexosides	Fatty acyl hexosides			11	13	6:3+6O fatty acyl hexoside	4.19659	No	Fatty acyl hexosides	4.19659		11	13	-1	-1	-1	-1	-1	-1	-1	-1	-1	-1	1	-1	16535	0			0	0	0	0	0	0	0	0	0	0	16535	0		359
11_LE	11	14	16	a671	b671	Fatty acyl hexosides	Fatty acyl hexosides			11	15	12:4+4O fatty acyl hexoside	3.96942	No	Fatty acyl hexosides	3.96942		11	15	-1	-1	-1	-1	-1	-1	-1	-1	-1	-1	1	-1	15917	0			0	0	0	0	0	0	0	0	0	0	15917	0		360
11_LE	11	16	18	a672	b672	Fatty acyl hexosides	Fatty acyl hexosides			11	17	12:4+3O fatty acyl hexoside	4.36431	No	Fatty acyl hexosides	4.36431		11	17	-1	-1	-1	-1	-1	-1	-0.674429	-1	-0.974803	-1	1	-0.980011	40323	0			0	0	0	0	0	0	6564	0	508	0	40323	403		363
11_LE	11	18	20	a673	b673	Ferulic acid and derivatives	Ferulic acid and derivatives			11	19	Feruloyl lysine	3.9154	No	Ferulic acid and derivatives	3.9154		11	19	-1	-1	-1	-1	-1	-1	-1	-1	-1	-1	1	-1	19262	0			0	0	0	0	0	0	0	0	0	0	19262	0		362
11_LE	11	20	22	a674	b674	Ferulic acid and derivatives	Ferulic acid and derivatives			11	21	Feruloyl putrescine (isomer of 1178)	3.9955	No	Ferulic acid and derivatives	3.9955		11	21	-1	-1	-1	-0.82887	-1	-1	-0.890268	-1	-1	-0.778856	1	-0.885229	10717	0			0	0	0	917	0	0	588	0	0	1185	10717	615		364
11_LE	11	22	24	a675	b675	Ferulic acid and derivatives	Ferulic acid and derivatives			11	23	Feruloyl agmatine (isomer of 1607)	4.15818	No	Ferulic acid and derivatives	4.15818		11	23	-1	-1	-1	-1	-1	-1	-0.795609	-1	-1	-1	1	-0.27303	14394	0			0	0	0	0	0	0	1471	0	0	0	14394	5232		365
11_LE	11	24	26	a676	b676	Ferulic acid and derivatives	Ferulic acid and derivatives			11	25	Feruloyl agmatine (isomer of 1608)	4.4053	No	Ferulic acid and derivatives	4.4053		11	25	-1	-1	-1	-1	-1	-1	-0.850474	-1	-1	-1	1	-0.937861	25427	0			0	0	0	0	0	0	1901	0	0	0	25427	790		367
11_LE	11	26	28	a683	b683	Flavonol O-glycosides	Flavonol O-glycosides			11	27	Quercetin-3-O-rutinoside	4.88115	No	Flavonol O-glycosides	4.88115		11	27	-1	-1	-1	-0.946699	-0.972505	-0.695855	-1	-1	-0.808689	-0.478155	1	-0.477372	130280	0			0	0	0	3472	1791	19812	0	0	12462	33993	130280	34044		368
11_LE	11	28	30	a685	b685	Flavonol O-glycosides	Flavonol O-glycosides			11	29	Flavonol base + 4O, O-Hex-dHex-Pen	3.97183	No	Flavonol O-glycosides	3.97183		11	29	-1	-1	-1	-1	-1	-1	-1	-1	-1	-1	1	-0.970019	22481	0			0	0	0	0	0	0	0	0	0	0	22481	337		373
11_LE	11	30	32	a687	b687	Lipids	Lipids			11	31	LPC 18:3	4.50905	No	Lipids	4.50905		11	31	-1	-0.878143	-0.84534	-0.742474	-0.928156	-0.956893	-0.618557	-1	-1	-1	1	-1	35911	0			0	2188	2777	4624	1290	774	6849	0	0	0	35911	0		371
11_LE	11	32	34	a689	b689	Lipids	Lipids			11	33	LPC 18:2	5.08057	No	Lipids	5.08057		11	33	-1	-0.937539	-0.847551	-0.268118	-0.130421	-0.98505	-0.860364	-1	-1	-1	1	-1	160933	0			0	5026	12267	58892	69972	1203	11236	0	0	0	160933	0		372
11_LE	11	34	36	a690	b690	Lipids	Lipids			11	35	LPC 18:1	4.6399	No	Lipids	4.6399		11	35	-1	-0.93998	-0.752065	0.33875	-0.81538	-0.98099	-0.909319	-1	-1	-1	1	-1	52183	0			0	1566	6469	34930	4817	496	2366	0	0	0	52183	0		370
11_LE	11	36	38	a693	b693	Lipids	Lipids			11	37	Hexosyl LPE 18:2	4.03028	No	Lipids	4.03028		11	37	-1	-1	-0.933347	-1	-0.399854	-1	-1	-1	-1	-1	1	-1	15063	0			0	0	502	0	4520	0	0	0	0	0	15063	0		376
11_LE	11	38	40	a694	b694	Lipids	Lipids			11	39	Hexosyl LPE 18:2	4.33133	No	Lipids	4.33133		11	39	-1	-1	-1	-1	-0.271345	-1	-1	-1	-1	-1	1	-1	21445	0			0	0	0	0	7813	0	0	0	0	0	21445	0		369
11_LE	11	40	42	a695	b695	Lipids	Lipids			11	41	LPC 18:2	4.55536	No	Lipids	4.55536		11	41	-1	-0.838348	-0.869255	-0.188741	0.014334	-1	-0.629915	-1	-1	-1	1	-1	50021	0			0	4043	3270	20290	25369	0	9256	0	0	0	50021	0		374
11_LE	11	42	44	a696	b696	N-Fructosyl amino acids	N-Fructosyl amino acids			11	43	N-Fructosyl pyroglutamate	4.27045	No	N-Fructosyl amino acids	4.27045		11	43	-1	-0.944194	-0.933406	-1	-0.421814	-0.784555	-1	-1	-1	-1	1	-1	19281	0			0	538	642	0	5574	2077	0	0	0	0	19281	0		375
11_LE	11	44	46	a697	b697	N-Fructosyl amino acids	N-Fructosyl amino acids			11	45	N-Fructosyl phenylalanine	4.10099	No	N-Fructosyl amino acids	4.10099		11	45	-1	-1	0.0467445	-1	1	0.192344	-0.230625	-0.715108	-0.92023	-0.954085	0.992477	-1	18077	0			0	0	9461	0	18077	10777	6954	2575	721	415	18009	0		388
11_LE	11	46	48	a698	b698	Organic acids	Organic acids			11	47	Citric acid	4.85462	No	Organic acids	4.85462		11	47	-1	-0.927074	-0.471595	-0.849756	-0.829124	-0.626974	-0.645549	-1	-1	-1	1	-1	129310	0			0	4715	34164	9714	11048	24118	22917	0	0	0	129310	0		390
11_LE	11	48	50	a706	b706	Steroidal saponins	Steroidal saponins			11	49	Solasodine base + 2H, 1O, O-Hex-Hex-Hex	4.58683	No	Steroidal saponins	4.58683		11	49	-1	-1	-1	-1	-1	-1	-1	-1	-1	-1	1	-1	58722	0			0	0	0	0	0	0	0	0	0	0	58722	0		383
11_LE	11	50	52	a707	b707	Steroidal saponins	Steroidal saponins			11	51	Furostane base + O-Hex, O-Hex-Hex-Hex	4.68428	No	Steroidal saponins	4.68428		11	51	-1	-1	-1	-1	-1	-1	-1	-1	-1	-1	1	-1	88707	0			0	0	0	0	0	0	0	0	0	0	88707	0		382
11_LE	11	52	54	a710	b710	Steroidal saponins	Steroidal saponins			11	53	Solasodine base + 2H, 1Acetyl, O-Hex, O-Hex-Hex-Hex-Pen	5.09107	No	Steroidal saponins	5.09107		11	53	-1	-1	-1	-1	-1	-1	-1	-1	-1	-1	1	-1	123993	0			0	0	0	0	0	0	0	0	0	0	123993	0		386
11_LE	11	54	56	a712	b712	Steroidal saponins	Steroidal saponins			11	55	Solasodine base + 2H, O-Hex-Hex-Hex-Pen	5.41251	No	Steroidal saponins	5.41251		11	55	-1	-1	-1	-1	-1	-1	-1	-1	-1	-1	1	-1	268420	0			0	0	0	0	0	0	0	0	0	0	268420	0		377
11_LE	11	56	58	a717	b717	Steroidal saponins	Steroidal saponins			11	57	Solasodine base + O-Hex-Hex-Hex-Pen	4.30088	No	Steroidal saponins	4.30088		11	57	-1	-1	-1	-1	-1	-1	-1	-1	-1	-1	1	-1	57366	0			0	0	0	0	0	0	0	0	0	0	57366	0		387
12_ST	12	0	2	a723	b723	Alkyl benzyl hexosides	Alkyl benzyl hexosides			12	1	Benzyl alcohol + Hex-Pen	4.27471	No	Alkyl benzyl hexosides	4.27471		12	1	-1	-1	-1	-1	-1	-1	-1	-1	-1	-1	-0.291565	1	19169	0			0	0	0	0	0	0	0	0	0	0	6790	19169		380
12_ST	12	2	4	a728	b728	Amino acids	Amino acids			12	3	Tyramine	4.2392	No	Amino acids	4.2392		12	3	-1	-1	-0.948985	-0.246318	-0.776406	-0.652209	-0.779341	-0.963156	-1	-0.877221	0.208867	1	19759	0			0	0	504	7446	2209	3436	2180	364	0	1213	11943	19759		379
12_ST	12	4	6	a731	b731	Caffeic acid and derivatives	Caffeic acid and derivatives			12	5	trans-Caffeic acid	4.5214	No	Caffeic acid and derivatives	4.5214		12	5	-1	-0.945575	-1	-1	-1	-1	-0.957315	-1	-0.794582	-0.836845	-0.937327	1	33220	0			0	904	0	0	0	0	709	0	3412	2710	1041	33220		378
12_ST	12	6	8	a732	b732	Caffeic acid and derivatives	Caffeic acid and derivatives			12	7	Caffeoyl putrescin (isomer of 1059)	4.62298	No	Caffeic acid and derivatives	4.62298		12	7	-1	-1	-1	-1	-1	-0.952749	-1	-1	-1	-1	1	0.836073	51047	0			0	0	0	0	0	1206	0	0	0	0	51047	46863		389
12_ST	12	8	10	a734	b734	Caffeic acid and derivatives	Caffeic acid and derivatives			12	9	Di-dihydrocaffeoyl spermidine	4.2671	No	Caffeic acid and derivatives	4.2671		12	9	-1	-1	-1	-1	-1	-0.915701	-1	-1	-1	-1	-0.651684	1	27877	0			0	0	0	0	0	1175	0	0	0	0	4855	27877		381
12_ST	12	10	12	a737	b737	Coumaric acid and derivatives	Coumaric acid and derivatives			12	11	Coumaroyl tyramine	3.91471	No	Coumaric acid and derivatives	3.91471		12	11	-1	-1	-1	-1	-0.820823	-0.489744	0.742765	-1	-1	-1	-0.788668	1	9019	0			0	0	0	0	808	2301	7859	0	0	0	953	9019		384
12_ST	12	12	14	a748	b748	Flavonol O-glycosides	Flavonol O-glycosides			12	13	Flavonol base + 4O, O-Hex-dHex, O-Hex	4.75916	No	Flavonol O-glycosides	4.75916		12	13	-1	-1	-1	-1	-1	-1	-1	-0.943864	-1	-1	-1	1	57753	0			0	0	0	0	0	0	0	1621	0	0	0	57753		385
12_ST	12	14	16	a754	b754	Lipids	Lipids			12	15	MGMG 18:3	4.02416	No	Lipids	4.02416		12	15	-1	-1	-1	-1	-1	-1	-1	-0.681612	-0.926031	-0.777147	-1	1	10572	0			0	0	0	0	0	0	0	1683	391	1178	0	10572		391
12_ST	12	16	18	a755	b755	Lipids	Lipids			12	17	MGMG 18:3	4.5593	No	Lipids	4.5593		12	17	-1	-0.93483	-0.932104	0.266239	-0.951296	-1	-0.90409	-0.679391	1	-0.784015	-0.973911	0.977653	37410	0			0	1219	1270	23685	911	0	1794	5997	37410	4040	488	36992		392
12_ST	12	18	20	a762	b762	Quinic acid and derivatives	Quinic acid and derivatives			12	19	Caffeoyl quinic acid (isomer of 831, 832, 834)	4.10873	No	Quinic acid and derivatives	4.10873		12	19	-1	-1	-1	-1	-1	-1	-1	-1	-1	-1	-0.719879	1	13230	0			0	0	0	0	0	0	0	0	0	0	1853	13230		393
12_ST	12	20	22	a766	b766	Steroidal saponins	Steroidal saponins			12	21	Solanidine	4.88731	No	Steroidal saponins	4.88731		12	21	-1	-1	-1	-1	-1	-1	-1	-1	-1	-1	-1	1	77466	0			0	0	0	0	0	0	0	0	0	0	0	77466		395
12_ST	12	22	24	a768	b768	Steroidal saponins	Steroidal saponins			12	23	Solanidine base + O-Hex-Hex	4.60175	No	Steroidal saponins	4.60175		12	23	-1	-1	-1	-1	-1	-1	-1	-1	-1	-1	-1	1	39971	0			0	0	0	0	0	0	0	0	0	0	0	39971		396
12_ST	12	24	26	a770	b770	Steroidal saponins	Steroidal saponins			12	25	Solanidine base + O-Hex-dHex	5.12633	No	Steroidal saponins	5.12633		12	25	-1	-1	-1	-1	-1	-1	-1	-1	-1	-1	-1	1	230545	0			0	0	0	0	0	0	0	0	0	0	0	230545		400
12_ST	12	26	28	a774	b774	Steroidal saponins	Steroidal saponins			12	27	Solanidine base -2H + 1O, O-Hex-dHex-dHex	4.14114	No	Steroidal saponins	4.14114		12	27	-1	-1	-1	-1	-1	-1	-1	-1	-1	-1	-1	1	18668	0			0	0	0	0	0	0	0	0	0	0	0	18668		401
12_ST	12	28	30	a779	b779	Steroidal saponins	Steroidal saponins			12	29	alpha-Chaconine	5.78979	No	Steroidal saponins	5.78979		12	29	-1	-1	-1	-1	-1	-1	-1	-1	-1	-1	-1	1	911523	0			0	0	0	0	0	0	0	0	0	0	0	911523		399
12_ST	12	30	32	a780	b780	Steroidal saponins	Steroidal saponins			12	31	alpha-Solanine	5.34863	No	Steroidal saponins	5.34863		12	31	-1	-1	-1	-1	-1	-1	-1	-1	-1	-1	-1	1	324475	0			0	0	0	0	0	0	0	0	0	0	0	324475		402
12_ST	12	32	34	a783	b783	Steroidal saponins	Steroidal saponins			12	33	Furostane base -2H + O-Hex, O-Hex-dHex-dHex	4.1271	No	Steroidal saponins	4.1271		12	33	-1	-1	-1	-1	-1	-1	-1	-1	-1	-1	-1	1	13400	0			0	0	0	0	0	0	0	0	0	0	0	13400		404
																																																	397
																																																	398
																																																	403
																																																	405
																																																	408
																																																	406
																																																	410
																																																	427
																																																	426
																																																	421
																																																	420
																																																	425
																																																	414
																																																	423
																																																	413
																																																	418
																																																	411
																																																	424
																																																	415
																																																	419
																																																	417
																																																	422
																																																	416
																																																	412
																																																	428
																																																	429
																																																	430
																																																	432
																																																	433
																																																	431
																																																	443
																																																	442
																																																	452
																																																	450
																																																	453
																																																	437
																																																	438
																																																	445
																																																	439
																																																	448
																																																	446
																																																	440
																																																	441
																																																	436
																																																	447
																																																	451
																																																	434
																																																	444
																																																	435
																																																	449
																																																	454
																																																	455
																																																	456
																																																	462
																																																	461
																																																	463
																																																	459
																																																	458
																																																	460
																																																	467
																																																	464
																																																	465
																																																	466
																																																	469
																																																	470
																																																	471
																																																	468
																																																	472
																																																	483
																																																	482
																																																	476
																																																	474
																																																	477
																																																	475
																																																	479
																																																	480
																																																	478
																																																	484
																																																	489
																																																	487
																																																	488
																																																	490
																																																	499
																																																	498
																																																	500
																																																	496
																																																	502
																																																	494
																																																	492
																																																	493
																																																	501
																																																	503
																																																	491
																																																	495
																																																	497
																																																	504
																																																	505
																																																	506
																																																	510
																																																	511
																																																	513
																																																	507
																																																	512
																																																	508
																																																	509
																																																	514
																																																	515
																																																	516
																																																	517
																																																	518
																																																	520
																																																	519
																																																	521
																																																	522
																																																	526
																																																	527
																																																	531
																																																	529
																																																	524
																																																	530
																																																	528
																																																	523
																																																	525
																																																	532
																																																	533
																																																	534
																																																	538
																																																	535
																																																	536
																																																	539
																																																	537
																																																	543
																																																	542
																																																	541
																																																	540
																																																	544
																																																	545
																																																	546
																																																	549
																																																	548
																																																	547
																																																	555
																																																	554
																																																	551
																																																	550
																																																	552
																																																	553
																																																	556
																																																	557
																																																	559
																																																	560
																																																	563
																																																	561
																																																	562
																																																	564
																																																	565
																																																	571
																																																	572
																																																	573
																																																	568
																																																	569
																																																	570
																																																	566
																																																	567
																																																	574
																																																	577
																																																	575
																																																	579
																																																	576
																																																	578
																																																	580
																																																	583
																																																	581
																																																	582
																																																	584
																																																	587
																																																	588
																																																	585
																																																	586
																																																	589
																																																	590
																																																	591
																																																	593
																																																	592
																																																	602
																																																	603
																																																	601
																																																	594
																																																	597
																																																	599
																																																	600
																																																	595
																																																	598
																																																	596
																																																	604
																																																	606
																																																	605
																																																	607
																																																	608
																																																	609
																																																	612
																																																	610
																																																	611
																																																	613
																																																	614
																																																	615
																																																	620
																																																	619
																																																	617
																																																	616
																																																	618
																																																	621
																																																	625
																																																	629
																																																	622
																																																	626
																																																	630
																																																	624
																																																	627
																																																	631
																																																	628
																																																	632
																																																	636
																																																	635
																																																	633
																																																	634
																																																	637
																																																	638
																																																	640
																																																	641
																																																	642
																																																	643
																																																	644
																																																	645
																																																	646
																																																	647
																																																	650
																																																	653
																																																	652
																																																	648
																																																	651
																																																	654
																																																	649
																																																	655
																																																	656
																																																	657
																																																	658
																																																	659
																																																	660
																																																	661
																																																	664
																																																	665
																																																	662
																																																	663
																																																	667
																																																	666
																																																	669
																																																	672
																																																	670
																																																	671
																																																	676
																																																	675
																																																	674
																																																	673
																																																	677
																																																	680
																																																	678
																																																	679
																																																	683
																																																	685
																																																	684
																																																	682
																																																	681
																																																	689
																																																	690
																																																	695
																																																	687
																																																	694
																																																	693
																																																	691
																																																	688
																																																	692
																																																	696
																																																	697
																																																	698
																																																	700
																																																	702
																																																	703
																																																	701
																																																	705
																																																	704
																																																	712
																																																	710
																																																	707
																																																	706
																																																	717
																																																	713
																																																	715
																																																	716
																																																	719
																																																	709
																																																	708
																																																	711
																																																	718
																																																	714
																																																	720
																																																	721
																																																	723
																																																	724
																																																	728
																																																	729
																																																	730
																																																	732
																																																	731
																																																	734
																																																	733
																																																	736
																																																	737
																																																	738
																																																	739
																																																	744
																																																	742
																																																	743
																																																	748
																																																	747
																																																	745
																																																	746
																																																	755
																																																	754
																																																	753
																																																	751
																																																	749
																																																	756
																																																	752
																																																	757
																																																	759
																																																	762
																																																	764
																																																	779
																																																	780
																																																	770
																																																	766
																																																	768
																																																	774
																																																	783
																																																	769
																																																	767
																																																	776
																																																	772
																																																	781
																																																	765
																																																	784
																																																	775
																																																	771
																																																	778
																																																	773
																																																	777
																																																	782
																																																	785
																																																	787
																																																	786
																																																	788
[truncated: 48 more columns]

## Sheet: Fig 5
Dataset used to calculate number of genes gained/expanded/lost/contracted across indivisual plant species using COUNT software based posterior probablity rate calculation
Orthogene Families	Gene count matrix for a given gene family													Posterior probablity rate for gene family gain in a plant species													Posterior probablity rate for gene family loss in a plant species													Posterior probablity rate for gene family expansion in a plant species
# Gene Family	Papaver somniferum	Amborella trichopoda	Arabidopsis thaliana	Lupinus angustifolius	Camptotheca acuminata	Helianthus annuus	Coffea canephora	Ophiorrhiza pumila	Gelsemium sempervirens	Catharanthus roseus	Solanum lycopersicum	Nicotiana bentimiana	Vitis vinifera	Papaver somniferum:gain	Amborella trichopoda:gain	Arabidopsis thaliana:gain	Lupinus angustifolius:gain	Camptotheca acuminata:gain	Helianthus annuus:gain	Coffea canephora:gain	Ophiorrhiza pumila:gain	Gelsemium sempervirens:gain	Catharanthus roseus:gain	Solanum lycopersicum:gain	Nicotiana bentimiana:gain	Vitis vinifera:gain	Papaver somniferum:loss	Amborella trichopoda:loss	Arabidopsis thaliana:loss	Lupinus angustifolius:loss	Camptotheca acuminata:loss	Helianthus annuus:loss	Coffea canephora:loss	Ophiorrhiza pumila:loss	Gelsemium sempervirens:loss	Catharanthus roseus:loss	Solanum lycopersicum:loss	Nicotiana bentimiana:loss	Vitis vinifera:loss	Papaver somniferum:expansion	Amborella trichopoda:expansion	Arabidopsis thaliana:expansion	Lupinus angustifolius:expansion	Camptotheca acuminata:expansion	Helianthus annuus:expansion	Coffea canephora:expansion	Ophiorrhiza pumila:expansion	Gelsemium sempervirens:expansion	Catharanthus roseus:expansion
OG0000000	3	6	2	11	46	89	55	22	42	15	14	11	88	4.53007e-07	4.53007e-07	7.45849e-07	7.45849e-07	0	0	0	0	0	0	0	0	2.09968e-08	0	0	0	0	0	0	0	0	0	0	0	0	0	0.0700223	0.0700223	0.0254883	0.0254883	0	0	0	0	0	0
OG0000001	46	0	8	33	12	103	24	50	18	21	51	21	14	6.98766e-05	0	1.10623e-12	1.10623e-12	0	0	0	0	0	0	0	0	1.2983e-07	0	0.99993	0	0	0	0	0	0	0	0	0	0	0	0.115875	0	4.26989e-07	4.26989e-07	0	0	0	0	0	0
OG0000002	81	14	23	2	33	74	16	17	12	10	19	8	26	0	0	1.76988e-11	1.76988e-11	0	0	0	0	0	0	0	0	3.81505e-08	0	0	0	0	0	0	0	0	0	0	0	0	0	7.52135e-12	7.52135e-12	1.62753e-06	1.62753e-06	0	0	0	0	0	0
OG0000003	1	0	2	5	11	85	46	4	16	9	38	3	105	0.0275839	0	6.0854e-05	6.0854e-05	0	0	0	0	0	0	0	0	6.81458e-07	0	0.972416	0	0	0	0	0	0	0	0	0	0	0	0	0	0.356764	0.356764	0	0	0	0	0	0
OG0000004	48	2	2	8	21	35	77	33	18	10	11	7	32	2.51973e-08	2.51973e-08	1.16353e-06	1.16353e-06	0	0	0	0	0	0	0	0	9.07855e-08	0	0	0	0	0	0	0	0	0	0	0	0	0	0.0205904	0.0205904	0.0293614	0.0293614	0	0	0	0	0	0
OG0000005	2	12	32	11	21	104	11	0	1	0	25	18	54	6.66991e-09	6.66991e-09	0	0	2.27119e-15	0	1.08142e-05	0	0.000561971	0	0	0	5.74538e-08	0	0	0	0	0	0	0	0.999989	0	0.999438	0	0	0	0.00143697	0.00143697	4.57145e-10	4.57145e-10	1.13925e-07	1.08944e-07	0.0123186	0	0	0
OG0000006	11	5	14	11	33	18	29	10	14	17	18	24	80	1.89364e-10	1.89364e-10	1.382e-13	1.382e-13	0	0	0	0	0	0	0	0	1.70942e-08	0	0	0	0	0	0	0	0	0	0	0	0	0	9.20108e-05	9.20108e-05	3.4072e-08	3.4072e-08	0	0	0	0	0	0
OG0000007	23	27	0	14	13	24	37	40	24	26	28	10	10	4.4873e-14	4.4873e-14	0	8.54548e-05	0	0	0	0	0	0	0	0	1.47965e-07	0	0	0.999915	0	0	0	0	0	0	0	0	0	0	1.82197e-07	1.82197e-07	0	0.0186207	0	0	0	0	0	0
OG0000008	48	4	33	10	26	43	30	10	15	3	9	4	32	4.14441e-13	4.14441e-13	0	0	0	0	0	0	0	0	0	0	5.36249e-08	0	0	0	0	0	0	0	0	0	0	0	0	0	7.06694e-07	7.06694e-07	1.44404e-11	1.44404e-11	0	0	0	0	0	0
OG0000009	24	3	27	12	17	33	15	28	28	15	19	12	18	1.67516e-10	1.67516e-10	0	0	0	0	0	0	0	0	0	0	8.24336e-08	0	0	0	0	0	0	0	0	0	0	0	0	0	0.00010729	0.00010729	1.86346e-10	1.86346e-10	0	0	0	0	0	0
OG0000010	57	2	11	3	30	79	12	5	9	3	8	6	22	6.56919e-09	6.56919e-09	4.20377e-08	4.20377e-08	0	0	0	0	0	0	0	0	1.89796e-07	0	0	0	0	0	0	0	0	0	0	0	0	0	0.00646769	0.00646769	0.00219114	0.00219114	2.98115e-15	0	5.58938e-15	5.58938e-15	7.30012e-14	7.30012e-14
OG0000011	4	102	4	3	1	1	18	27	1	13	64	2	4	2.56002e-12	2.56002e-12	1.14361e-07	1.14361e-07	5.12405e-07	3.61843e-07	0	0	8.88635e-10	8.88635e-10	6.1546e-11	6.1546e-11	3.5974e-06	0	0	0	0	0	0	0	0	0	0	0	0	0	8.89467e-06	8.89467e-06	0.00240582	0.00240582	0	0	4.48764e-12	4.48764e-12	0	0.000587848
OG0000012	6	0	0	8	32	10	23	24	23	34	34	0	44	0.00726255	0	0	0.0115045	0	0	0	0	0	0	0	0	2.66053e-06	0	0.992737	0.988496	0	0	0	0	0	0	0	0	1	0	0.976451	0	0	0.884845	0	0	0	0	0	0
OG0000013	37	0	1	5	4	24	10	2	5	39	83	22	5	0.000713056	0	0.00011514	0.00011514	0	0	0	0	0	0	0	0	2.85077e-06	0	0.999287	0	0	0	0	0	0	0	0	0	0	0	0.885714	0	0	0.841261	5.54372e-10	1.06167e-10	8.84836e-11	8.84836e-11	0	0
OG0000014	0	1	0	0	0	0	2	184	2	36	4	1	0	0	0.970329	0	0	0	0	4.16846e-11	4.16846e-11	5.99578e-09	5.99578e-09	0.00144599	0.00144599	0	0.0296706	0	0.00306716	0.00306716	0.186759	0.190667	0	0	0	0	0	0	0.0265283	0	0	0	0	0	0	3.5979e-05	3.5979e-05	0.000825857	0.000825857
OG0000015	35	1	26	6	9	60	18	32	7	10	7	3	9	3.66448e-07	3.66448e-07	5.70679e-11	5.70679e-11	0	0	0	0	0	0	1.00487e-14	1.00487e-14	4.76063e-07	0	0	0	0	0	0	0	0	0	0	0	0	0	0.113212	0	1.3486e-05	1.3486e-05	2.56001e-13	3.55851e-14	0	0	0	0
OG0000016	21	2	1	2	2	44	2	24	1	40	78	1	2	8.22269e-07	8.22269e-07	0.000262654	0.000262654	3.78585e-12	1.63814e-13	5.55487e-13	5.55487e-13	2.11841e-12	2.11841e-12	6.47465e-12	6.47465e-12	7.22586e-06	0	0	0	0	0	0	0	0	0	0	0	0	0	0.279889	0.279889	0	0.827064	2.67309e-05	9.89808e-06	7.83722e-07	7.83722e-07	0	7.16994e-06
OG0000017	21	28	16	18	20	18	20	2	8	16	19	15	18	0	0	0	0	0	0	0	0	0	0	0	0	4.8356e-08	0	0	0	0	0	0	0	0	0	0	0	0	0	1.74361e-14	1.74361e-14	0	0	0	0	0	0	0	0
OG0000018	0	0	0	1	22	30	40	14	40	21	27	23	0	0	0	0	0.874512	0	0	0	0	0	0	0	0	0	0.0533357	0.0533357	0.125488	0	0	0	0	0	0	0	0	0	0.433387	0	0	0	0	0	0	0	0	0	0
OG0000019	37	0	17	9	14	17	17	14	16	17	28	12	18	0.000146455	0	5.03885e-11	5.03885e-11	0	0	0	0	0	0	0	0	1.83004e-07	0	0.999854	0	0	0	0	0	0	0	0	0	0	0	0.194757	0	1.11741e-05	1.11741e-05	0	0	0	0	0	0
OG0000020	0	4	0	1	6	4	57	34	40	11	24	14	15	0	0.00703624	0	0.0798419	0	0	0	0	0	0	0	0	2.91664e-05	0.992964	0	0.920158	0	0	0	0	0	0	0	0	0	0	0	0.964559	0	0	4.82022e-10	2.54564e-10	0	0	0	0
OG0000021	34	15	12	16	13	22	7	3	16	13	11	17	20	0	0	0	0	0	0	0	0	0	0	0	0	5.87163e-08	0	0	0	0	0	0	0	0	0	0	0	0	0	2.42064e-12	2.42064e-12	6.53779e-13	6.53779e-13	1.63509e-14	4.21414e-15	4.91756e-13	4.91756e-13	0	0
OG0000022	6	5	10	6	13	26	30	25	15	10	23	10	17	1.26238e-08	1.26238e-08	6.36021e-10	6.36021e-10	0	0	0	0	0	0	0	0	1.25248e-07	0	0	0	0	0	0	0	0	0	0	0	0	0	0.00331345	0.00331345	6.00156e-05	6.00156e-05	0	0	0	0	0	0
OG0000023	85	0	50	1	4	6	18	16	3	3	2	3	4	7.44226e-05	0	5.32722e-07	5.32722e-07	1.32453e-10	5.4384e-11	0	0	8.7185e-12	8.7185e-12	5.68027e-08	5.68027e-08	3.36341e-06	0	0.999926	0	0	0	0	0	0	0	0	0	0	0	0.221167	0	0.0401253	0	0.000849213	0.000755125	5.622e-12	5.622e-12	6.73393e-06	6.73393e-06
OG0000024	14	1	0	0	7	9	0	92	10	47	9	3	0	0.0025547	0.0025547	0	0	3.68881e-14	6.24052e-15	0	8.5778e-15	0	0	5.40607e-14	5.40607e-14	0	0	0	0.13329	0.13329	0	0	1	0	0	0	0	0	0.984651	0.953577	0	0	0	1.2674e-08	8.06006e-09	0	9.98461e-11	0	0
OG0000025	3	1	36	0	4	36	12	6	8	1	55	2	26	3.83654e-05	3.83654e-05	0.000620916	0	5.70713e-15	0	0	0	3.51472e-13	3.51472e-13	4.15439e-15	4.15439e-15	5.29872e-07	0	0	0	0.999379	0	0	0	0	0	0	0	0	0	0.947184	0	0.428635	0	8.33758e-08	2.93472e-08	6.62902e-11	6.62902e-11	3.55434e-07	0
OG0000026	19	2	18	0	16	27	13	20	16	10	26	7	16	3.93856e-07	3.93856e-07	0.000607827	0	0	0	0	0	0	0	0	0	2.57351e-07	0	0	0	0.999392	0	0	0	0	0	0	0	0	0	0.112902	0.112902	0.216742	0	0	0	0	0	0	0
OG0000027	11	2	1	1	6	43	4	72	7	15	10	16	0	3.96225e-06	3.96225e-06	0.000631183	0.000631183	0	0	0	0	0	0	0	0	0	0	0	0	0	0	0	0	0	0	0	0	0	0.999452	0.491097	0.491097	0	0	1.99896e-13	1.71451e-14	0	0	0	0
OG0000028	0	26	1	13	21	0	67	13	25	4	2	3	12	0	0.000102828	2.20201e-05	2.20201e-05	2.12388e-09	0	0	0	0	0	1.87313e-08	1.87313e-08	1.22377e-06	0.999897	0	0	0	0	1	0	0	0	0	0	0	0	0	0.479991	0	0.434622	0.000864878	0	0	0	7.52689e-13	7.52689e-13
OG0000029	17	11	6	9	9	21	49	8	12	18	10	7	10	7.47053e-13	7.47053e-13	2.12174e-11	2.12174e-11	0	0	0	0	0	0	0	0	1.8736e-07	0	0	0	0	0	0	0	0	0	0	0	0	0	1.21708e-06	1.21708e-06	1.96665e-06	1.96665e-06	1.18565e-14	2.45919e-15	0	0	0	0
OG0000030	16	15	8	10	21	20	11	5	4	6	22	19	28	2.31924e-14	2.31924e-14	3.21288e-13	3.21288e-13	0	0	0	0	0	0	0	0	7.07758e-08	0	0	0	0	0	0	0	0	0	0	0	0	0	4.8746e-08	4.8746e-08	4.50109e-08	4.50109e-08	3.93911e-13	1.25554e-13	5.05102e-14	5.05102e-14	2.69976e-13	2.69976e-13
OG0000031	47	13	5	14	12	10	6	8	15	11	9	14	20	0	0	4.69492e-13	4.69492e-13	0	0	0	0	0	0	0	0	9.25957e-08	0	0	0	0	0	0	0	0	0	0	0	0	0	2.74554e-10	2.74554e-10	6.1765e-08	6.1765e-08	3.39993e-12	1.60861e-12	0	0	0	0
OG0000032	21	0	13	16	15	30	12	4	1	1	26	21	23	0.000397629	0	6.25722e-12	6.25722e-12	2.34955e-15	0	7.83501e-13	7.83501e-13	6.27146e-07	6.27146e-07	0	0	3.43829e-07	0	0.999602	0	0	0	0	0	0	0	0	0	0	0	0.301372	0	1.82306e-06	1.82306e-06	8.35159e-08	6.79838e-08	6.1412e-07	6.1412e-07	0	0
OG0000033	39	34	3	6	8	13	2	14	5	11	8	30	9	0	0	1.68918e-09	1.68918e-09	0	0	4.0233e-15	4.0233e-15	0	0	0	0	3.41782e-07	0	0	0	0	0	0	0	0	0	0	0	0	0	5.56166e-12	5.56166e-12	6.46222e-05	6.46222e-05	3.62233e-09	1.90842e-09	6.37413e-09	6.37413e-09	4.45869e-12	4.45869e-12
OG0000034	4	1	2	6	2	51	0	0	1	0	32	78	3	2.72434e-05	2.72434e-05	1.57623e-05	1.57623e-05	1.46752e-07	1.35194e-07	0	0	0.173519	0	0	0	9.97422e-06	0	0	0	0	0	0	0.177764	0.177764	0	0.826481	0	0	0	0.92761	0	0.285712	0.285712	0.0721582	0.0713459	0	0	0	0
OG0000035	8	7	11	24	22	19	11	9	12	8	13	18	13	4.09114e-11	4.09114e-11	0	0	0	0	0	0	0	0	0	0	1.32628e-07	0	0	0	0	0	0	0	0	0	0	0	0	0	2.03475e-05	2.03475e-05	2.61121e-10	2.61121e-10	0	0	0	0	0	0
OG0000036	12	1	24	7	8	18	3	40	4	22	16	14	6	3.35034e-06	3.35034e-06	7.36379e-11	7.36379e-11	0	0	0	0	0	0	0	0	1.09418e-06	0	0	0	0	0	0	0	0	0	0	0	0	0	0.355865	0	1.8662e-05	1.8662e-05	3.32927e-11	1.15465e-11	8.18639e-14	8.18639e-14	2.96214e-15	2.96214e-15
OG0000037	6	0	5	6	17	50	10	9	9	2	21	14	26	0.00411595	0	1.0009e-06	1.0009e-06	0	0	0	0	0	0	0	0	5.5178e-07	0	0.995884	0	0	0	0	0	0	0	0	0	0	0	0.872614	0	0.035613	0.035613	0	0	0	0	5.11773e-14	5.11773e-14
OG0000038	12	49	29	0	3	5	3	6	2	1	5	1	56	2.27266e-15	2.27266e-15	4.54572e-07	0	2.59717e-08	1.53846e-08	4.09687e-08	4.09687e-08	8.31758e-07	8.31758e-07	6.20986e-06	6.20986e-06	1.21792e-07	0	0	0	1	0	0	0	0	0	0	0	0	0	1.06807e-08	1.06807e-08	0.000316929	0	0.0837876	0.0832454	0.0115846	0.0115846	0.0851177	0
OG0000039	15	1	1	2	2	31	1	2	0	105	2	5	2	7.74322e-06	7.74322e-06	0.000313077	0.000313077	5.18268e-09	8.99926e-10	2.30887e-06	2.30887e-06	0	1.70727e-06	1.47597e-07	1.47597e-07	1.55859e-05	0	0	0	0	0	0	0	0	0.999998	0	0	0	0	0.939286	0	0	0.95649	0.0217547	0.0206836	0	0.121507	0	0.0203675
OG0000040	16	17	8	3	6	25	14	22	13	3	15	7	16	6.98512e-13	6.98512e-13	3.52888e-09	3.52888e-09	0	0	0	0	0	0	0	0	1.70224e-07	0	0	0	0	0	0	0	0	0	0	0	0	0	1.63351e-06	1.63351e-06	0.000150312	0.000150312	1.39163e-11	3.27599e-12	0	0	5.19697e-15	5.19697e-15
OG0000041	21	2	6	9	11	34	8	12	14	5	7	9	27	4.29326e-08	4.29326e-08	4.11981e-09	4.11981e-09	0	0	0	0	0	0	0	0	1.58742e-07	0	0	0	0	0	0	0	0	0	0	0	0	0	0.0157331	0.0157331	0.000346232	0.000346232	8.98662e-14	1.66339e-14	0	0	0	0
OG0000042	12	29	9	10	5	20	16	4	6	7	22	8	16	0	0	3.28199e-14	3.28199e-14	0	0	0	0	0	0	0	0	1.31824e-07	0	0	0	0	0	0	0	0	0	0	0	0	0	1.93341e-09	1.93341e-09	5.32381e-09	5.32381e-09	1.60666e-09	5.10778e-10	2.86707e-13	2.86707e-13	1.07855e-13	1.07855e-13
OG0000043	0	3	2	4	11	31	19	9	10	11	17	8	38	0	0.00165179	3.58287e-05	3.58287e-05	0	0	0	0	0	0	0	0	3.14563e-07	0.998348	0	0	0	0	0	0	0	0	0	0	0	0	0	0.900371	0.39398	0.39398	0	0	0	0	0	0
OG0000044	7	11	10	18	20	22	13	8	10	6	9	6	19	1.04888e-11	1.04888e-11	8.66762e-15	8.66762e-15	0	0	0	0	0	0	0	0	1.07679e-07	0	0	0	0	0	0	0	0	0	0	0	0	0	7.14724e-06	7.14724e-06	2.54388e-09	2.54388e-09	1.73312e-14	5.25776e-15	0	0	0	0
OG0000045	8	0	13	15	5	17	10	14	11	9	36	8	11	0.00213354	0	2.35006e-11	2.35006e-11	0	0	0	0	0	0	0	0	8.44976e-07	0	0.997866	0	0	0	0	0	0	0	0	0	0	0	0.616624	0	5.72795e-06	5.72795e-06	3.3644e-11	8.19936e-12	0	0	0	0
OG0000046	16	0	0	0	8	2	102	12	6	1	6	1	2	0.0880353	0	0	0	5.35143e-09	3.83025e-09	0	0	4.41221e-10	4.41221e-10	4.06753e-07	4.06753e-07	0.00687089	0	0.911965	0.123502	0.123502	0	0	0	0	0	0	0	0	0	0.888311	0	0	0	0.00230188	0.0022594	0	0	0.000199137	0
OG0000047	19	8	5	4	11	22	15	13	7	4	17	10	20	4.5647e-11	4.5647e-11	1.70589e-08	1.70589e-08	0	0	0	0	0	0	0	0	1.48623e-07	0	0	0	0	0	0	0	0	0	0	0	0	0	5.95989e-05	5.95989e-05	0.000576491	0.000576491	2.80046e-13	7.51323e-14	0	0	2.71953e-15	2.71953e-15
OG0000048	10	8	17	12	10	14	8	6	6	10	20	23	10	5.67077e-12	5.67077e-12	1.58951e-15	1.58951e-15	0	0	0	0	0	0	0	0	2.14866e-07	0	0	0	0	0	0	0	0	0	0	0	0	0	4.01919e-06	4.01919e-06	5.29419e-10	5.29419e-10	2.10577e-12	7.15746e-13	2.22508e-15	2.22508e-15	0	0
OG0000049	20	0	12	6	22	11	0	5	13	9	22	12	18	0.000704074	0	1.32842e-08	1.32842e-08	0	0	0	6.32074e-08	0	0	0	0	4.72151e-07	0	0.999296	0	0	0	0	1	0	0	0	0	0	0	0.501878	0	0.00133656	0.00133656	2.81217e-11	1.78095e-11	0	6.30641e-05	1.40131e-13	1.40131e-13
OG0000050	19	10	9	5	9	23	24	10	4	2	9	6	20	1.30277e-12	1.30277e-12	8.50232e-11	8.50232e-11	0	0	0	0	3.26593e-14	3.26593e-14	0	0	1.60965e-07	0	0	0	0	0	0	0	0	0	0	0	0	0	2.15092e-06	2.15092e-06	6.56762e-06	6.56762e-06	4.83748e-09	2.18384e-09	7.003e-15	7.003e-15	4.36119e-08	4.36119e-08
OG0000051	2	46	0	0	4	2	3	17	0	32	1	42	0	8.35702e-05	8.35702e-05	0	0	2.99313e-08	1.97331e-08	1.7511e-11	1.7511e-11	0	1.47505e-07	3.91579e-09	3.91579e-09	0	0	0	0.14171	0.14171	0	0	0	0	1	0	0	0	0.986275	0.109183	0.109183	0	0	0.00436681	0.0042202	1.51252e-05	1.51252e-05	0	0.00073328
OG0000052	7	8	0	1	9	20	37	8	23	11	7	7	9	1.1564e-06	1.1564e-06	0	0.0690277	0	0	0	0	0	0	0	0	1.47294e-06	0	0	0.930972	0	0	0	0	0	0	0	0	0	0	0.102942	0.102942	0	0	9.79858e-14	2.44644e-14	0	0	0	0
OG0000053	9	2	1	2	0	0	10	12	79	4	22	4	0	1.94606e-05	1.94606e-05	0.000317604	0.000317604	0	0	0	0	0	0	2.5317e-12	2.5317e-12	0	0	0	0	0	0.994102	0.994185	0	0	0	0	0	0	0.99287	0.49906	0.49906	0	0.872553	0	0	1.2794e-12	1.2794e-12	2.34958e-12	2.34958e-12
OG0000054	0	25	1	2	8	45	5	9	3	4	28	10	4	0	0.000172705	0.000300987	0.000300987	0	0	0	0	1.93396e-15	1.93396e-15	0	0	3.4644e-06	0.999827	0	0	0	0	0	0	0	0	0	0	0	0	0	0.754979	0	0.917925	1.32977e-09	2.87674e-10	9.17975e-11	9.17975e-11	3.67922e-09	3.67922e-09
OG0000055	7	10	16	9	16	26	22	6	5	4	4	2	15	3.00323e-11	3.00323e-11	8.84336e-14	8.84336e-14	0	0	0	0	0	0	7.70492e-10	7.70492e-10	2.16292e-07	0	0	0	0	0	0	0	0	0	0	0	0	0	1.85634e-05	1.85634e-05	2.06817e-08	2.06817e-08	1.3108e-08	7.41944e-09	5.10301e-13	5.10301e-13	2.36378e-10	2.36378e-10
OG0000056	11	5	10	15	4	15	6	8	7	12	25	16	6	2.11683e-10	2.11683e-10	2.05029e-13	2.05029e-13	0	0	0	0	0	0	0	0	5.17545e-07	0	0	0	0	0	0	0	0	0	0	0	0	0	0.000102774	0.000102774	4.92304e-08	4.92304e-08	3.97827e-09	1.23667e-09	3.58509e-14	3.58509e-14	0	0
OG0000057	6	9	8	11	18	2	17	24	17	7	5	3	12	3.77918e-10	3.77918e-10	1.09637e-11	1.09637e-11	7.43912e-14	4.79741e-14	0	0	0	0	8.85604e-12	8.85604e-12	3.15061e-07	0	0	0	0	0	0	0	0	0	0	0	0	0	0.000179318	0.000179318	1.5495e-06	1.5495e-06	1.6019e-06	1.49322e-06	0	0	0	0
OG0000058	8	10	11	2	17	12	10	14	16	4	5	6	24	1.60544e-09	1.60544e-09	8.98356e-08	8.98356e-08	0	0	0	0	0	0	0	0	1.62848e-07	0	0	0	0	0	0	0	0	0	0	0	0	0	0.00109946	0.00109946	0.00324736	0.00324736	2.20282e-11	1.20335e-11	0	0	1.59606e-15	1.59606e-15
OG0000059	0	0	0	0	0	0	0	0	1	135	0	0	1	0	0	0	0	0	0	0	0	0.00697633	0.00697633	0	0	0.996585	8.67677e-05	8.67677e-05	0.000202583	0.000202583	0.000110875	0.000111164	0.00350833	0.00350833	0	0	0.000138925	0.000138925	0	0	0	0	0	0	0	0	0	0	0.760289
OG0000060	7	4	0	12	8	16	18	6	6	17	13	11	18	7.86961e-07	7.86961e-07	0	0.00252831	0	0	0	0	0	0	0	0	3.85968e-07	0	0	0.997472	0	0	0	0	0	0	0	0	0	0	0.138479	0.138479	0	0.385437	3.53712e-12	1.11264e-12	0	0	0	0
OG0000061	18	11	18	10	6	15	6	6	2	10	11	8	13	8.98536e-15	8.98536e-15	0	0	8.67098e-15	1.1283e-15	1.44179e-15	1.44179e-15	9.78215e-15	9.78215e-15	0	0	1.91199e-07	0	0	0	0	0	0	0	0	0	0	0	0	0	1.57181e-08	1.57181e-08	7.83306e-11	7.83306e-11	1.46472e-07	8.43107e-08	1.77949e-09	1.77949e-09	2.33487e-08	2.33487e-08
OG0000062	8	4	7	4	20	7	7	8	13	7	22	11	13	3.40185e-08	3.40185e-08	4.06113e-08	4.06113e-08	0	0	0	0	0	0	0	0	2.9786e-07	0	0	0	0	0	0	0	0	0	0	0	0	0	0.00941543	0.00941543	0.00179091	0.00179091	6.103e-13	3.43887e-13	0	0	0	0
OG0000063	3	5	13	4	7	33	29	2	4	1	11	10	9	2.34627e-07	2.34627e-07	8.40363e-09	8.40363e-09	5.31538e-15	0	2.27464e-14	2.27464e-14	2.87106e-11	2.87106e-11	0	0	7.2412e-07	0	0	0	0	0	0	0	0	0	0	0	0	0	0.0307792	0.0307792	0.000675127	0.000675127	1.19078e-07	5.65001e-08	3.64205e-08	3.64205e-08	1.47808e-05	0
OG0000064	0	0	14	3	2	12	18	16	18	9	8	7	22	0	0	1.56631e-05	1.56631e-05	5.62311e-13	4.09149e-14	0	0	0	0	0	0	6.87626e-05	0.432519	0.432519	0	0	0	0	0	0	0	0	0	0	0	0	0	0.0296134	0.0296134	3.18561e-06	1.26033e-06	0	0	0	0
OG0000065	16	0	22	7	10	4	14	8	7	2	11	8	20	0.000803646	0	1.76577e-10	1.76577e-10	2.31484e-14	9.15621e-15	0	0	7.71823e-15	7.71823e-15	0	0	5.51724e-07	0	0.999196	0	0	0	0	0	0	0	0	0	0	0	0.461932	0	3.72443e-05	3.72443e-05	4.06911e-07	3.39437e-07	5.12227e-12	5.12227e-12	1.30171e-08	1.30171e-08
OG0000066	3	1	16	2	8	8	9	15	19	13	20	7	7	3.54003e-05	3.54003e-05	1.73898e-06	1.73898e-06	0	0	0	0	0	0	0	0	1.29037e-06	0	0	0	0	0	0	0	0	0	0	0	0	0	0.920096	0	0.0840797	0.0840797	2.35221e-11	1.13485e-11	0	0	0	0
OG0000067	19	7	4	6	13	28	7	4	2	3	7	6	22	7.93388e-11	7.93388e-11	9.87457e-09	9.87457e-09	1.05215e-14	1.01185e-15	2.09326e-13	2.09326e-13	1.12492e-11	1.12492e-11	7.35349e-14	7.35349e-14	2.39169e-07	0	0	0	0	0	0	0	0	0	0	0	0	0	9.08674e-05	9.08674e-05	0.000396329	0.000396329	4.06836e-07	2.22525e-07	1.85887e-07	1.85887e-07	8.68042e-06	8.68042e-06
OG0000068	30	4	5	11	8	9	7	2	8	11	18	8	7	1.15039e-10	1.15039e-10	2.88709e-10	2.88709e-10	0	0	7.68908e-15	7.68908e-15	0	0	0	0	5.29722e-07	0	0	0	0	0	0	0	0	0	0	0	0	0	0.000120173	0.000120173	2.59198e-05	2.59198e-05	5.59532e-09	3.42876e-09	6.26841e-09	6.26841e-09	2.99142e-13	2.99142e-13
OG0000069	7	0	0	7	3	24	38	7	1	6	10	3	22	0.00656943	0	0	0.0129196	2.32065e-12	2.43513e-13	0	0	1.54342e-10	1.54342e-10	7.63602e-12	7.63602e-12	1.78333e-05	0	0.993431	0.98708	0	0	0	0	0	0	0	0	0	0	0.975214	0	0	0.896365	1.93871e-05	1.09951e-05	2.69651e-11	2.69651e-11	0	0.000102534
OG0000070	0	0	0	0	0	0	33	41	27	16	7	3	0	0	0	0	0	0	0	0	0	0	0	1.90672e-08	1.90672e-08	0	0.000279485	0.000279485	0.000262083	0.000262083	0.40921	0.417185	0	0	0	0	0	0	0.016749	0	0	0	0	0	0	0	0	0	0
OG0000071	5	1	2	14	2	55	0	0	2	0	13	31	1	2.05203e-05	2.05203e-05	2.6589e-06	2.6589e-06	3.8066e-07	3.59601e-07	0	0	0.0895126	0	0	0	3.16702e-05	0	0	0	0	0	0	0.222501	0.222501	0	0.910487	0	0	0	0.875425	0	0.112299	0.112299	0.138847	0.137986	0	0	0.735006	0
OG0000072	30	5	2	9	15	34	2	1	1	3	4	6	14	4.11647e-10	4.11647e-10	2.11308e-07	2.11308e-07	7.03264e-11	1.2954e-11	1.64592e-06	1.64592e-06	3.1342e-07	3.1342e-07	6.81353e-10	6.81353e-10	6.83693e-07	0	0	0	0	0	0	0	0	0	0	0	0	0	0.000525543	0.000525543	0.00632985	0.00632985	0.0022383	0.00220808	0.0702033	0	0	0.0513732
OG0000073	1	0	4	0	0	1	3	18	0	98	0	0	0	0.797876	0	0.727063	0	0	0.671309	1.77581e-06	1.77581e-06	0	0.00173393	0	0	0	0	0.202124	0	0.272937	0.325639	0	0	0	0.998266	0	0.0228608	0.0228608	0.205497	0	0	0.256718	0	0	0	0.003823	0.003823	0	0.100954
OG0000074	0	0	0	1	2	0	0	67	0	51	2	2	0	0	0	0	0.970463	0.0188064	0	0	0.000378691	0	0.000387162	6.5684e-05	6.5684e-05	0	0.00721619	0.00721619	0.0295366	0	0	0.981276	0.999621	0	0.999613	0	0	0	0.0582304	0	0	0	0	0.652195	0	0	0.235748	0	0.276568
OG0000075	12	1	13	4	10	18	8	6	11	5	14	8	14	5.21829e-06	5.21829e-06	8.27164e-08	8.27164e-08	0	0	0	0	0	0	0	0	5.77401e-07	0	0	0	0	0	0	0	0	0	0	0	0	0	0.546569	0	0.00649934	0.00649934	1.27524e-11	4.50598e-12	2.44519e-14	2.44519e-14	1.77786e-15	1.77786e-15
OG0000076	7	2	19	5	9	25	17	7	4	3	11	4	11	4.30326e-07	4.30326e-07	7.11051e-10	7.11051e-10	0	0	0	0	2.40293e-15	2.40293e-15	8.41377e-15	8.41377e-15	6.5486e-07	0	0	0	0	0	0	0	0	0	0	0	0	0	0.0529176	0.0529176	0.000103593	0.000103593	1.22315e-08	5.30513e-09	1.26306e-12	1.26306e-12	4.16558e-09	4.16558e-09
OG0000077	0	0	21	1	11	4	0	5	27	36	14	4	0	0	0	0.00292271	0.00292271	1.84221e-11	7.33317e-12	0	5.69301e-07	0	0	8.99752e-15	8.99752e-15	0	0.360227	0.360227	0	0	0	0	0.999999	0	0	0	0	0	0.844077	0	0	0.470675	0	1.09596e-06	9.45463e-07	0	0.000412568	0	0
OG0000078	7	3	6	3	6	17	18	12	17	13	7	7	7	2.61709e-07	2.61709e-07	5.2459e-07	5.2459e-07	0	0	0	0	0	0	0	0	6.9878e-07	0	0	0	0	0	0	0	0	0	0	0	0	0	0.0471963	0.0471963	0.0146961	0.0146961	2.20833e-11	6.48468e-12	0	0	0	0
OG0000079	4	0	16	7	4	31	14	13	7	11	10	2	3	0.00586776	0	2.56911e-09	2.56911e-09	1.5047e-15	0	0	0	0	0	2.74772e-12	2.74772e-12	6.49018e-06	0	0.994132	0	0	0	0	0	0	0	0	0	0	0	0.843949	0	0.000305287	0.000305287	2.18116e-08	7.44404e-09	0	0	1.58386e-15	1.58386e-15
OG0000080	0	15	42	3	18	7	4	6	0	1	4	2	19	0	5.08514e-05	1.61294e-09	1.61294e-09	1.35034e-09	8.57878e-10	2.39826e-08	2.39826e-08	0	0.0028378	3.22437e-07	3.22437e-07	8.07936e-07	0.999949	0	0	0	0	0	0	0	0.997162	0	0	0	0	0	0.143524	0.000303054	0.000303054	0.0285926	0.0285502	0.00481762	0.00481762	0	0
OG0000081	4	3	9	9	14	9	12	8	7	6	13	16	11	3.02402e-07	3.02402e-07	5.6376e-10	5.6376e-10	0	0	0	0	0	0	0	0	4.0336e-07	0	0	0	0	0	0	0	0	0	0	0	0	0	0.0319495	0.0319495	7.00857e-05	7.00857e-05	3.48979e-12	1.75482e-12	0	0	0	0
OG0000082	24	3	8	2	12	5	8	13	20	15	4	2	5	1.40466e-08	1.40466e-08	6.00047e-07	6.00047e-07	2.16268e-14	8.88882e-15	0	0	0	0	7.58682e-10	7.58682e-10	1.25693e-06	0	0	0	0	0	0	0	0	0	0	0	0	0	0.00861166	0.00861166	0.0153682	0.0153682	4.45587e-07	3.80018e-07	0	0	0	0
OG0000083	10	0	2	3	1	31	1	15	2	19	31	1	4	0.0027104	0	6.42607e-05	6.42607e-05	5.42751e-09	5.66227e-10	1.23547e-08	1.23547e-08	2.09853e-10	2.09853e-10	2.01951e-08	2.01951e-08	1.33684e-05	0	0.99729	0	0	0	0	0	0	0	0	0	0	0	0.924793	0	0.499619	0.499619	0	0.00931018	0	0.00449034	0.000370804	0.000370804
OG0000084	7	5	17	5	14	8	8	6	9	8	8	10	15	5.27173e-09	5.27173e-09	9.69325e-11	9.69325e-11	0	0	0	0	0	0	0	0	2.35033e-07	0	0	0	0	0	0	0	0	0	0	0	0	0	0.0016173	0.0016173	1.30188e-05	1.30188e-05	5.25027e-11	3.12971e-11	1.69926e-14	1.69926e-14	0	0
OG0000085	9	5	4	7	8	11	7	7	14	7	18	10	11	8.8639e-09	8.8639e-09	2.49427e-08	2.49427e-08	0	0	0	0	0	0	0	0	3.55264e-07	0	0	0	0	0	0	0	0	0	0	0	0	0	0.00344683	0.00344683	0.00111313	0.00111313	4.79304e-11	2.10156e-11	3.17675e-15	3.17675e-15	0	0
OG0000086	5	3	10	24	12	10	7	3	6	7	12	12	6	6.28005e-08	6.28005e-08	1.36076e-13	1.36076e-13	0	0	0	0	0	0	0	0	7.75112e-07	0	0	0	0	0	0	0	0	0	0	0	0	0	0.00837428	0.00837428	5.02783e-08	5.02783e-08	9.27384e-10	5.44513e-10	3.14777e-10	3.14777e-10	1.4198e-12	1.4198e-12
OG0000087	8	7	14	2	21	21	12	8	5	4	6	7	2	5.79815e-09	5.79815e-09	6.36076e-08	6.36076e-08	0	0	0	0	0	0	0	0	2.2305e-06	0	0	0	0	0	0	0	0	0	0	0	0	0	0.00278349	0.00278349	0.00287744	0.00287744	1.46257e-11	6.02631e-12	1.17209e-14	1.17209e-14	3.52787e-12	3.52787e-12
OG0000088	3	1	1	2	4	0	0	35	0	67	1	1	2	4.09497e-05	4.09497e-05	0.000317678	0.000317678	2.70518e-05	0	0	0.000427497	0	8.32488e-05	0.000308632	0.000308632	3.11476e-05	0	0	0	0	0	0.999972	0.999573	0	0.999917	0	0	0	0	0.990268	0	0	0.966255	0.919737	0	0	0.566606	0	0.56814
OG0000089	8	0	15	1	4	0	20	36	19	2	1	1	10	0.00340465	0	2.77352e-05	2.77352e-05	1.08788e-05	0	0	0	2.51162e-12	2.51162e-12	0.00021219	0.00021219	1.05122e-05	0	0.996595	0	0	0	0.999989	0	0	0	0	0	0	0	0.932733	0	0.523695	0	0.460573	0	1.99374e-15	1.99374e-15	4.47849e-06	4.47849e-06
OG0000090	16	2	6	5	10	7	14	11	8	7	9	10	11	1.26054e-07	1.26054e-07	7.53096e-08	7.53096e-08	0	0	0	0	0	0	0	0	4.78001e-07	0	0	0	0	0	0	0	0	0	0	0	0	0	0.0349306	0.0349306	0.00350728	0.00350728	1.71346e-10	1.02045e-10	0	0	0	0
OG0000091	5	13	12	9	9	8	7	7	7	5	11	10	11	1.03976e-10	1.03976e-10	1.39012e-12	1.39012e-12	0	0	0	0	0	0	0	0	2.85399e-07	0	0	0	0	0	0	0	0	0	0	0	0	0	5.95715e-05	5.95715e-05	2.42563e-07	2.42563e-07	3.12966e-09	1.92315e-09	7.75095e-13	7.75095e-13	6.12095e-13	6.12095e-13
OG0000092	0	0	3	0	20	58	11	10	12	0	0	0	0	0	0	0.749704	0	1.89344e-10	1.52682e-10	0	0	4.29008e-10	0	0	0	0	0.0879082	0.0879082	0	0.250296	0	0	0	0	0	1	0.28319	0.28319	0.318331	0	0	0.239943	0	3.05078e-06	2.95109e-06	3.45125e-10	3.45125e-10	2.00179e-06	0
OG0000093	8	1	9	16	12	22	5	8	5	5	7	8	7	6.9108e-06	6.9108e-06	1.86661e-10	1.86661e-10	0	0	0	0	0	0	0	0	1.29779e-06	0	0	0	0	0	0	0	0	0	0	0	0	0	0.489622	0	4.04916e-05	4.04916e-05	2.07202e-10	8.0761e-11	6.41419e-12	6.41419e-12	4.83853e-12	4.83853e-12
OG0000094	8	8	10	7	9	13	11	7	4	6	11	8	11	2.35638e-10	2.35638e-10	3.68735e-11	3.68735e-11	0	0	0	0	0	0	0	0	3.13359e-07	0	0	0	0	0	0	0	0	0	0	0	0	0	0.000132053	0.000132053	4.17756e-06	4.17756e-06	1.93499e-09	9.82198e-10	2.42195e-13	2.42195e-13	8.04162e-12	8.04162e-12
OG0000095	1	6	21	3	5	30	11	5	6	9	7	2	6	6.12857e-06	6.12857e-06	4.43047e-08	4.43047e-08	5.50038e-15	0	0	0	0	0	4.42496e-11	4.42496e-11	1.47582e-06	0	0	0	0	0	0	0	0	0	0	0	0	0	0	0.325745	0.00422863	0.00422863	8.98989e-08	4.04421e-08	9.15345e-12	9.15345e-12	3.84886e-12	3.84886e-12
OG0000096	12	21	13	2	14	2	19	5	8	3	5	3	5	1.7047e-12	1.7047e-12	7.45506e-09	7.45506e-09	5.56897e-12	3.91738e-12	0	0	2.86363e-14	2.86363e-14	1.82355e-10	1.82355e-10	1.04107e-06	0	0	0	0	0	0	0	0	0	0	0	0	0	3.67689e-06	3.67689e-06	0.000342249	0.000342249	7.78456e-05	7.43191e-05	9.78954e-10	9.78954e-10	5.89805e-08	5.89805e-08
OG0000097	14	4	3	16	4	7	6	4	25	16	5	7	1	4.78125e-09	4.78125e-09	5.80187e-09	5.80187e-09	2.37292e-13	5.20332e-14	0	0	0	0	4.22124e-14	4.22124e-14	5.60865e-06	0	0	0	0	0	0	0	0	0	0	0	0	0	0.00231139	0.00231139	0.000444969	0.000444969	2.19925e-06	1.52284e-06	1.81934e-10	1.81934e-10	0	0
OG0000098	9	3	0	3	23	4	11	12	18	4	6	8	11	3.23426e-06	3.23426e-06	0	0.0211338	0	0	0	0	0	0	0	0	1.19495e-06	0	0	0.978866	0	0	0	0	0	0	0	0	0	0	0.295558	0.295558	0	0.804451	7.1834e-10	5.71937e-10	0	0	4.21834e-15	4.21834e-15
OG0000099	10	2	1	2	0	25	1	21	4	14	24	6	1	2.90951e-06	2.90951e-06	0.000277996	0.000277996	0	3.22322e-09	5.90224e-11	5.90224e-11	8.80148e-14	8.80148e-14	0	0	1.68151e-05	0	0	0	0	1	0	0	0	0	0	0	0	0	0.469226	0.469226	0	0.866403	0	0.000794838	0	4.01092e-05	2.3666e-07	2.3666e-07
OG0000100	10	9	9	3	3	8	14	13	15	5	7	6	9	4.2933e-10	4.2933e-10	1.30606e-08	1.30606e-08	5.2607e-13	8.71232e-14	0	0	0	0	8.44485e-15	8.44485e-15	5.61007e-07	0	0	0	0	0	0	0	0	0	0	0	0	0	0.000332934	0.000332934	0.000581469	0.000581469	4.15803e-06	2.54327e-06	0	0	8.64669e-14	8.64669e-14
OG0000101	23	1	7	5	6	18	4	9	6	2	16	8	5	1.93832e-06	1.93832e-06	2.12785e-07	2.12785e-07	9.10738e-15	0	3.26227e-15	3.26227e-15	4.65224e-14	4.65224e-14	0	0	2.04869e-06	0	0	0	0	0	0	0	0	0	0	0	0	0	0.387357	0	0.0112739	0.0112739	1.63127e-07	8.53941e-08	4.13544e-09	4.13544e-09	6.74714e-08	6.74714e-08
OG0000102	13	0	16	4	16	6	18	5	3	3	10	3	10	0.00146011	0	5.22014e-08	5.22014e-08	9.0475e-14	3.562e-14	0	0	4.91835e-13	4.91835e-13	4.96817e-12	4.96817e-12	1.95903e-06	0	0.99854	0	0	0	0	0	0	0	0	0	0	0	0.674212	0	0.0044797	0.0044797	2.61664e-06	2.18977e-06	1.16345e-09	1.16345e-09	4.97452e-07	4.97452e-07
OG0000103	5	2	1	2	7	19	12	16	21	10	4	4	4	8.13072e-06	8.13072e-06	0.000292702	0.000292702	0	0	0	0	0	0	2.75196e-13	2.75196e-13	2.61468e-06	0	0	0	0	0	0	0	0	0	0	0	0	0	0.663294	0.663294	0	0.904239	5.79857e-10	2.33901e-10	0	0	0	0
OG0000104	20	0	13	2	3	19	6	6	6	8	11	8	4	0.00104507	0	2.49659e-06	2.49659e-06	3.36133e-14	1.96586e-15	0	0	0	0	0	0	3.97286e-06	0	0.998955	0	0	0	0	0	0	0	0	0	0	0	0.729198	0	0.0909355	0.0909355	3.58534e-07	1.30459e-07	4.35575e-11	4.35575e-11	4.66696e-12	4.66696e-12
OG0000105	7	3	7	12	9	6	8	7	7	7	12	14	7	5.69828e-08	5.69828e-08	2.47559e-10	2.47559e-10	0	0	0	0	0	0	0	0	6.59178e-07	0	0	0	0	0	0	0	0	0	0	0	0	0	0.0105083	0.0105083	3.2255e-05	3.2255e-05	2.11498e-09	1.37057e-09	4.24431e-14	4.24431e-14	1.46721e-14	1.46721e-14
OG0000106	10	6	10	11	9	8	10	5	4	6	7	8	12	1.66732e-10	1.66732e-10	1.56852e-12	1.56852e-12	2.87659e-15	0	0	0	0	0	0	0	3.16514e-07	0	0	0	0	0	0	0	0	0	0	0	0	0	8.8042e-05	8.8042e-05	2.77777e-07	2.77777e-07	6.20003e-08	4.23808e-08	4.41729e-11	4.41729e-11	1.48018e-10	1.48018e-10
OG0000107	8	10	1	3	10	16	11	4	12	6	12	3	10	4.04201e-08	4.04201e-08	0.000100033	0.000100033	0	0	0	0	0	0	1.07934e-14	1.07934e-14	8.24106e-07	0	0	0	0	0	0	0	0	0	0	0	0	0	0.0265082	0.0265082	0	0.495674	1.0724e-09	5.58784e-10	2.31633e-12	2.31633e-12	4.53207e-14	4.53207e-14
OG0000108	0	0	1	7	14	0	9	31	9	4	21	5	5	0	0	0.00269778	0.00269778	3.14964e-10	0	0	0	0	0	0	0	0.000801206	0.420888	0.420888	0	0	0	1	0	0	0	0	0	0	0	0	0	0	0.841593	4.15023e-05	0	0	0	1.56766e-11	1.56766e-11
OG0000109	0	0	0	0	0	0	0	47	0	57	2	0	0	0	0	0	0	0	0	0	0.171991	0	0.185015	0.708616	0	0	5.75778e-05	5.75778e-05	0.000193571	0.000193571	0.039248	0.0401964	0.828009	0	0.814985	0	0	0.291384	0.00139485	0	0	0	0	0	0	0	0.538022	0	0.564252
OG0000110	4	6	0	6	6	13	9	6	12	4	19	16	4	2.01938e-06	2.01938e-06	0	0.00821823	0	0	0	0	0	0	0	0	2.59065e-06	0	0	0.991782	0	0	0	0	0	0	0	0	0	0	0.235024	0.235024	0	0.625215	7.55275e-10	3.10503e-10	8.27603e-14	8.27603e-14	3.81014e-14	3.81014e-14
OG0000111	11	4	3	2	10	12	11	8	9	6	6	13	9	8.63276e-08	8.63276e-08	9.59007e-06	9.59007e-06	0	0	0	0	0	0	0	0	6.47398e-07	0	0	0	0	0	0	0	0	0	0	0	0	0	0.0318771	0.0318771	0.0918409	0.0918409	4.9113e-11	2.34279e-11	0	0	0	0
OG0000112	3	2	7	12	7	18	7	9	4	5	11	13	6	2.79176e-06	2.79176e-06	1.83346e-09	1.83346e-09	0	0	0	0	0	0	0	0	1.21235e-06	0	0	0	0	0	0	0	0	0	0	0	0	0	0.147788	0.147788	0.000233666	0.000233666	2.68812e-09	1.0646e-09	1.23785e-12	1.23785e-12	2.77239e-11	2.77239e-11
OG0000113	6	1	5	7	4	20	4	11	7	6	11	13	9	1.45892e-05	1.45892e-05	4.04844e-07	4.04844e-07	2.38943e-15	0	0	0	0	0	0	0	1.29859e-06	0	0	0	0	0	0	0	0	0	0	0	0	0	0.762673	0	0.0213701	0.0213701	3.5053e-08	1.20596e-08	2.34811e-11	2.34811e-11	2.69404e-12	2.69404e-12
OG0000114	13	18	9	0	6	4	6	7	3	6	5	6	20	9.23062e-11	9.23062e-11	0.000336389	0	4.30592e-12	1.87416e-12	1.41571e-14	1.41571e-14	8.00064e-14	8.00064e-14	2.27433e-12	2.27433e-12	3.7551e-07	0	0	0	0.999664	0	0	0	0	0	0	0	0	0	0.000141323	0.000141323	0.0675297	0	4.09126e-05	3.57455e-05	1.92411e-08	1.92411e-08	1.28723e-07	1.28723e-07
OG0000115	17	4	8	5	2	9	10	4	5	10	13	11	4	1.45761e-09	1.45761e-09	2.5597e-09	2.5597e-09	9.99926e-12	1.41784e-12	0	0	0	0	0	0	1.41467e-06	0	0	0	0	0	0	0	0	0	0	0	0	0	0.000860175	0.000860175	0.000164533	0.000164533	5.53693e-05	3.18777e-05	6.13462e-10	6.13462e-10	1.57157e-10	1.57157e-10
OG0000116	12	1	0	0	13	3	9	1	3	3	9	2	44	0.000478912	0.000478912	0	0	4.84215e-11	3.31794e-11	4.40935e-09	4.40935e-09	2.43469e-10	2.43469e-10	2.85811e-09	2.85811e-09	1.15907e-05	0	0	0.135215	0.135215	0	0	0	0	0	0	0	0	0	0.961826	0	0	0	0.000629111	0.000604235	0.00115089	0	0.000122013	0.000122013
OG0000117	0	1	0	0	10	2	16	14	8	16	16	12	5	0	0.219083	0	0	3.11946e-14	1.15798e-14	0	0	0	0	0	0	0.00337191	0.780917	0	0.106045	0.106045	0	0	0	0	0	0	0	0	0	0	0	0	0	3.77902e-08	3.22008e-08	0	0	0	0
OG0000118	3	0	13	6	8	16	10	17	3	1	11	2	9	0.00838349	0	2.30616e-08	2.30616e-08	5.08555e-13	1.06679e-13	0	0	7.83269e-10	7.83269e-10	1.40583e-10	1.40583e-10	4.22614e-06	0	0.991617	0	0	0	0	0	0	0	0	0	0	0	0.9024	0	0.00174871	0.00174871	9.30144e-06	7.01883e-06	2.55673e-10	2.55673e-10	0.000280602	0
OG0000119	7	6	6	8	11	9	9	9	6	5	7	7	9	3.9855e-09	3.9855e-09	1.16991e-09	1.16991e-09	0	0	0	0	0	0	0	0	4.56463e-07	0	0	0	0	0	0	0	0	0	0	0	0	0	0.00145931	0.00145931	8.93459e-05	8.93459e-05	1.85621e-09	1.15372e-09	5.3178e-14	5.3178e-14	9.71155e-13	9.71155e-13
OG0000120	2	1	8	2	5	7	1	10	2	14	19	16	12	5.60093e-05	5.60093e-05	8.6258e-06	8.6258e-06	5.32381e-12	1.67967e-12	1.55292e-09	1.55292e-09	2.51911e-12	2.51911e-12	0	0	1.52003e-06	0	0	0	0	0	0	0	0	0	0	0	0	0	0.966217	0	0.208366	0.208366	5.12141e-05	4.21423e-05	0	0.000536772	4.26482e-06	4.26482e-06
OG0000121	0	3	12	11	6	23	4	6	11	8	3	3	9	0	0.00101494	3.61989e-10	3.61989e-10	3.17192e-14	3.15821e-15	3.81893e-15	3.81893e-15	0	0	3.57535e-10	3.57535e-10	1.53709e-06	0.998985	0	0	0	0	0	0	0	0	0	0	0	0	0	0.578445	6.52515e-05	6.52515e-05	5.65916e-07	3.03021e-07	3.99976e-09	3.99976e-09	1.30774e-11	1.30774e-11
OG0000122	18	5	0	0	10	5	2	1	49	2	2	3	2	3.98113e-06	3.98113e-06	0	0	2.69829e-10	1.54604e-10	5.99314e-07	5.99314e-07	3.0156e-11	3.0156e-11	1.73698e-07	1.73698e-07	0.000112009	0	0	0.145845	0.145845	0	0	0	0	0	0	0	0	0	0.0541858	0.0541858	0	0	0.00283655	0.0027252	0.0372519	0	0.000138436	0.000138436
OG0000123	16	1	4	5	9	16	9	3	4	5	5	8	12	4.30302e-06	4.30302e-06	2.08176e-06	2.08176e-06	2.45058e-15	0	5.12243e-15	5.12243e-15	0	0	1.52547e-14	1.52547e-14	1.0144e-06	0	0	0	0	0	0	0	0	0	0	0	0	0	0.59342	0	0.0630077	0.0630077	6.2851e-08	3.54483e-08	6.06726e-09	6.06726e-09	1.90733e-09	1.90733e-09
OG0000124	13	3	9	7	7	7	8	3	3	7	13	13	4	1.08351e-08	1.08351e-08	5.82001e-10	5.82001e-10	9.52235e-14	2.36158e-14	4.02805e-14	4.02805e-14	6.33296e-15	6.33296e-15	0	0	1.51531e-06	0	0	0	0	0	0	0	0	0	0	0	0	0	0.00369341	0.00369341	5.76486e-05	5.76486e-05	1.48329e-06	1.08576e-06	3.97711e-08	3.97711e-08	1.38008e-08	1.38008e-08
OG0000125	17	5	9	7	0	11	7	9	5	2	7	10	7	1.42778e-10	1.42778e-10	7.00867e-11	7.00867e-11	0	1.12747e-07	1.98011e-13	1.98011e-13	4.2179e-11	4.2179e-11	3.40593e-13	3.40593e-13	9.42113e-07	0	0	0	0	0.999999	0	0	0	0	0	0	0	0	0.000105986	0.000105986	7.18121e-06	7.18121e-06	0	0.0115265	2.49458e-07	2.49458e-07	2.5283e-05	2.5283e-05
OG0000126	9	4	12	8	8	11	6	6	6	5	9	8	4	4.13081e-09	4.13081e-09	2.36661e-11	2.36661e-11	0	0	0	0	0	0	0	0	1.06237e-06	0	0	0	0	0	0	0	0	0	0	0	0	0	0.00130694	0.00130694	3.58193e-06	3.58193e-06	7.69971e-09	4.3743e-09	2.04682e-11	2.04682e-11	7.83821e-12	7.83821e-12
OG0000127	7	3	11	13	6	4	6	20	2	3	1	0	20	3.11296e-08	3.11296e-08	4.32452e-12	4.32452e-12	3.3096e-08	3.00324e-08	1.35987e-12	1.35987e-12	9.85814e-09	9.85814e-09	0.0315154	0	6.0725e-07	0	0	0	0	0	0	0	0	0	0	0	0.968485	0	0.00577899	0.00577899	9.58729e-07	9.58729e-07	0.0741284	0.0739402	2.62151e-06	2.62151e-06	0.00287753	0.00287753
OG0000128	2	2	2	5	2	4	2	9	1	57	4	3	3	1.70703e-05	1.70703e-05	1.52698e-05	1.52698e-05	5.5946e-09	2.90241e-09	1.37515e-09	1.37515e-09	4.2167e-10	4.2167e-10	2.02025e-08	2.02025e-08	8.12394e-06	0	0	0	0	0	0	0	0	0	0	0	0	0	0.581657	0.581657	0.231748	0.231748	0.0141887	0.0132362	0.000495453	0.000495453	0	0.00130933
OG0000129	11	5	8	8	11	4	10	4	3	4	11	6	10	9.12221e-10	9.12221e-10	1.27545e-10	1.27545e-10	3.49107e-13	1.53755e-13	1.44604e-14	1.44604e-14	1.44463e-13	1.44463e-13	6.18789e-15	6.18789e-15	5.45745e-07	0	0	0	0	0	0	0	0	0	0	0	0	0	0.000438672	0.000438672	1.30792e-05	1.30792e-05	6.26179e-06	5.41555e-06	2.00853e-08	2.00853e-08	1.76627e-07	1.76627e-07
OG0000130	0	0	0	0	7	1	25	34	19	0	3	1	5	0	0	0	0	4.99574e-07	4.16336e-07	0	0	9.04334e-09	0	4.8178e-06	4.8178e-06	0.0356458	0.0139749	0.0139749	0.00449045	0.00449045	0	0	0	0	0	1	0	0	0	0	0	0	0	0.0261368	0	0	0	4.59813e-05	0
OG0000131	3	2	12	11	11	14	5	5	5	4	8	7	7	2.14285e-06	2.14285e-06	7.63199e-11	7.63199e-11	0	0	0	0	0	0	0	0	1.11744e-06	0	0	0	0	0	0	0	0	0	0	0	0	0	0.114105	0.114105	1.52788e-05	1.52788e-05	1.11706e-08	6.2579e-09	9.55239e-10	9.55239e-10	3.68659e-10	3.68659e-10
OG0000132	0	69	2	1	0	1	3	2	0	0	6	10	0	0	0.000262443	0.000334088	0.000334088	0	0.00842841	0.00102631	0.00102631	0	0	2.24254e-08	2.24254e-08	0	0.999738	0	0	0	0.991448	0	0	0	0.36699	0.36699	0	0	0.990543	0	0.427513	0.775605	0	0	0	0.569956	0.569956	0	0
OG0000133	14	5	6	9	5	17	5	4	4	3	9	8	5	4.79917e-10	4.79917e-10	3.01007e-10	3.01007e-10	1.0218e-13	1.13887e-14	1.18182e-13	1.18182e-13	8.16217e-14	8.16217e-14	0	0	1.03429e-06	0	0	0	0	0	0	0	0	0	0	0	0	0	0.000292767	0.000292767	2.62601e-05	2.62601e-05	1.49468e-06	8.12786e-07	9.0081e-08	9.0081e-08	1.02255e-07	1.02255e-07
OG0000134	3	4	17	7	5	19	6	10	4	2	8	5	3	2.07681e-07	2.07681e-07	5.44288e-11	5.44288e-11	1.15097e-13	1.37579e-14	1.85249e-15	1.85249e-15	9.15001e-13	9.15001e-13	9.55805e-14	9.55805e-14	2.30065e-06	0	0	0	0	0	0	0	0	0	0	0	0	0	0.022037	0.022037	9.94522e-06	9.94522e-06	1.62072e-06	9.40302e-07	3.48641e-09	3.48641e-09	8.55215e-07	8.55215e-07
OG0000135	5	4	9	10	9	8	7	7	7	5	7	9	6	3.95442e-08	3.95442e-08	9.96487e-11	9.96487e-11	0	0	0	0	0	0	0	0	7.90586e-07	0	0	0	0	0	0	0	0	0	0	0	0	0	0.0069607	0.0069607	1.39275e-05	1.39275e-05	8.5632e-09	5.5465e-09	2.13745e-12	2.13745e-12	1.9424e-12	1.9424e-12
OG0000136	27	0	1	2	7	15	14	3	5	2	4	11	2	0.00105814	0	0.000332702	0.000332702	9.89156e-14	1.64687e-14	3.78849e-14	3.78849e-14	6.93826e-13	6.93826e-13	1.56967e-13	1.56967e-13	1.36803e-05	0	0.998942	0	0	0	0	0	0	0	0	0	0	0	0.94229	0	0	0.957205	1.70973e-06	1.13604e-06	5.14347e-08	5.14347e-08	7.37069e-07	7.37069e-07
OG0000137	13	9	0	0	2	0	31	3	9	2	1	1	22	1.13294e-06	1.13294e-06	0	0	4.45295e-05	0	9.83818e-11	9.83818e-11	8.39202e-09	8.39202e-09	0.000296418	0.000296418	1.75508e-05	0	0	0.149127	0.149127	0	0.999955	0	0	0	0	0	0	0	0.0217485	0.0217485	0	0	0.879897	0	0.000144139	0.000144139	0.00692922	0.00692922
OG0000138	21	2	3	8	6	14	5	13	2	6	4	3	5	9.54268e-08	9.54268e-08	2.46889e-07	2.46889e-07	1.18346e-12	2.44085e-13	1.68975e-14	1.68975e-14	2.49027e-12	2.49027e-12	3.76363e-10	3.76363e-10	1.96228e-06	0	0	0	0	0	0	0	0	0	0	0	0	0	0.0344577	0.0344577	0.00923531	0.00923531	1.64911e-05	1.2146e-05	3.32724e-08	3.32724e-08	2.95943e-06	2.95943e-06
OG0000139	0	2	0	0	6	26	10	5	13	2	13	6	9	0	0.121698	0	0	0	0	0	0	0	0	0	0	0.0012502	0.878302	0	0.118986	0.118986	0	0	0	0	0	0	0	0	0	0	0.870037	0	0	3.28102e-09	1.18131e-09	1.11947e-11	1.11947e-11	2.248e-10	2.248e-10
OG0000140	2	0	8	8	11	10	11	3	2	7	9	7	13	0.0130738	0	6.41085e-08	6.41085e-08	2.24481e-14	5.43073e-15	4.17939e-14	4.17939e-14	1.99377e-13	1.99377e-13	1.9726e-15	1.9726e-15	3.44524e-06	0	0.986926	0	0	0	0	0	0	0	0	0	0	0	0.94016	0	0.00340586	0.00340586	5.53859e-07	4.09292e-07	4.58725e-08	4.58725e-08	3.11695e-07	3.11695e-07
OG0000141	8	1	6	9	10	12	9	5	4	5	6	5	11	9.06616e-06	9.06616e-06	5.76892e-08	5.76892e-08	1.62811e-15	0	0	0	0	0	5.35975e-14	5.35975e-14	1.09006e-06	0	0	0	0	0	0	0	0	0	0	0	0	0	0.635079	0	0.00469794	0.00469794	4.26399e-08	2.67149e-08	1.39064e-10	1.39064e-10	5.36554e-10	5.36554e-10
OG0000142	7	5	10	7	7	7	8	7	7	7	5	7	6	5.29595e-09	5.29595e-09	1.67822e-10	1.67822e-10	5.8541e-15	1.36049e-15	0	0	0	0	8.33301e-15	8.33301e-15	7.41568e-07	0	0	0	0	0	0	0	0	0	0	0	0	0	0.00162393	0.00162393	1.85546e-05	1.85546e-05	9.48714e-08	6.65191e-08	1.83319e-12	1.83319e-12	1.16899e-12	1.16899e-12
OG0000143	4	4	6	12	8	9	5	12	7	6	4	8	5	1.23027e-07	1.23027e-07	8.58578e-10	8.58578e-10	2.80296e-15	0	0	0	0	0	3.21875e-14	3.21875e-14	1.131e-06	0	0	0	0	0	0	0	0	0	0	0	0	0	0.0172779	0.0172779	9.55244e-05	9.55244e-05	5.49891e-08	3.67124e-08	5.92051e-12	5.92051e-12	5.11597e-12	5.11597e-12
OG0000144	3	0	4	1	2	0	2	10	0	63	4	0	1	0.00997707	0	0.000252682	0.000252682	8.29698e-05	0	1.74677e-07	1.74677e-07	0	2.78124e-05	0.0111244	0	0.000347502	0	0.990023	0	0	0	0.999916	0	0	0.999972	0	0	0.988876	0	0.982244	0	0.869012	0	0.759276	0	0.0503181	0.0503181	0	0.191758
OG0000145	2	2	7	8	7	14	3	4	4	6	14	13	6	8.13067e-06	8.13067e-06	2.25004e-08	2.25004e-08	1.28393e-14	1.57948e-15	4.73958e-13	4.73958e-13	1.85526e-15	1.85526e-15	0	0	1.6909e-06	0	0	0	0	0	0	0	0	0	0	0	0	0	0.286668	0.286668	0.00190541	0.00190541	2.57901e-07	1.43062e-07	2.75455e-07	2.75455e-07	4.53095e-09	4.53095e-09
OG0000146	3	2	9	0	3	14	6	8	9	9	12	9	5	1.68322e-05	1.68322e-05	0.00382208	0	2.65077e-14	1.92385e-15	0	0	0	0	0	0	2.61838e-06	0	0	0	0.996178	0	0	0	0	0	0	0	0	0	0.663434	0.663434	0.665869	0	2.71198e-07	1.08433e-07	9.04341e-13	9.04341e-13	3.30457e-14	3.30457e-14
OG0000147	2	4	8	3	11	13	9	5	4	4	12	5	9	2.59334e-06	2.59334e-06	5.47311e-07	5.47311e-07	0	0	0	0	0	0	0	0	9.78544e-07	0	0	0	0	0	0	0	0	0	0	0	0	0	0.18015	0.18015	0.0200755	0.0200755	1.80683e-08	1.05855e-08	1.23421e-10	1.23421e-10	9.50911e-10	9.50911e-10
OG0000148	0	0	3	1	13	3	12	29	7	5	5	1	9	0	0	0.00670703	0.00670703	6.76763e-12	4.22707e-12	0	0	0	0	1.06398e-07	1.06398e-07	0.000614428	0.418684	0.418684	0	0	0	0	0	0	0	0	0	0	0	0	0	0.907219	0	3.6814e-05	3.5134e-05	0	0	1.50657e-10	1.50657e-10
OG0000149	13	1	6	1	2	15	14	6	7	3	5	14	1	8.33238e-06	8.33238e-06	8.15938e-05	8.15938e-05	9.60357e-12	1.02145e-12	0	0	1.00606e-14	1.00606e-14	1.05331e-14	1.05331e-14	1.64329e-05	0	0	0	0	0	0	0	0	0	0	0	0	0	0.894003	0	0.747216	0	5.54677e-05	2.88798e-05	2.86388e-10	2.86388e-10	1.94986e-08	1.94986e-08
OG0000150	1	1	8	23	2	4	3	3	4	30	1	2	5	0.000107784	0.000107784	9.41918e-11	9.41918e-11	3.46677e-08	2.12718e-08	2.48195e-09	2.48195e-09	1.6619e-12	1.6619e-12	2.65376e-05	2.65376e-05	6.33274e-06	0	0	0	0	0	0	0	0	0	0	0	0	0	0	0	2.59157e-05	2.59157e-05	0.0696864	0.0686832	0.000414602	0.000414602	9.16715e-06	9.16715e-06
OG0000151	0	7	21	6	2	12	1	0	0	0	6	6	26	0	0.000219786	4.65631e-10	4.65631e-10	6.4496e-05	6.57547e-05	0.400124	0	0	0	8.27977e-08	8.27977e-08	1.43311e-06	0.99978	0	0	0	0	0	0	0.599876	0.222985	0.222985	0	0	0	0	0.291253	8.498e-05	8.498e-05	0.80854	0.808348	0	0	0	0
OG0000152	3	3	8	7	8	21	6	3	5	3	9	6	5	9.31831e-07	9.31831e-07	7.26425e-09	7.26425e-09	8.03621e-15	0	1.12074e-13	1.12074e-13	1.71311e-14	1.71311e-14	4.95968e-15	4.95968e-15	1.59322e-06	0	0	0	0	0	0	0	0	0	0	0	0	0	0.0736077	0.0736077	0.000621632	0.000621632	1.97494e-07	9.90126e-08	8.47878e-08	8.47878e-08	2.75744e-08	2.75744e-08
OG0000153	29	0	7	5	7	5	7	4	3	2	7	6	5	0.000493501	0	2.85428e-07	2.85428e-07	9.32359e-12	4.00393e-12	2.55452e-12	2.55452e-12	5.24731e-11	5.24731e-11	1.29408e-12	1.29408e-12	3.47984e-06	0	0.999506	0	0	0	0	0	0	0	0	0	0	0	0.505005	0	0.014304	0.014304	0.000103795	9.16529e-05	2.08132e-06	2.08132e-06	2.926e-05	2.926e-05
OG0000154	3	2	7	1	10	15	14	12	5	4	7	4	3	1.22795e-05	1.22795e-05	5.3243e-05	5.3243e-05	0	0	0	0	0	0	3.6377e-14	3.6377e-14	3.82173e-06	0	0	0	0	0	0	0	0	0	0	0	0	0	0.615304	0.615304	0.572047	0	5.69825e-09	3.09837e-09	4.4067e-15	4.4067e-15	3.73388e-11	3.73388e-11
OG0000155	3	1	1	0	1	0	1	73	1	2	1	3	0	0.00358979	0.00358979	0.0562243	0	0.000892869	0	4.95186e-07	4.95186e-07	1.09063e-05	1.09063e-05	0.000104157	0.000104157	0	0	0	0	0.943776	0	0.999109	0	0	0	0	0	0	0.988316	0.988558	0	0	0	0	0	0	0.554519	0	0.94578
OG0000156	0	0	85	0	0	1	0	0	0	0	0	0	0	0	0	0.143406	0	0	0.999948	0	0	0	0	0	0	0	0.00378895	0.00378895	0	0.856594	5.20081e-05	0	2.76824e-05	2.76824e-05	1.03556e-05	1.03556e-05	0.000119339	0.000119339	0.00249376	0	0	0.281514	0	0	0	0	0	0	0
OG0000157	31	11	2	6	5	5	4	7	1	3	3	2	6	2.51527e-12	2.51527e-12	2.42767e-07	2.42767e-07	1.69716e-09	9.69055e-10	1.11337e-09	1.11337e-09	1.09475e-07	1.09475e-07	2.70936e-07	2.70936e-07	1.81348e-06	0	0	0	0	0	0	0	0	0	0	0	0	0	7.25304e-06	7.25304e-06	0.00522087	0.00522087	0.00987482	0.00961392	0.000504717	0.000504717	0	0.0233836
OG0000158	3	9	1	6	4	23	9	4	8	3	2	3	11	7.3351e-07	7.3351e-07	4.66161e-05	4.66161e-05	4.24902e-12	5.49024e-13	1.06339e-13	1.06339e-13	1.14613e-13	1.14613e-13	2.21953e-08	2.21953e-08	1.28185e-06	0	0	0	0	0	0	0	0	0	0	0	0	0	0.164516	0.164516	0	0.440854	4.53187e-05	2.93543e-05	1.20298e-07	1.20298e-07	2.32599e-07	2.32599e-07
OG0000159	9	7	2	3	8	6	6	13	9	4	5	5	9	2.17321e-08	2.17321e-08	7.31678e-06	7.31678e-06	2.79986e-14	8.43044e-15	0	0	0	0	2.70989e-13	2.70989e-13	8.56886e-07	0	0	0	0	0	0	0	0	0	0	0	0	0	0.0114833	0.0114833	0.0713604	0.0713604	4.5766e-07	3.54088e-07	7.14098e-12	7.14098e-12	6.24055e-11	6.24055e-11
OG0000160	12	1	0	1	12	8	7	7	11	6	6	6	9	5.03561e-05	5.03561e-05	0	0.0745767	0	0	0	0	0	0	0	0	3.75244e-06	0	0	0.925423	0	0	0	0	0	0	0	0	0	0	0.960457	0	0	0	1.78311e-09	1.1728e-09	3.04983e-13	3.04983e-13	2.27264e-14	2.27264e-14
OG0000161	9	3	2	3	0	21	0	11	2	9	18	1	6	3.93417e-07	3.93417e-07	1.44356e-05	1.44356e-05	0	1.14928e-06	0	0.000146358	3.60951e-08	3.60951e-08	7.56386e-07	7.56386e-07	3.49881e-06	0	0	0	0	0.999994	0	0.999854	0	0	0	0	0	0	0.0890081	0.0890081	0.135863	0.135863	0	0.110986	0	0.0720639	0.0226313	0.0226313
OG0000162	13	2	2	7	0	13	2	9	1	19	11	2	4	4.46083e-07	4.46083e-07	2.6484e-06	2.6484e-06	0	1.31329e-06	2.05129e-08	2.05129e-08	2.48661e-08	2.48661e-08	4.58666e-08	4.58666e-08	5.00321e-06	0	0	0	0	0.999995	0	0	0	0	0	0	0	0	0.0984222	0.0984222	0.0575015	0.0575015	0	0.0951037	0.00590704	0.00590704	0	0.0224534
OG0000163	4	3	5	6	16	5	5	5	6	9	6	7	8	6.86075e-07	6.86075e-07	1.02728e-07	1.02728e-07	0	0	0	0	0	0	1.82355e-15	1.82355e-15	8.62871e-07	0	0	0	0	0	0	0	0	0	0	0	0	0	0.0715146	0.0715146	0.00473668	0.00473668	2.54786e-08	2.01917e-08	2.33997e-10	2.33997e-10	3.44318e-12	3.44318e-12
OG0000164	1	1	12	9	8	13	9	7	5	3	4	5	8	0.000108677	0.000108677	2.06246e-09	2.06246e-09	1.72924e-14	3.01875e-15	0	0	6.17328e-15	6.17328e-15	2.35767e-12	2.35767e-12	1.91292e-06	0	0	0	0	0	0	0	0	0	0	0	0	0	0	0	0.000333354	0.000333354	3.51775e-07	2.29981e-07	2.01757e-10	2.01757e-10	1.04801e-08	1.04801e-08
OG0000165	20	6	6	1	6	3	5	3	9	4	8	9	5	3.85858e-09	3.85858e-09	1.2875e-05	1.2875e-05	5.53631e-12	2.64805e-12	7.68785e-13	7.68785e-13	7.08921e-15	7.08921e-15	3.80153e-15	3.80153e-15	1.80929e-06	0	0	0	0	0	0	0	0	0	0	0	0	0	0.0038312	0.0038312	0.129363	0	4.83611e-05	4.31503e-05	4.23161e-07	4.23161e-07	2.04417e-08	2.04417e-08
OG0000166	5	3	5	12	6	10	7	5	5	4	8	7	7	2.33047e-07	2.33047e-07	3.81948e-09	3.81948e-09	1.8923e-14	3.34337e-15	0	0	0	0	0	0	9.77009e-07	0	0	0	0	0	0	0	0	0	0	0	0	0	0.0305741	0.0305741	0.000353285	0.000353285	2.90551e-07	1.85939e-07	6.76902e-10	6.76902e-10	1.11625e-09	1.11625e-09
OG0000167	7	1	6	1	4	25	3	3	3	4	14	5	8	1.62031e-05	1.62031e-05	8.44311e-05	8.44311e-05	7.99065e-13	6.80673e-14	2.19464e-11	2.19464e-11	1.03264e-12	1.03264e-12	2.08153e-14	2.08153e-14	2.52639e-06	0	0	0	0	0	0	0	0	0	0	0	0	0	0.944053	0	0.772386	0	9.81264e-06	4.97894e-06	7.36305e-06	7.36305e-06	1.09323e-06	1.09323e-06
OG0000168	10	1	12	4	9	10	5	5	6	5	9	2	6	6.98035e-06	6.98035e-06	1.22147e-07	1.22147e-07	3.95145e-14	1.00869e-14	7.43611e-15	7.43611e-15	0	0	4.99893e-11	4.99893e-11	2.05691e-06	0	0	0	0	0	0	0	0	0	0	0	0	0	0.608813	0	0.00885555	0.00885555	7.75417e-07	5.87765e-07	6.99396e-09	6.99396e-09	1.67091e-09	1.67091e-09
OG0000169	3	3	6	14	8	9	5	5	6	6	6	7	6	7.65426e-07	7.65426e-07	1.06194e-09	1.06194e-09	3.59487e-15	0	0	0	0	0	3.38515e-15	3.38515e-15	1.1396e-06	0	0	0	0	0	0	0	0	0	0	0	0	0	0.060686	0.060686	0.000136237	0.000136237	7.06348e-08	4.70947e-08	6.3146e-10	6.3146e-10	4.37228e-11	4.37228e-11
OG0000170	2	3	5	9	9	13	7	6	8	5	5	5	6	3.4042e-06	3.4042e-06	4.56185e-08	4.56185e-08	0	0	0	0	0	0	4.95686e-14	4.95686e-14	1.2887e-06	0	0	0	0	0	0	0	0	0	0	0	0	0	0.179261	0.179261	0.00311903	0.00311903	1.01054e-08	5.85464e-09	1.18817e-11	1.18817e-11	3.83518e-12	3.83518e-12
OG0000171	10	7	6	10	4	12	3	3	3	2	5	16	2	2.49837e-10	2.49837e-10	1.14642e-10	1.14642e-10	2.60922e-11	5.65015e-12	3.36953e-10	3.36953e-10	1.68496e-10	1.68496e-10	1.27728e-13	1.27728e-13	3.14178e-06	0	0	0	0	0	0	0	0	0	0	0	0	0	0.000152466	0.000152466	1.1165e-05	1.1165e-05	0.000235318	0.00017773	9.04176e-05	9.04176e-05	8.40057e-05	8.40057e-05
OG0000172	5	2	7	6	6	9	6	6	7	5	7	9	8	1.28928e-06	1.28928e-06	3.82046e-08	3.82046e-08	5.42832e-15	0	0	0	0	0	0	0	9.51121e-07	0	0	0	0	0	0	0	0	0	0	0	0	0	0.112506	0.112506	0.00245104	0.00245104	8.42296e-08	5.28569e-08	5.51209e-11	5.51209e-11	1.66397e-11	1.66397e-11
OG0000173	15	1	4	15	9	4	2	3	6	4	10	6	4	3.63553e-06	3.63553e-06	4.82715e-08	4.82715e-08	7.70036e-12	3.82676e-12	6.79155e-10	6.79155e-10	1.23162e-12	1.23162e-12	1.46062e-13	1.46062e-13	3.69783e-06	0	0	0	0	0	0	0	0	0	0	0	0	0	0.475696	0	0.0043744	0.0043744	9.90256e-05	8.98399e-05	0.000157428	0.000157428	2.1878e-06	2.1878e-06
OG0000174	3	3	9	11	8	11	3	3	4	4	7	12	5	6.16866e-07	6.16866e-07	2.47741e-10	2.47741e-10	1.26924e-13	2.48884e-14	9.54831e-12	9.54831e-12	1.17575e-13	1.17575e-13	0	0	1.73688e-06	0	0	0	0	0	0	0	0	0	0	0	0	0	0.0490608	0.0490608	3.74495e-05	3.74495e-05	2.47819e-06	1.69222e-06	3.61253e-06	3.61253e-06	1.70911e-07	1.70911e-07
OG0000175	9	4	7	10	6	7	5	4	6	5	6	7	7	6.57809e-09	6.57809e-09	2.15133e-10	2.15133e-10	1.19476e-13	3.13665e-14	1.92386e-14	1.92386e-14	0	0	2.3651e-14	2.3651e-14	7.82617e-07	0	0	0	0	0	0	0	0	0	0	0	0	0	0.00207334	0.00207334	2.37465e-05	2.37465e-05	1.55246e-06	1.15842e-06	1.55521e-08	1.55521e-08	1.50597e-09	1.50597e-09
OG0000176	7	9	5	3	6	6	8	4	6	8	3	7	10	4.7855e-09	4.7855e-09	2.20878e-07	2.20878e-07	5.16713e-13	1.68478e-13	2.7137e-15	2.7137e-15	0	0	9.60428e-12	9.60428e-12	6.58819e-07	0	0	0	0	0	0	0	0	0	0	0	0	0	0.00257936	0.00257936	0.00537678	0.00537678	5.97298e-06	4.81643e-06	3.2648e-09	3.2648e-09	4.00641e-10	4.00641e-10
OG0000177	4	10	2	3	12	10	9	7	6	6	4	5	4	1.03522e-07	1.03522e-07	1.01127e-05	1.01127e-05	0	0	0	0	0	0	3.03609e-13	3.03609e-13	1.84121e-06	0	0	0	0	0	0	0	0	0	0	0	0	0	0.0348045	0.0348045	0.0967698	0.0967698	1.10017e-08	7.2865e-09	1.36819e-12	1.36819e-12	3.7913e-12	3.7913e-12
OG0000178	0	0	7	0	0	22	0	53	0	0	0	0	0	0	0	0.851891	0	0	0.998288	0	0.808996	0	0	0	0	0	0.000430878	0.000430878	0	0.148109	0.00167668	0	0.191004	0	0.000675956	0.000675956	0.000200627	0.000200627	0.000493203	0	0	0.13803	0	0	0.0017116	0	0.171801	0	0
OG0000179	13	5	11	3	4	7	3	5	5	6	3	4	13	2.2624e-09	2.2624e-09	1.216e-08	1.216e-08	1.87292e-11	6.23101e-12	5.32732e-12	5.32732e-12	1.13565e-13	1.13565e-13	8.04552e-10	8.04552e-10	5.77496e-07	0	0	0	0	0	0	0	0	0	0	0	0	0	0.00126978	0.00126978	0.000648105	0.000648105	0.000139816	0.000116335	2.60867e-06	2.60867e-06	2.49151e-07	2.49151e-07
OG0000180	2	1	0	1	0	0	0	78	0	0	0	0	0	0.394185	0.394185	0	0.727884	0	0	0	0.733273	0	0	0	0	0	0	0	0.272116	0	0.000132107	0.000122649	0.266727	0	0.000363557	0.000363557	0.000126013	0.000126013	0.0799355	0.604007	0	0	0	0	0	0	0.227918	0	0
OG0000181	0	5	0	2	2	7	10	7	5	6	22	11	5	0	0.00344022	0	0.0405393	1.73114e-11	2.91572e-12	0	0	0	0	0	0	6.61187e-05	0.99656	0	0.959461	0	0	0	0	0	0	0	0	0	0	0	0.954943	0	0.939619	7.77954e-05	4.81939e-05	1.94572e-11	1.94572e-11	2.44718e-10	2.44718e-10
OG0000182	0	0	0	0	0	4	8	51	17	0	1	1	0	0	0	0	0	0	0.031933	2.67094e-14	2.67094e-14	9.08047e-06	0	0.000587084	0.000587084	0	0.00055619	0.00055619	0.000347514	0.000347514	0.94778	0	0	0	0	0.999991	0	0	0.0358946	0	0	0	0	0	0.855495	1.77849e-08	1.77849e-08	0.0238436	0
OG0000183	25	2	9	2	6	11	2	2	3	2	5	6	6	9.22378e-08	9.22378e-08	9.15428e-07	9.15428e-07	7.8407e-11	2.09368e-11	2.12216e-08	2.12216e-08	1.31362e-09	1.31362e-09	1.37558e-10	1.37558e-10	2.55991e-06	0	0	0	0	0	0	0	0	0	0	0	0	0	0.0393291	0.0393291	0.0258173	0.0258173	0.000975127	0.000787307	0.00253841	0.00253841	0.000559759	0.000559759
OG0000184	0	0	3	0	0	69	0	0	0	0	0	9	0	0	0	0.932723	0	0	0.981999	0	0	0	0	0	0.790513	0	0.000581447	0.000581447	0	0.067277	0.0175986	0	8.21231e-05	8.21231e-05	0.000105757	0.000105757	0.209487	0	0.00162884	0	0	0.0656709	0	0	0.0179507	0	0	0	0
OG0000185	5	5	10	6	5	7	5	7	5	5	6	7	8	2.56419e-08	2.56419e-08	8.87301e-10	8.87301e-10	2.04466e-13	5.12117e-14	1.10161e-15	1.10161e-15	0	0	2.30018e-14	2.30018e-14	7.30606e-07	0	0	0	0	0	0	0	0	0	0	0	0	0	0.00561131	0.00561131	8.32864e-05	8.32864e-05	2.25828e-06	1.65656e-06	1.46263e-09	1.46263e-09	1.46616e-09	1.46616e-09
OG0000186	5	4	8	8	9	9	4	4	4	4	9	8	5	5.81248e-08	5.81248e-08	8.79605e-10	8.79605e-10	1.90918e-14	4.22644e-15	9.98326e-14	9.98326e-14	9.2229e-15	9.2229e-15	0	0	1.25784e-06	0	0	0	0	0	0	0	0	0	0	0	0	0	0.0101879	0.0101879	8.74593e-05	8.74593e-05	4.04293e-07	2.83459e-07	6.62106e-08	6.62106e-08	1.49296e-08	1.49296e-08
OG0000187	5	3	11	13	6	3	5	5	4	4	7	10	5	9.15836e-08	9.15836e-08	7.27945e-12	7.27945e-12	5.7553e-12	2.7716e-12	1.135e-13	1.135e-13	9.29833e-14	9.29833e-14	5.74566e-15	5.74566e-15	1.46621e-06	0	0	0	0	0	0	0	0	0	0	0	0	0	0.0121566	0.0121566	1.60315e-06	1.60315e-06	4.99997e-05	4.46802e-05	9.3324e-08	9.3324e-08	1.2753e-07	1.2753e-07
OG0000188	9	4	6	9	5	8	7	5	5	4	8	5	5	9.54262e-09	9.54262e-09	1.09653e-09	1.09653e-09	2.22619e-13	5.19874e-14	2.19893e-15	2.19893e-15	2.85565e-15	2.85565e-15	5.55508e-14	5.55508e-14	1.16229e-06	0	0	0	0	0	0	0	0	0	0	0	0	0	0.00299707	0.00299707	9.34003e-05	9.34003e-05	2.52846e-06	1.81995e-06	2.83128e-09	2.83128e-09	5.51551e-09	5.51551e-09
OG0000189	12	3	5	4	11	3	10	8	4	6	3	3	8	5.1085e-08	5.1085e-08	1.87677e-07	1.87677e-07	3.59244e-12	2.09644e-12	0	0	9.92897e-15	9.92897e-15	1.46463e-09	1.46463e-09	1.09007e-06	0	0	0	0	0	0	0	0	0	0	0	0	0	0.0158133	0.0158133	0.00590376	0.00590376	4.91647e-05	4.55766e-05	4.3869e-10	4.3869e-10	2.07426e-08	2.07426e-08
OG0000190	7	4	0	2	12	6	11	6	4	4	9	9	6	3.79971e-06	3.79971e-06	0	0.0336402	2.68129e-15	0	0	0	0	0	0	0	3.32928e-06	0	0	0.96636	0	0	0	0	0	0	0	0	0	0	0.275982	0.275982	0	0.859257	6.84938e-08	5.11846e-08	1.89173e-11	1.89173e-11	8.497e-10	8.497e-10
OG0000191	0	0	0	0	0	0	0	47	33	0	0	0	0	0	0	0	0	0	0	0	0.194952	0.204927	0	0	0	0	3.91762e-05	3.91762e-05	0.000187889	0.000187889	0.00201353	0.00206207	0.805048	0	0	0.795073	0.000995494	0.000995494	0.000121608	0	0	0	0	0	0	0	0.534342	0.5516	0
OG0000192	16	4	5	4	2	15	13	3	4	1	7	1	4	5.13231e-09	5.13231e-09	8.08259e-08	8.08259e-08	2.95076e-09	8.4865e-10	3.83101e-10	3.83101e-10	3.66761e-08	3.66761e-08	1.02864e-06	1.02864e-06	2.84091e-06	0	0	0	0	0	0	0	0	0	0	0	0	0	0.00281875	0.00281875	0.00259632	0.00259632	0.0110692	0.0101967	0.000243243	0.000243243	0.00889225	0
OG0000193	0	0	15	1	13	17	1	0	0	0	6	7	18	0	0	0.00082535	0.00082535	1.81617e-06	1.97803e-06	0.281031	0	0	0	6.79661e-09	6.79661e-09	0.000421776	0.424729	0.424729	0	0	0	0	0	0.718969	0.27042	0.27042	0	0	0	0	0	0.557189	0	0.145824	0.145819	0	0	0	0
OG0000194	8	3	7	5	3	6	8	4	5	10	8	6	5	8.90532e-08	8.90532e-08	2.39036e-08	2.39036e-08	6.44646e-12	1.69949e-12	4.1141e-15	4.1141e-15	0	0	4.44488e-14	4.44488e-14	1.5656e-06	0	0	0	0	0	0	0	0	0	0	0	0	0	0.0185505	0.0185505	0.00130316	0.00130316	4.13497e-05	3.09384e-05	4.78292e-09	4.78292e-09	6.66107e-10	6.66107e-10
OG0000195	23	1	8	5	2	6	4	4	8	3	8	4	2	1.83589e-06	1.83589e-06	1.23472e-07	1.23472e-07	4.77589e-10	1.5584e-10	1.51761e-11	1.51761e-11	1.49574e-12	1.49574e-12	3.14542e-11	3.14542e-11	7.78486e-06	0	0	0	0	0	0	0	0	0	0	0	0	0	0.366936	0	0.00747393	0.00747393	0.00177419	0.00145702	7.06608e-06	7.06608e-06	2.42447e-06	2.42447e-06
OG0000196	7	2	0	2	0	1	0	5	0	56	0	5	0	0.000724189	0.000724189	0	0.0416943	0	0.00882373	0	0.0110671	0	0.00584493	0	0.0192308	0	0	0	0.958306	0	0.990982	0	0.988933	0	0.994155	0	0.980769	0	0.986396	0.596715	0.596715	0	0.900681	0	0	0	0.93141	0	0.851816
OG0000197	5	3	4	11	7	12	2	3	3	3	7	11	6	3.21371e-07	3.21371e-07	2.19303e-08	2.19303e-08	3.89884e-12	8.57187e-13	1.074e-09	1.074e-09	3.39176e-11	3.39176e-11	2.74384e-14	2.74384e-14	1.65987e-06	0	0	0	0	0	0	0	0	0	0	0	0	0	0.0419487	0.0419487	0.00148825	0.00148825	6.19924e-05	4.66229e-05	0.00023161	0.00023161	2.45743e-05	2.45743e-05
OG0000198	8	2	6	9	5	8	4	4	4	5	9	9	4	4.05223e-07	4.05223e-07	8.39853e-09	8.39853e-09	2.9858e-13	6.78571e-14	1.7252e-13	1.7252e-13	9.52814e-15	9.52814e-15	0	0	2.14412e-06	0	0	0	0	0	0	0	0	0	0	0	0	0	0.0566303	0.0566303	0.000696561	0.000696561	3.41979e-06	2.44298e-06	1.08423e-07	1.08423e-07	1.75676e-08	1.75676e-08
OG0000199	10	5	2	1	8	10	5	4	5	4	9	10	4	2.31042e-07	2.31042e-07	0.000199965	0.000199965	5.96551e-15	1.06917e-15	8.38342e-15	8.38342e-15	0	0	0	0	3.01626e-06	0	0	0	0	0	0	0	0	0	0	0	0	0	0.0939414	0.0939414	0.647879	0	1.21459e-07	7.78311e-08	7.37828e-09	7.37828e-09	1.49407e-09	1.49407e-09
OG0000200	3	2	6	9	7	9	6	5	4	1	7	11	6	3.45403e-06	3.45403e-06	1.93918e-08	1.93918e-08	4.98118e-13	1.40308e-13	4.0226e-13	4.0226e-13	1.81289e-10	1.81289e-10	2.49819e-15	2.49819e-15	1.7084e-06	0	0	0	0	0	0	0	0	0	0	0	0	0	0.181862	0.181862	0.0015896	0.0015896	7.19101e-06	5.68146e-06	2.82983e-07	2.82983e-07	7.92068e-05	0
OG0000201	10	4	7	8	3	13	4	4	4	4	5	5	5	5.91505e-09	5.91505e-09	6.80411e-10	6.80411e-10	6.69789e-12	1.14778e-12	2.12921e-12	2.12921e-12	3.61373e-13	3.61373e-13	9.43629e-12	9.43629e-12	1.38213e-06	0	0	0	0	0	0	0	0	0	0	0	0	0	0.00206516	0.00206516	6.02735e-05	6.02735e-05	5.05705e-05	3.3703e-05	1.1265e-06	1.1265e-06	4.76709e-07	4.76709e-07
OG0000202	16	2	8	4	2	24	3	2	2	1	8	3	1	1.26952e-07	1.26952e-07	6.6492e-08	6.6492e-08	2.39538e-09	4.63656e-10	6.72515e-08	6.72515e-08	2.09897e-07	2.09897e-07	2.93814e-09	2.93814e-09	1.55186e-05	0	0	0	0	0	0	0	0	0	0	0	0	0	0.0349675	0.0349675	0.0033026	0.0033026	0.0101379	0.00901699	0.00695277	0.00695277	0.0287256	0
OG0000203	1	1	4	2	9	10	8	7	5	2	7	4	16	0.000115381	0.000115381	3.44821e-05	3.44821e-05	4.44191e-14	1.09045e-14	1.28338e-15	1.28338e-15	2.71769e-13	2.71769e-13	7.15571e-13	7.15571e-13	1.03266e-06	0	0	0	0	0	0	0	0	0	0	0	0	0	0	0	0.415477	0.415477	8.91288e-07	6.63716e-07	2.27586e-09	2.27586e-09	3.07211e-07	3.07211e-07
OG0000204	13	3	6	5	7	10	3	3	3	3	7	8	5	2.55944e-08	2.55944e-08	2.96139e-08	2.96139e-08	9.37925e-13	2.27535e-13	3.48846e-11	3.48846e-11	4.36032e-12	4.36032e-12	5.50843e-14	5.50843e-14	1.71199e-06	0	0	0	0	0	0	0	0	0	0	0	0	0	0.00863505	0.00863505	0.00139847	0.00139847	1.45047e-05	1.0948e-05	1.0887e-05	1.0887e-05	3.42128e-06	3.42128e-06
OG0000205	3	1	4	3	13	16	5	7	2	3	5	5	9	3.645e-05	3.645e-05	1.23989e-05	1.23989e-05	7.84375e-14	1.47047e-14	1.85548e-13	1.85548e-13	1.86769e-11	1.86769e-11	4.81225e-12	4.81225e-12	1.95109e-06	0	0	0	0	0	0	0	0	0	0	0	0	0	0.939103	0	0.224668	0.224668	2.50049e-06	1.75649e-06	1.99673e-07	1.99673e-07	1.33354e-05	1.33354e-05
OG0000206	1	5	4	2	6	17	3	7	6	5	7	3	10	1.59469e-05	1.59469e-05	2.53496e-05	2.53496e-05	1.02356e-13	1.41254e-14	1.21653e-13	1.21653e-13	2.74358e-15	2.74358e-15	1.08086e-11	1.08086e-11	1.46581e-06	0	0	0	0	0	0	0	0	0	0	0	0	0	0	0.685689	0.308083	0.308083	1.66763e-06	1.01799e-06	1.04408e-07	1.04408e-07	7.53659e-09	7.53659e-09
OG0000207	6	2	9	4	4	13	5	4	3	2	7	9	8	1.00815e-06	1.00815e-06	8.19834e-08	8.19834e-08	6.29635e-12	1.19361e-12	6.23214e-12	6.23214e-12	4.22596e-11	4.22596e-11	5.77578e-14	5.77578e-14	1.43096e-06	0	0	0	0	0	0	0	0	0	0	0	0	0	0.105123	0.105123	0.0045221	0.0045221	6.03061e-05	4.30195e-05	3.73723e-06	3.73723e-06	2.43002e-05	2.43002e-05
OG0000208	4	1	1	5	7	17	5	6	3	6	9	7	5	2.94885e-05	2.94885e-05	0.000116041	0.000116041	5.9018e-15	0	2.44334e-15	2.44334e-15	2.40088e-15	2.40088e-15	0	0	3.0445e-06	0	0	0	0	0	0	0	0	0	0	0	0	0	0.978881	0	0	0.880549	1.22529e-07	6.43374e-08	3.05351e-09	3.05351e-09	5.06824e-09	5.06824e-09
OG0000209	13	0	0	8	1	51	1	0	0	0	1	1	0	0.0418733	0	0	0.0448815	0.00426081	0.00425174	0.435159	0	0	0	0.00234218	0.00234218	0	0	0.958127	0.955119	0	0	0	0	0.564841	0.209265	0.209265	0	0	0.956492	0.921706	0	0	0.846941	0	0.991786	0	0	0	0
OG0000210	1	2	22	7	4	8	3	3	4	1	3	13	4	3.31376e-05	3.31376e-05	2.05745e-10	2.05745e-10	2.19223e-10	8.41771e-11	2.78499e-09	2.78499e-09	1.03626e-08	1.03626e-08	1.05414e-10	1.05414e-10	4.79908e-06	0	0	0	0	0	0	0	0	0	0	0	0	0	0	0.596305	4.76143e-05	4.76143e-05	0.00145371	0.0013073	0.000492465	0.000492465	0.00309578	0
OG0000211	22	2	7	3	3	7	2	0	3	1	11	9	5	8.85646e-08	8.85646e-08	3.33544e-07	3.33544e-07	1.99929e-08	9.75692e-09	0.000697742	0	1.29548e-06	1.29548e-06	1.59242e-12	1.59242e-12	3.38803e-06	0	0	0	0	0	0	0	0.999302	0	0	0	0	0	0.0334442	0.0334442	0.0109356	0.0109356	0.0794312	0.0789202	0.185643	0	0.125822	0
OG0000212	2	2	6	11	8	8	4	3	4	3	7	10	7	7.79928e-06	7.79928e-06	1.13912e-08	1.13912e-08	3.44811e-13	9.24473e-14	4.13211e-12	4.13211e-12	4.70897e-13	4.70897e-13	4.72072e-15	4.72072e-15	1.74159e-06	0	0	0	0	0	0	0	0	0	0	0	0	0	0.275343	0.275343	0.00113663	0.00113663	5.90574e-06	4.49395e-06	1.8453e-06	1.8453e-06	5.20688e-07	5.20688e-07
OG0000213	11	0	10	2	2	16	9	2	2	5	5	4	7	0.00222878	0	5.52239e-06	5.52239e-06	5.18146e-10	9.15728e-11	3.26921e-10	3.26921e-10	2.37681e-10	2.37681e-10	9.22353e-10	9.22353e-10	6.03663e-06	0	0.997771	0	0	0	0	0	0	0	0	0	0	0	0.85341	0	0.145277	0.145277	0.00248263	0.00179418	0.000167063	0.000167063	0.000173541	0.000173541
OG0000214	9	4	9	9	7	7	4	3	5	3	3	7	5	5.12815e-09	5.12815e-09	7.30397e-11	7.30397e-11	2.67176e-12	9.23988e-13	1.18071e-11	1.18071e-11	1.01729e-12	1.01729e-12	6.13819e-11	6.13819e-11	1.38104e-06	0	0	0	0	0	0	0	0	0	0	0	0	0	0.00161933	0.00161933	9.3278e-06	9.3278e-06	3.46149e-05	2.89191e-05	4.69484e-06	4.69484e-06	1.22979e-06	1.22979e-06
OG0000215	10	0	2	0	10	7	16	7	5	3	3	1	11	0.00692427	0	0.0285241	0	9.47316e-12	4.55517e-12	0	0	4.19798e-13	4.19798e-13	1.2416e-06	1.2416e-06	5.71655e-05	0	0.993076	0	0.971476	0	0	0	0	0	0	0	0	0	0.973929	0	0.945105	0	0.000121865	0.000115548	8.73853e-10	8.73853e-10	4.7289e-07	4.7289e-07
OG0000216	4	0	1	5	0	15	0	0	43	0	0	7	0	0.0727328	0	0.0063857	0.0063857	0	0.0711515	0	0	0.0678103	0	0	0.0685774	0	0	0.927267	0	0	0.928393	0	0.196176	0.196176	0	0.93219	0.931423	0	0.916754	0.91743	0	0	0.882873	0	0.918412	0	0	0.775806	0
OG0000217	17	1	3	12	6	11	4	2	3	3	4	4	5	3.63455e-06	3.63455e-06	4.54006e-07	4.54006e-07	9.89026e-12	2.62609e-12	3.83373e-10	3.83373e-10	3.70088e-11	3.70088e-11	4.01641e-10	4.01641e-10	3.30242e-06	0	0	0	0	0	0	0	0	0	0	0	0	0	0.53465	0	0.0247168	0.0247168	0.000123278	9.89021e-05	9.70434e-05	9.70434e-05	2.55015e-05	2.55015e-05
OG0000218	7	0	0	0	2	0	2	45	1	16	0	2	0	0.853603	0	0	0	0.0672251	0	9.94845e-08	9.94845e-08	9.50609e-06	9.50609e-06	0	0.0716941	0	0	0.146397	0.0187188	0.0187188	0	0.932868	0	0	0	0	0.928306	0	0.164474	0.144892	0	0	0	0.863599	0	0.0169715	0.0169715	0	0.331917
OG0000219	3	2	4	9	7	14	3	4	4	4	7	9	4	4.42967e-06	4.42967e-06	1.55007e-07	1.55007e-07	7.8023e-14	1.16461e-14	1.77871e-12	1.77871e-12	5.42981e-14	5.42981e-14	4.27193e-15	4.27193e-15	2.73707e-06	0	0	0	0	0	0	0	0	0	0	0	0	0	0.231572	0.231572	0.0084763	0.0084763	1.4591e-06	8.97525e-07	8.91174e-07	8.91174e-07	8.28149e-08	8.28149e-08
OG0000220	18	1	8	2	4	19	1	3	5	4	5	2	2	4.24276e-06	4.24276e-06	6.11299e-06	6.11299e-06	1.46022e-10	3.3044e-11	2.91595e-07	2.91595e-07	2.67942e-10	2.67942e-10	2.44178e-08	2.44178e-08	1.03551e-05	0	0	0	0	0	0	0	0	0	0	0	0	0	0.65031	0	0.148447	0.148447	0.00121387	0.00104426	0	0.0282429	0.000252757	0.000252757
OG0000221	5	14	15	5	6	8	5	1	4	1	2	2	6	2.16896e-10	2.16896e-10	4.16191e-11	4.16191e-11	3.35018e-09	1.62181e-09	4.13896e-07	4.13896e-07	1.78998e-07	1.78998e-07	1.49918e-06	1.49918e-06	1.47118e-06	0	0	0	0	0	0	0	0	0	0	0	0	0	0.00013294	0.00013294	5.06266e-06	5.06266e-06	0.0275848	0.0273584	0.0372824	0	0.0356361	0
OG0000222	17	3	2	4	9	3	6	5	5	4	3	2	11	6.74899e-08	6.74899e-08	5.32466e-06	5.32466e-06	5.02979e-11	3.14202e-11	7.60049e-13	7.60049e-13	8.61153e-13	8.61153e-13	4.41134e-08	4.41134e-08	1.08486e-06	0	0	0	0	0	0	0	0	0	0	0	0	0	0.0290051	0.0290051	0.0676717	0.0676717	0.000501677	0.000475796	6.5606e-07	6.5606e-07	1.25039e-06	1.25039e-06
OG0000223	28	17	1	3	5	5	4	5	0	2	2	0	2	3.62425e-12	3.62425e-12	4.46084e-05	4.46084e-05	3.11419e-07	2.95176e-07	2.62516e-07	2.62516e-07	0	0.00174698	0.016335	0	1.10834e-05	0	0	0	0	0	0	0	0	0.998253	0	0	0.983665	0	1.39513e-05	1.39513e-05	0	0.250997	0.391009	0.390875	0.0469326	0.0469326	0	0.417718
OG0000224	8	5	4	7	11	8	4	3	2	5	4	4	9	1.35914e-08	1.35914e-08	2.90242e-08	2.90242e-08	2.88338e-12	1.02859e-12	6.64247e-11	6.64247e-11	2.43356e-11	2.43356e-11	2.95713e-10	2.95713e-10	9.08502e-07	0	0	0	0	0	0	0	0	0	0	0	0	0	0.00469787	0.00469787	0.00129045	0.00129045	5.84778e-05	4.97418e-05	2.43333e-05	2.43333e-05	2.09394e-05	2.09394e-05
OG0000225	8	9	0	3	0	23	0	0	12	0	16	1	2	2.39892e-07	2.39892e-07	0	0.0169214	0	0.00164959	0	0	0.0345051	0	2.63734e-05	2.63734e-05	5.98695e-05	0	0	0.983079	0	0.998313	0	0.206597	0.206597	0	0.965495	0	0	0	0.0451379	0.0451379	0	0.671665	0	0.97542	0	0	0.906462	0
OG0000226	3	5	4	7	5	8	6	3	6	4	6	11	5	3.74482e-07	3.74482e-07	1.12451e-07	1.12451e-07	3.50554e-13	8.20298e-14	1.41378e-13	1.41378e-13	5.60623e-15	5.60623e-15	2.84342e-15	2.84342e-15	1.61339e-06	0	0	0	0	0	0	0	0	0	0	0	0	0	0.0487471	0.0487471	0.00486451	0.00486451	3.9661e-06	2.86864e-06	1.00416e-07	1.00416e-07	1.21504e-08	1.21504e-08
OG0000227	3	0	9	10	2	9	3	4	3	2	14	12	2	0.00827818	0	8.82619e-09	8.82619e-09	5.22992e-10	1.29927e-10	3.49844e-10	3.49844e-10	3.96169e-10	3.96169e-10	0	0	2.44863e-05	0	0.991722	0	0	0	0	0	0	0	0	0	0	0	0.892144	0	0.000751053	0.000751053	0.00215226	0.00167954	0.000119483	0.000119483	0.000187391	0.000187391
OG0000228	5	4	6	13	6	6	5	4	5	4	6	4	5	5.32406e-08	5.32406e-08	3.81833e-10	3.81833e-10	1.1297e-12	3.84364e-13	2.05285e-13	2.05285e-13	3.46508e-14	3.46508e-14	5.09475e-12	5.09475e-12	1.36941e-06	0	0	0	0	0	0	0	0	0	0	0	0	0	0.00934241	0.00934241	4.62577e-05	4.62577e-05	1.2688e-05	1.04069e-05	1.42507e-07	1.42507e-07	5.90793e-08	5.90793e-08
OG0000229	3	1	2	3	0	1	1	51	2	6	1	2	0	0.000109092	0.000109092	6.62286e-05	6.62286e-05	0	0.000826825	1.6587e-07	1.6587e-07	1.97769e-07	1.97769e-07	0.000148136	0.000148136	0	0	0	0	0	0.999042	0	0	0	0	0	0	0	0.995496	0.964376	0	0.515079	0.515079	0	0	0	0.131788	0.101622	0.101622
OG0000230	3	3	4	7	3	12	8	3	5	4	10	9	2	1.59309e-06	1.59309e-06	2.16169e-07	2.16169e-07	1.58025e-12	2.24992e-13	8.35241e-14	8.35241e-14	1.60634e-14	1.60634e-14	0	0	4.85327e-06	0	0	0	0	0	0	0	0	0	0	0	0	0	0.124345	0.124345	0.0092575	0.0092575	1.28061e-05	7.64406e-06	7.50578e-08	7.50578e-08	2.94293e-08	2.94293e-08
OG0000231	3	1	4	10	7	10	4	5	4	4	7	7	7	3.38108e-05	3.38108e-05	3.52312e-07	3.52312e-07	4.58053e-14	9.25533e-15	4.5892e-14	4.5892e-14	1.09023e-14	1.09023e-14	9.13355e-15	9.13355e-15	2.17283e-06	0	0	0	0	0	0	0	0	0	0	0	0	0	0.886941	0	0.0212162	0.0212162	7.7397e-07	5.29581e-07	3.61475e-08	3.61475e-08	1.73628e-08	1.73628e-08
OG0000232	6	3	5	9	6	10	5	3	5	4	4	5	8	1.68183e-07	1.68183e-07	1.12931e-08	1.12931e-08	5.52551e-13	1.30333e-13	1.06733e-12	1.06733e-12	5.40631e-14	5.40631e-14	1.38464e-11	1.38464e-11	1.01604e-06	0	0	0	0	0	0	0	0	0	0	0	0	0	0.0263796	0.0263796	0.00078646	0.00078646	7.4366e-06	5.50754e-06	5.8772e-07	5.8772e-07	9.28117e-08	9.28117e-08
OG0000233	3	0	19	4	2	10	4	17	2	1	3	2	5	0.00852095	0	4.99794e-08	4.99794e-08	4.97585e-09	1.8266e-09	8.53747e-11	8.53747e-11	1.97423e-07	1.97423e-07	3.49621e-07	3.49621e-07	1.42257e-05	0	0.991479	0	0	0	0	0	0	0	0	0	0	0	0.91373	0	0.00365461	0.00365461	0.0163164	0.015194	9.27041e-05	9.27041e-05	0.0275246	0
OG0000234	19	4	7	2	3	6	4	6	2	1	1	3	14	7.50727e-09	7.50727e-09	6.40941e-07	6.40941e-07	2.78405e-08	1.53057e-08	1.8714e-08	1.8714e-08	9.27429e-07	9.27429e-07	1.59512e-05	1.59512e-05	1.08601e-06	0	0	0	0	0	0	0	0	0	0	0	0	0	0.00484963	0.00484963	0.0145234	0.0145234	0.0983257	0.0977936	0.00704004	0.00704004	0.0938523	0
OG0000235	4	5	6	5	4	6	12	4	8	3	5	2	8	1.26057e-07	1.26057e-07	4.54959e-08	4.54959e-08	4.82787e-11	1.8847e-11	7.50776e-14	7.50776e-14	2.69899e-13	2.69899e-13	6.15306e-09	6.15306e-09	1.14638e-06	0	0	0	0	0	0	0	0	0	0	0	0	0	0.0218859	0.0218859	0.00212428	0.00212428	0.000323538	0.000282313	1.05739e-07	1.05739e-07	4.94128e-07	4.94128e-07
OG0000236	2	2	5	4	6	8	3	4	4	3	19	8	4	1.23315e-05	1.23315e-05	1.56565e-06	1.56565e-06	8.39317e-13	2.07002e-13	5.11957e-12	5.11957e-12	5.63198e-13	5.63198e-13	0	0	3.57988e-06	0	0	0	0	0	0	0	0	0	0	0	0	0	0.427964	0.427964	0.0474457	0.0474457	1.10869e-05	8.22109e-06	2.29009e-06	2.29009e-06	6.20962e-07	6.20962e-07
OG0000237	0	3	2	3	1	2	3	3	2	17	33	1	2	0	0.00170038	6.08017e-05	6.08017e-05	3.63665e-07	2.46573e-07	2.24137e-08	2.24137e-08	1.28434e-09	1.28434e-09	2.56328e-07	2.56328e-07	3.30703e-05	0.9983	0	0	0	0	0	0	0	0	0	0	0	0	0	0.914635	0.494973	0.494973	0	0.288652	0.00336696	0.00336696	0.00200631	0.00200631
OG0000238	9	2	1	1	0	14	0	8	0	4	20	6	6	3.82292e-06	3.82292e-06	0.000628228	0.000628228	0	2.34356e-05	0	0.00274392	0	0.00210234	1.147e-11	1.147e-11	8.89806e-06	0	0	0	0	0.999951	0	0.997256	0	0.997898	0	0	0	0	0.546939	0.546939	0	0	0	0.677235	0	0.665476	0	0.678689
OG0000239	3	2	7	17	5	9	3	3	3	2	6	8	3	2.43577e-06	2.43577e-06	2.59641e-10	2.59641e-10	2.47667e-11	7.04917e-12	3.63448e-10	3.63448e-10	1.8309e-10	1.8309e-10	1.61607e-12	1.61607e-12	4.09994e-06	0	0	0	0	0	0	0	0	0	0	0	0	0	0.129274	0.129274	4.68567e-05	4.68567e-05	0.000248487	0.000201901	9.69813e-05	9.69813e-05	9.02926e-05	9.02926e-05
OG0000240	1	0	2	1	9	39	2	1	3	4	4	1	4	0.0287769	0	0.000827697	0.000827697	8.21805e-11	1.28006e-11	4.98831e-07	4.98831e-07	1.44535e-09	1.44535e-09	2.32572e-06	2.32572e-06	0.000121138	0	0.971223	0	0	0	0	0	0	0	0	0	0	0	0	0	0.95213	0	0.00137187	0.00129005	0.0319286	0	0.000824613	0.000824613
OG0000241	8	3	7	2	8	7	6	6	3	3	4	5	9	2.86185e-07	2.86185e-07	1.72666e-06	1.72666e-06	1.00868e-12	3.35537e-13	7.98947e-14	7.98947e-14	1.57725e-12	1.57725e-12	2.6803e-11	2.6803e-11	1.1953e-06	0	0	0	0	0	0	0	0	0	0	0	0	0	0.0584958	0.0584958	0.0377978	0.0377978	1.5418e-05	1.26242e-05	9.09428e-08	9.09428e-08	1.36945e-06	1.36945e-06
OG0000242	6	1	3	7	5	5	4	5	6	2	5	5	17	1.60102e-05	1.60102e-05	2.89162e-06	2.89162e-06	2.02576e-11	8.56894e-12	6.3244e-12	6.3244e-12	8.03307e-12	8.03307e-12	2.55483e-11	2.55483e-11	1.10187e-06	0	0	0	0	0	0	0	0	0	0	0	0	0	0.828876	0	0.0916821	0.0916821	0.000161562	0.000142342	3.72331e-06	3.72331e-06	7.84831e-06	7.84831e-06
OG0000243	3	5	5	6	5	4	7	5	4	3	7	10	6	3.31255e-07	3.31255e-07	7.20073e-08	7.20073e-08	6.37858e-12	2.59591e-12	4.84321e-14	4.84321e-14	3.56209e-13	3.56209e-13	7.5101e-15	7.5101e-15	1.4912e-06	0	0	0	0	0	0	0	0	0	0	0	0	0	0.043202	0.043202	0.00333714	0.00333714	5.27217e-05	4.53142e-05	5.41104e-08	5.41104e-08	3.89244e-07	3.89244e-07
OG0000244	10	3	7	6	8	7	3	4	4	4	4	4	6	3.79454e-08	3.79454e-08	7.37148e-09	7.37148e-09	1.48309e-12	5.15108e-13	8.83149e-12	8.83149e-12	5.30473e-13	5.30473e-13	9.97403e-11	9.97403e-11	1.39463e-06	0	0	0	0	0	0	0	0	0	0	0	0	0	0.00990265	0.00990265	0.000484312	0.000484312	2.20451e-05	1.83635e-05	3.6476e-06	3.6476e-06	6.92136e-07	6.92136e-07
OG0000245	30	3	7	5	1	0	3	0	2	1	9	2	7	1.64891e-09	1.64891e-09	6.92871e-09	6.92871e-09	0.000104261	0	0.0029644	0	1.61802e-05	1.61802e-05	1.38739e-06	1.38739e-06	3.52372e-06	0	0	0	0	0	0.999895	0	0.997036	0	0	0	0	0	0.00128404	0.00128404	0.000388578	0.000388578	0	0	0.962497	0	0.978836	0
OG0000246	9	27	1	1	0	6	8	0	1	0	2	14	1	8.54287e-10	8.54287e-10	0.000513669	0.000513669	0	0.000115682	0.00169734	0	0.00486473	0	5.2954e-07	5.2954e-07	5.50062e-05	0	0	0	0	0.999846	0	0	0.998303	0	0.995135	0	0	0	0.00157863	0.00157863	0	0	0	0.990657	0.916667	0	0	0
OG0000247	2	2	8	7	6	9	3	2	3	2	9	13	3	8.11611e-06	8.11611e-06	2.22096e-08	2.22096e-08	2.55979e-11	7.09753e-12	2.45847e-09	2.45847e-09	3.60755e-10	3.60755e-10	2.13475e-15	2.13475e-15	4.91473e-06	0	0	0	0	0	0	0	0	0	0	0	0	0	0.285951	0.285951	0.00188065	0.00188065	0.000312966	0.000252108	0.000453285	0.000453285	0.000173778	0.000173778
OG0000248	10	4	5	6	5	5	5	6	3	5	4	7	4	1.42318e-08	1.42318e-08	2.04276e-08	2.04276e-08	7.84095e-12	3.03203e-12	1.69937e-13	1.69937e-13	3.80273e-13	3.80273e-13	7.53555e-12	7.53555e-12	1.92391e-06	0	0	0	0	0	0	0	0	0	0	0	0	0	0.00492399	0.00492399	0.000970363	0.000970363	6.70278e-05	5.71621e-05	1.60871e-07	1.60871e-07	4.8721e-07	4.8721e-07
OG0000249	9	1	1	6	10	19	2	1	4	4	4	3	5	1.26252e-05	1.26252e-05	9.19518e-05	9.19518e-05	6.40894e-12	1.43541e-12	2.67619e-07	2.67619e-07	9.54657e-11	9.54657e-11	2.73289e-09	2.73289e-09	4.41606e-06	0	0	0	0	0	0	0	0	0	0	0	0	0	0.941517	0	0	0.838375	0.000139624	0.000114748	0.0206041	0	7.75572e-05	7.75572e-05
OG0000250	6	3	5	9	8	10	2	3	4	3	6	5	5	1.68242e-07	1.68242e-07	1.12935e-08	1.12935e-08	4.74933e-12	1.31776e-12	1.06348e-09	1.06348e-09	1.67002e-11	1.67002e-11	1.55439e-11	1.55439e-11	1.90664e-06	0	0	0	0	0	0	0	0	0	0	0	0	0	0.0263797	0.0263797	0.000786461	0.000786461	7.84355e-05	6.30003e-05	0.000229213	0.000229213	1.55208e-05	1.55208e-05
OG0000251	6	4	2	5	3	7	5	5	5	3	8	6	10	3.17902e-07	3.17902e-07	4.17423e-06	4.17423e-06	1.736e-11	4.70595e-12	3.52965e-13	3.52965e-13	3.88865e-13	3.88865e-13	2.12166e-13	2.12166e-13	1.12204e-06	0	0	0	0	0	0	0	0	0	0	0	0	0	0.0646471	0.0646471	0.0654031	0.0654031	0.000109022	8.38721e-05	2.80366e-07	2.80366e-07	4.92568e-07	4.92568e-07
OG0000252	7	0	2	2	11	1	11	6	6	3	8	3	9	0.00404141	0	0.000135865	0.000135865	1.789e-10	1.50984e-10	7.89696e-15	7.89696e-15	4.34595e-13	4.34595e-13	9.59011e-11	9.59011e-11	6.52592e-06	0	0.995959	0	0	0	0	0	0	0	0	0	0	0	0.959236	0	0.667632	0.667632	0.00120337	0	1.31318e-08	1.31318e-08	5.25325e-07	5.25325e-07
OG0000253	0	0	7	2	8	9	5	1	6	2	2	2	24	0	0	0.00039943	0.00039943	1.97803e-10	7.95173e-11	6.18722e-08	6.18722e-08	9.94758e-10	9.94758e-10	5.07808e-07	5.07808e-07	0.000221578	0.427856	0.427856	0	0	0	0	0	0	0	0	0	0	0	0	0	0.251315	0.251315	0.00194901	0.00180691	0.00893919	0	0.000612784	0.000612784
OG0000254	3	6	10	4	4	3	2	24	2	2	3	3	2	1.60369e-07	1.60369e-07	1.96607e-08	1.96607e-08	2.415e-09	1.50805e-09	2.02079e-10	2.02079e-10	7.37739e-09	7.37739e-09	5.60089e-08	5.60089e-08	6.83539e-06	0	0	0	0	0	0	0	0	0	0	0	0	0	0.0251071	0.0251071	0.00121981	0.00121981	0.00985243	0.0094565	0.000197897	0.000197897	0.00179976	0.00179976
OG0000255	1	0	9	0	0	5	0	1	0	0	34	13	5	0.0460958	0	0.0212069	0	0	0.0282966	0	0.684311	0	0	0	0	0.0113167	0	0.953904	0	0.978793	0.971649	0	0.315689	0	0.1189	0.1189	0	0	0	0	0	0.814108	0	0	0.959879	0	0	0	0
OG0000256	5	1	9	5	5	9	7	4	1	3	8	7	3	1.77748e-05	1.77748e-05	1.57492e-07	1.57492e-07	2.32432e-11	7.80805e-12	2.54032e-11	2.54032e-11	1.01732e-08	1.01732e-08	4.05912e-13	4.05912e-13	6.15269e-06	0	0	0	0	0	0	0	0	0	0	0	0	0	0.776715	0	0.0106828	0.0106828	0.000210893	0.000181855	1.3104e-05	1.3104e-05	0	0.00300549
OG0000257	3	60	1	0	0	0	1	1	1	0	0	0	0	0.000137837	0.000137837	0.209151	0	0	0	0.282925	0.282925	0.741022	0	0	0	0	0	0	0	0.790849	0.0654722	0.0654549	0	0	0	0.258978	0.00446989	0.00446989	0.295878	0.0244108	0.0244108	0	0	0	0	0	0	0	0
OG0000258	8	2	4	5	5	5	4	6	5	4	7	6	6	7.55171e-07	7.55171e-07	5.80086e-07	5.80086e-07	1.98036e-12	6.97858e-13	7.47512e-14	7.47512e-14	2.27763e-14	2.27763e-14	1.21784e-13	1.21784e-13	1.65218e-06	0	0	0	0	0	0	0	0	0	0	0	0	0	0.104029	0.104029	0.0178517	0.0178517	1.80817e-05	1.49096e-05	6.22234e-08	6.22234e-08	3.93717e-08	3.93717e-08
OG0000259	6	3	5	6	4	9	5	4	3	3	8	5	6	2.3083e-07	2.3083e-07	6.57102e-08	6.57102e-08	5.9828e-12	1.47763e-12	1.92475e-12	1.92475e-12	3.66853e-12	3.66853e-12	9.07529e-13	9.07529e-13	1.62483e-06	0	0	0	0	0	0	0	0	0	0	0	0	0	0.0360138	0.0360138	0.00305285	0.00305285	5.21501e-05	3.94209e-05	1.20412e-06	1.20412e-06	2.90643e-06	2.90643e-06
OG0000260	5	4	3	7	6	4	5	5	4	5	7	8	4	2.30859e-07	2.30859e-07	3.17873e-07	3.17873e-07	1.28031e-12	5.12267e-13	3.34006e-14	3.34006e-14	1.2511e-14	1.2511e-14	1.06931e-14	1.06931e-14	2.08228e-06	0	0	0	0	0	0	0	0	0	0	0	0	0	0.0397157	0.0397157	0.0103905	0.0103905	1.29512e-05	1.10128e-05	2.94222e-08	2.94222e-08	2.22285e-08	2.22285e-08
OG0000261	3	1	1	0	1	1	3	49	1	1	2	3	1	0.000199436	0.000199436	0.0492127	0	3.28278e-06	2.87463e-06	1.81197e-09	1.81197e-09	2.10527e-05	2.10527e-05	1.52781e-05	1.52781e-05	0.000173592	0	0	0	0.950787	0	0	0	0	0	0	0	0	0	0.991902	0	0	0	0	0	0.00414871	0.00414871	0	0
OG0000262	9	0	0	2	8	2	6	7	2	2	16	8	5	0.0103785	0	0	0.0453001	4.1886e-10	2.77596e-10	4.99788e-12	4.99788e-12	1.45362e-09	1.45362e-09	3.04232e-15	3.04232e-15	0.000279847	0	0.989621	0.9547	0	0	0	0	0	0	0	0	0	0	0.973493	0	0	0.937637	0.0021998	0.00211911	5.50878e-06	5.50878e-06	0.000524381	0.000524381
OG0000263	0	0	0	0	0	0	6	59	2	0	0	0	0	0	0	0	0	0	0	1.11262e-08	1.11262e-08	0.159233	0	0	0	0	3.9216e-05	3.9216e-05	0.000187901	0.000187901	0.0020944	0.00214491	0	0	0	0.840767	0.00103064	0.00103064	0.000124361	0	0	0	0	0	0	1.16258e-05	1.16258e-05	0.698568	0
OG0000264	11	1	2	2	1	8	0	11	3	15	8	1	3	9.71494e-06	9.71494e-06	0.00010367	0.00010367	1.09858e-07	4.63115e-08	0	0.000139382	3.82681e-09	3.82681e-09	3.99418e-06	3.99418e-06	1.11987e-05	0	0	0	0	0	0	0.999861	0	0	0	0	0	0	0.886909	0	0.630448	0.630448	0	0.155418	0	0.0665793	0.00604435	0.00604435
OG0000265	2	1	9	3	5	6	7	3	3	3	7	11	6	5.44261e-05	5.44261e-05	1.57879e-06	1.57879e-06	4.99839e-12	1.62991e-12	1.73611e-12	1.73611e-12	3.07312e-12	3.07312e-12	6.5121e-15	6.5121e-15	3.35279e-06	0	0	0	0	0	0	0	0	0	0	0	0	0	0.949028	0	0.0642081	0.0642081	4.74863e-05	3.86516e-05	1.16858e-06	1.16858e-06	2.48045e-06	2.48045e-06
OG0000266	4	2	6	5	5	10	4	4	4	4	7	8	3	2.49771e-06	2.49771e-06	1.978e-07	1.978e-07	3.25193e-13	6.46669e-14	3.22935e-13	3.22935e-13	3.94791e-14	3.94791e-14	9.00293e-15	9.00293e-15	3.37472e-06	0	0	0	0	0	0	0	0	0	0	0	0	0	0.173563	0.173563	0.00904543	0.00904543	3.90654e-06	2.68229e-06	1.94918e-07	1.94918e-07	5.83196e-08	5.83196e-08
OG0000267	6	1	3	2	9	6	9	8	3	1	7	3	8	1.8146e-05	1.8146e-05	5.36644e-05	5.36644e-05	6.06606e-12	2.72072e-12	9.95736e-14	9.95736e-14	2.37745e-09	2.37745e-09	1.20456e-10	1.20456e-10	2.50621e-06	0	0	0	0	0	0	0	0	0	0	0	0	0	0.917464	0	0.488334	0.488334	8.49157e-05	7.62764e-05	1.3871e-07	1.3871e-07	0.000724212	0
OG0000268	0	6	6	1	9	2	10	2	1	3	9	5	12	0	0.000825334	8.50887e-05	8.50887e-05	1.17132e-09	9.22471e-10	3.74286e-09	3.74286e-09	9.05733e-08	9.05733e-08	4.695e-11	4.695e-11	3.26401e-06	0.999175	0	0	0	0	0	0	0	0	0	0	0	0	0	0.883566	0.742273	0	0.00750375	0.00739045	0.00125753	0.00125753	0	0.0199729
OG0000269	2	3	4	7	7	7	3	3	3	2	15	3	7	4.39781e-06	4.39781e-06	3.45161e-07	3.45161e-07	2.54092e-11	9.43311e-12	4.94865e-10	4.94865e-10	2.53638e-10	2.53638e-10	2.5228e-11	2.5228e-11	2.01681e-06	0	0	0	0	0	0	0	0	0	0	0	0	0	0.229935	0.229935	0.0146955	0.0146955	0.000312285	0.000270171	0.000129998	0.000129998	0.000121351	0.000121351
OG0000270	7	5	8	5	7	8	5	3	4	2	3	5	4	1.23131e-08	1.23131e-08	4.95952e-09	4.95952e-09	1.02222e-11	3.53614e-12	4.22054e-11	4.22054e-11	4.73768e-11	4.73768e-11	6.39626e-10	6.39626e-10	1.96714e-06	0	0	0	0	0	0	0	0	0	0	0	0	0	0.00374517	0.00374517	0.000313612	0.000313612	0.00013104	0.000111682	1.867e-05	1.867e-05	3.1349e-05	3.1349e-05
OG0000271	1	10	0	0	8	15	4	5	6	5	6	4	2	0.000527521	0.000527521	0	0	8.63913e-15	1.20049e-15	1.00395e-14	1.00395e-14	0	0	5.40475e-13	5.40475e-13	0.000162771	0	0	0.135923	0.135923	0	0	0	0	0	0	0	0	0	0	0.852002	0	0	1.32319e-07	7.89988e-08	8.82544e-09	8.82544e-09	5.70057e-10	5.70057e-10
OG0000272	2	0	0	0	0	1	0	1	0	61	1	0	0	0.993944	0	0	0	0	0.942139	0	0.889871	0	0.789909	0.914981	0	0	0	0.0060559	0.000563437	0.000563437	0.056552	0	0.110129	0	0.210091	0	0	0.0850187	0.00443874	0.00604699	0	0	0	0	0	0	0	0	0.191826
OG0000273	3	2	5	4	4	13	11	3	3	2	5	5	5	5.53294e-06	5.53294e-06	1.13704e-06	1.13704e-06	1.21654e-11	2.53058e-12	2.84865e-12	2.84865e-12	6.64477e-11	6.64477e-11	3.16137e-11	3.16137e-11	2.79219e-06	0	0	0	0	0	0	0	0	0	0	0	0	0	0.287054	0.287054	0.0345902	0.0345902	0.000111669	8.30544e-05	2.7414e-06	2.7414e-06	3.63833e-05	3.63833e-05
OG0000274	0	0	18	4	2	6	0	7	5	5	8	4	6	0	0	1.51189e-06	1.51189e-06	3.20746e-09	1.3221e-09	0	3.66573e-05	3.94275e-10	3.94275e-10	1.88557e-10	1.88557e-10	0.000402127	0.434533	0.434533	0	0	0	0	0.999963	0	0	0	0	0	0	0	0	0.00476558	0.00476558	0.00623016	0.00557842	0	0.0187123	0.000319165	0.000319165
OG0000275	7	2	5	6	4	11	3	3	3	3	3	12	3	7.73393e-07	7.73393e-07	1.31672e-07	1.31672e-07	1.4272e-11	3.4592e-12	1.18266e-10	1.18266e-10	1.9486e-11	1.9486e-11	1.90363e-11	1.90363e-11	3.91646e-06	0	0	0	0	0	0	0	0	0	0	0	0	0	0.0937939	0.0937939	0.00606188	0.00606188	0.000123144	9.54276e-05	3.28188e-05	3.28188e-05	1.35516e-05	1.35516e-05
OG0000276	0	6	4	3	2	0	0	2	0	28	15	3	2	0	0.000646509	1.02547e-05	1.02547e-05	9.67871e-05	0	0	0.0122801	0	0.000774326	3.03866e-08	3.03866e-08	3.36576e-05	0.999353	0	0	0	0	0.999901	0.98772	0	0.999226	0	0	0	0	0	0.704622	0.175579	0.175579	0.937655	0	0	0.917623	0	0.870255
OG0000277	17	3	3	8	3	10	3	5	3	2	2	3	3	1.99299e-08	1.99299e-08	1.09717e-07	1.09717e-07	6.6352e-10	2.12233e-10	6.04107e-10	6.04107e-10	1.39245e-09	1.39245e-09	1.68118e-07	1.68118e-07	4.24822e-06	0	0	0	0	0	0	0	0	0	0	0	0	0	0.00872202	0.00872202	0.00417055	0.00417055	0.00367698	0.00318808	0.000223546	0.000223546	0.000558372	0.000558372
OG0000278	2	3	13	2	4	0	5	10	4	4	15	1	2	5.68879e-06	5.68879e-06	1.09785e-06	1.09785e-06	1.08019e-06	0	3.14457e-12	3.14457e-12	7.33667e-11	7.33667e-11	3.20018e-07	3.20018e-07	9.64226e-06	0	0	0	0	0	0.999999	0	0	0	0	0	0	0	0.294263	0.294263	0.0435271	0.0435271	0.0680953	0	2.65381e-06	2.65381e-06	5.57835e-05	5.57835e-05
OG0000279	17	2	4	6	5	5	3	4	3	3	5	5	3	1.3444e-07	1.3444e-07	1.97009e-07	1.97009e-07	2.71855e-11	1.15951e-11	4.98394e-11	4.98394e-11	1.94649e-11	1.94649e-11	3.38641e-11	3.38641e-11	3.69322e-06	0	0	0	0	0	0	0	0	0	0	0	0	0	0.0393659	0.0393659	0.00734722	0.00734722	0.000214223	0.000189293	1.7759e-05	1.7759e-05	1.32745e-05	1.32745e-05
OG0000280	21	0	4	1	2	9	3	2	5	10	2	2	4	0.00132213	0	0.000148806	0.000148806	2.47645e-09	8.48338e-10	5.50729e-09	5.50729e-09	6.36022e-12	6.36022e-12	6.35699e-07	6.35699e-07	1.27396e-05	0	0.998678	0	0	0	0	0	0	0	0	0	0	0	0.929026	0	0.84165	0	0.0086634	0.007629	0.000923002	0.000923002	1.62468e-05	1.62468e-05
OG0000281	23	0	2	1	2	26	1	0	0	0	5	5	0	0.00379224	0	0.000885916	0.000885916	0.000169464	0.000169367	0.384126	0	0	0	4.56827e-07	4.56827e-07	0	0	0.996208	0	0	0	0	0	0.615874	0.2293	0.2293	0	0	0.994093	0.943769	0	0.938826	0	0.699426	0.699106	0	0	0	0
OG0000282	6	0	4	2	0	3	0	3	0	0	44	3	0	0.170527	0	0.00666175	0.00666175	0	0.290087	0	0.578322	0	0	3.13434e-07	3.13434e-07	0	0	0.829473	0	0	0.709708	0	0.421678	0	0.154946	0.154946	0	0	0.738718	0.788927	0	0.429145	0.429145	0	0.707987	0	0.418094	0	0
OG0000283	4	3	4	6	7	5	5	3	5	5	5	7	6	8.36768e-07	8.36768e-07	2.75128e-07	2.75128e-07	8.82323e-13	3.3417e-13	6.91449e-13	6.91449e-13	1.67464e-14	1.67464e-14	4.67495e-13	4.67495e-13	1.55064e-06	0	0	0	0	0	0	0	0	0	0	0	0	0	0.0868593	0.0868593	0.0101526	0.0101526	1.08789e-05	9.14278e-06	3.87386e-07	3.87386e-07	3.50868e-08	3.50868e-08
OG0000284	7	10	0	1	9	8	11	6	2	1	2	2	6	6.12448e-07	6.12448e-07	0	0.0682161	2.03746e-10	9.4018e-11	1.0467e-11	1.0467e-11	1.10569e-07	1.10569e-07	5.55953e-07	5.55953e-07	7.29231e-06	0	0	0.931784	0	0	0	0	0	0	0	0	0	0	0.066515	0.066515	0	0	0.00270463	0.00257231	1.1636e-05	1.1636e-05	0.0188509	0
OG0000285	2	0	0	0	0	0	0	1	1	58	3	0	0	0.995362	0	0	0	0	0	0	0.589926	0.0110406	0.0110406	0.783048	0	0	0	0.00463849	0.000368545	0.000368545	0.0243243	0.0248873	0.410074	0	0	0	0	0.216952	0.00197965	0.00463252	0	0	0	0	0	0	0	0	0.845068
OG0000286	5	5	6	1	5	10	5	4	3	3	5	8	4	6.34623e-07	6.34623e-07	3.36404e-05	3.36404e-05	1.85956e-12	4.22295e-13	1.20382e-12	1.20382e-12	2.25926e-12	2.25926e-12	6.02215e-13	6.02215e-13	3.35751e-06	0	0	0	0	0	0	0	0	0	0	0	0	0	0.131625	0.131625	0.319279	0	2.10159e-05	1.54148e-05	7.80763e-07	7.80763e-07	1.88143e-06	1.88143e-06
OG0000287	3	13	3	0	2	1	6	5	3	6	7	6	9	9.46576e-07	9.46576e-07	0.011269	0	5.80129e-08	4.36266e-08	9.73532e-12	9.73532e-12	2.93949e-11	2.93949e-11	5.20406e-11	5.20406e-11	3.34594e-06	0	0	0	0.988731	0	0	0	0	0	0	0	0	0	0.158811	0.158811	0.682137	0	0.0772518	0	5.6235e-06	5.6235e-06	2.65001e-05	2.65001e-05
OG0000288	5	5	4	2	7	8	4	4	5	7	6	1	6	2.91366e-07	2.91366e-07	6.18131e-06	6.18131e-06	4.71331e-12	1.89294e-12	1.39731e-12	1.39731e-12	3.30089e-14	3.30089e-14	9.4254e-08	9.4254e-08	1.72019e-06	0	0	0	0	0	0	0	0	0	0	0	0	0	0.0615509	0.0615509	0.0777831	0.0777831	5.43934e-05	4.89901e-05	7.00274e-07	7.00274e-07	7.56335e-08	7.56335e-08
OG0000289	2	1	3	6	5	5	2	4	3	22	2	5	4	5.53333e-05	5.53333e-05	4.87453e-06	4.87453e-06	2.05839e-10	9.95841e-11	1.24891e-09	1.24891e-09	1.07068e-12	1.07068e-12	2.10409e-08	2.10409e-08	6.04333e-06	0	0	0	0	0	0	0	0	0	0	0	0	0	0.958529	0	0.132104	0.132104	0.0014412	0.00132623	0.000307182	0.000307182	4.29913e-06	4.29913e-06
OG0000290	6	3	3	6	7	4	7	7	2	2	8	7	2	4.04993e-07	4.04993e-07	6.4689e-07	6.4689e-07	5.90352e-11	2.93403e-11	1.21506e-12	1.21506e-12	8.82498e-10	8.82498e-10	8.60162e-13	8.60162e-13	5.88798e-06	0	0	0	0	0	0	0	0	0	0	0	0	0	0.0624344	0.0624344	0.0180496	0.0180496	0.000576555	0.000527221	1.62162e-06	1.62162e-06	0.000349565	0.000349565
OG0000291	0	0	0	1	2	2	2	7	6	13	23	6	2	0	0	0	0.747188	5.28037e-07	2.95111e-07	9.87959e-11	9.87959e-11	7.35411e-14	7.35411e-14	5.65163e-15	5.65163e-15	0.0687891	0.114535	0.114535	0.252812	0	0	0	0	0	0	0	0	0	0	0	0	0	0	0.012512	0.0117402	4.18028e-05	4.18028e-05	3.17779e-07	3.17779e-07
OG0000292	5	2	3	7	8	8	3	3	4	2	5	8	5	2.09535e-06	2.09535e-06	8.58928e-07	8.58928e-07	4.39164e-12	1.41935e-12	1.50403e-10	1.50403e-10	3.72437e-11	3.72437e-11	2.4963e-12	2.4963e-12	2.56638e-06	0	0	0	0	0	0	0	0	0	0	0	0	0	0.180423	0.180423	0.0275853	0.0275853	6.73076e-05	5.59279e-05	4.18555e-05	4.18555e-05	2.51704e-05	2.51704e-05
OG0000293	6	3	6	6	7	5	4	1	4	4	5	6	6	1.92949e-07	1.92949e-07	2.77725e-08	2.77725e-08	1.55247e-11	7.26129e-12	9.35094e-09	9.35094e-09	1.94615e-11	1.94615e-11	1.39494e-11	1.39494e-11	1.59459e-06	0	0	0	0	0	0	0	0	0	0	0	0	0	0.0301892	0.0301892	0.00154793	0.00154793	0.000161486	0.000145897	0.00128705	0	1.6458e-05	1.6458e-05
OG0000294	0	0	59	3	0	0	0	1	0	0	0	0	0	0	0	7.60121e-06	7.60121e-06	0	0	0	0.996004	0	0	0	0	0	0.0079162	0.0079162	0	0	3.0547e-06	2.29232e-06	0.00399558	0	1.44389e-05	1.44389e-05	0.000119038	0.000119038	0.00513223	0	0	0.00244256	0.00244256	0	0	0	0	0	0
OG0000295	2	1	7	14	5	8	3	3	2	2	7	6	3	5.02718e-05	5.02718e-05	4.22154e-09	4.22154e-09	1.37933e-10	4.46745e-11	1.84046e-09	1.84046e-09	2.57505e-09	2.57505e-09	1.66495e-11	1.66495e-11	8.51817e-06	0	0	0	0	0	0	0	0	0	0	0	0	0	0.892593	0	0.000621082	0.000621082	0.00128456	0.00108312	0.000459523	0.000459523	0.000830253	0.000830253
OG0000296	2	4	7	7	8	7	4	4	3	4	5	5	3	1.5067e-06	1.5067e-06	1.7934e-08	1.7934e-08	9.17435e-13	3.00846e-13	2.09692e-12	2.09692e-12	7.84374e-13	7.84374e-13	7.15704e-12	7.15704e-12	3.51652e-06	0	0	0	0	0	0	0	0	0	0	0	0	0	0.105888	0.105888	0.00133985	0.00133985	1.40736e-05	1.1465e-05	1.13421e-06	1.13421e-06	8.34361e-07	8.34361e-07
OG0000297	5	3	4	5	5	7	4	4	4	4	5	7	6	5.36508e-07	5.36508e-07	4.22491e-07	4.22491e-07	1.8702e-12	5.49787e-13	9.92898e-13	9.92898e-13	1.53503e-13	1.53503e-13	7.35677e-13	7.35677e-13	1.58784e-06	0	0	0	0	0	0	0	0	0	0	0	0	0	0.0693504	0.0693504	0.0130507	0.0130507	1.8884e-05	1.48853e-05	5.47939e-07	5.47939e-07	2.08908e-07	2.08908e-07
OG0000298	11	3	5	3	5	10	3	4	2	1	5	8	3	9.26243e-08	9.26243e-08	6.64851e-07	6.64851e-07	2.0834e-10	7.27385e-11	3.32968e-09	3.32968e-09	9.45123e-08	9.45123e-08	3.51063e-11	3.51063e-11	4.32048e-06	0	0	0	0	0	0	0	0	0	0	0	0	0	0.026091	0.026091	0.0156716	0.0156716	0.00182825	0.00164615	0.000731324	0.000731324	0.0161821	0
OG0000299	11	0	4	10	0	3	5	3	3	6	6	5	7	0.00195938	0	3.5249e-07	3.5249e-07	0	7.23817e-06	7.65931e-10	7.65931e-10	3.1256e-10	3.1256e-10	1.20285e-09	1.20285e-09	6.44193e-06	0	0.998041	0	0	0.999986	0	0	0	0	0	0	0	0	0.761311	0	0.0184508	0.0184508	0	0.180825	0.00020026	0.00020026	0.000262823	0.000262823
OG0000300	1	1	4	11	6	9	3	3	3	3	7	9	3	0.000111381	0.000111381	2.84525e-07	2.84525e-07	1.99237e-12	5.18591e-13	4.17751e-11	4.17751e-11	5.5108e-12	5.5108e-12	3.03181e-14	3.03181e-14	6.86466e-06	0	0	0	0	0	0	0	0	0	0	0	0	0	0	0	0.0187498	0.0187498	2.52474e-05	1.94991e-05	1.27375e-05	1.27375e-05	4.23137e-06	4.23137e-06
OG0000301	5	0	2	2	13	4	7	4	4	2	4	3	13	0.00570834	0	0.0001474	0.0001474	5.81827e-12	3.28676e-12	2.86743e-12	2.86743e-12	2.81323e-11	2.81323e-11	1.09189e-09	1.09189e-09	5.99116e-06	0	0.994292	0	0	0	0	0	0	0	0	0	0	0	0.969253	0	0.673313	0.673313	9.82259e-05	9.10353e-05	2.33142e-06	2.33142e-06	1.94616e-05	1.94616e-05
OG0000302	4	0	0	0	0	1	32	13	0	0	1	1	11	0.285158	0	0	0	0	0.01681	1.24694e-11	1.24694e-11	0	0	0.00268167	0.00268167	0.0259744	0	0.714842	0.0972488	0.0972488	0.982881	0	0	0	0.369185	0.369185	0	0	0	0.710909	0	0	0	0	0	7.273e-08	7.273e-08	0	0
OG0000303	2	1	6	10	7	5	3	2	4	3	6	8	5	5.17869e-05	5.17869e-05	5.20602e-08	5.20602e-08	1.56309e-11	6.79802e-12	7.61245e-10	7.61245e-10	1.63257e-11	1.63257e-11	9.61042e-13	9.61042e-13	4.07659e-06	0	0	0	0	0	0	0	0	0	0	0	0	0	0.914862	0	0.00469296	0.00469296	0.000171901	0.000152667	0.000153355	0.000153355	1.44427e-05	1.44427e-05
OG0000304	12	6	7	9	2	3	4	3	2	2	5	4	3	2.17073e-10	2.17073e-10	7.50442e-11	7.50442e-11	1.05087e-08	6.15912e-09	3.81422e-09	3.81422e-09	1.18147e-08	1.18147e-08	3.56835e-09	3.56835e-09	2.99556e-06	0	0	0	0	0	0	0	0	0	0	0	0	0	0.000136381	0.000136381	7.66822e-06	7.66822e-06	0.0230386	0.0219188	0.000871637	0.000871637	0.00261031	0.00261031
OG0000305	1	2	2	4	8	6	5	5	5	2	7	8	7	5.24277e-05	5.24277e-05	3.26031e-05	3.26031e-05	5.05169e-13	1.79446e-13	2.65746e-13	2.65746e-13	1.27044e-12	1.27044e-12	1.9332e-14	1.9332e-14	2.40707e-06	0	0	0	0	0	0	0	0	0	0	0	0	0	0	0.90197	0.394003	0.394003	7.41337e-06	6.16364e-06	2.08712e-07	2.08712e-07	1.26124e-06	1.26124e-06
OG0000306	11	2	7	3	4	12	2	3	5	1	4	4	4	3.99223e-07	3.99223e-07	4.82849e-07	4.82849e-07	3.45006e-10	1.05183e-10	1.65084e-08	1.65084e-08	1.57416e-08	1.57416e-08	3.79789e-09	3.79789e-09	3.93108e-06	0	0	0	0	0	0	0	0	0	0	0	0	0	0.075441	0.075441	0.0156821	0.0156821	0.00259319	0.00228492	0.00209489	0.00209489	0.00553392	0
OG0000307	7	6	6	6	4	4	3	4	5	3	6	5	3	6.07441e-09	6.07441e-09	5.50713e-09	5.50713e-09	6.24109e-11	2.85537e-11	3.35568e-11	3.35568e-11	3.7891e-12	3.7891e-12	1.29963e-11	1.29963e-11	2.53863e-06	0	0	0	0	0	0	0	0	0	0	0	0	0	0.00221342	0.00221342	0.000315583	0.000315583	0.000370158	0.000330723	1.21966e-05	1.21966e-05	4.04534e-06	4.04534e-06
OG0000308	8	1	15	2	3	7	5	6	2	1	4	1	7	1.12923e-05	1.12923e-05	1.74402e-06	1.74402e-06	1.3626e-08	6.87873e-09	4.46041e-09	4.46041e-09	5.18152e-07	5.18152e-07	6.80918e-06	6.80918e-06	4.11574e-06	0	0	0	0	0	0	0	0	0	0	0	0	0	0.777974	0	0.0792228	0.0792228	0.0525214	0.0519673	0.00210317	0.00210317	0.0566144	0
OG0000309	8	1	2	9	4	8	5	2	3	2	9	7	2	1.21101e-05	1.21101e-05	6.41465e-06	6.41465e-06	9.76551e-11	2.97993e-11	7.47873e-10	7.47873e-10	3.92089e-10	3.92089e-10	5.04631e-13	5.04631e-13	1.08831e-05	0	0	0	0	0	0	0	0	0	0	0	0	0	0.826326	0	0.174549	0.174549	0.000744566	0.000617549	0.000219005	0.000219005	0.000184863	0.000184863
OG0000310	5	2	6	6	6	9	3	4	4	4	4	4	5	1.40888e-06	1.40888e-06	7.64122e-08	7.64122e-08	2.1671e-12	6.04614e-13	9.45999e-12	9.45999e-12	5.81026e-13	5.81026e-13	1.05457e-10	1.05457e-10	2.30222e-06	0	0	0	0	0	0	0	0	0	0	0	0	0	0.122622	0.122622	0.00420256	0.00420256	2.68077e-05	2.11662e-05	3.87779e-06	3.87779e-06	7.53459e-07	7.53459e-07
OG0000311	4	1	2	5	3	7	9	3	7	6	7	6	2	2.74627e-05	2.74627e-05	2.23067e-05	2.23067e-05	5.99957e-12	1.47539e-12	3.47423e-14	3.47423e-14	0	0	1.3764e-13	1.3764e-13	8.69977e-06	0	0	0	0	0	0	0	0	0	0	0	0	0	0.932999	0	0.337108	0.337108	3.90453e-05	2.86727e-05	3.41893e-08	3.41893e-08	3.07527e-09	3.07527e-09
OG0000312	0	0	0	1	7	18	7	5	2	2	6	2	12	0	0	0	0.732375	3.73068e-10	6.70488e-11	9.00938e-12	9.00938e-12	1.294e-09	1.294e-09	1.19151e-08	1.19151e-08	0.0108734	0.121655	0.121655	0.267625	0	0	0	0	0	0	0	0	0	0	0	0	0	0	0.000318947	0.000240127	8.76169e-06	8.76169e-06	0.000483198	0.000483198
OG0000313	5	3	4	1	0	3	0	6	2	10	21	5	1	2.89755e-06	2.89755e-06	9.19985e-05	9.19985e-05	0	2.08713e-05	0	0.000615094	8.58287e-08	8.58287e-08	1.39046e-11	1.39046e-11	3.51163e-05	0	0	0	0	0.999965	0	0.999385	0	0	0	0	0	0	0.351496	0.351496	0.573755	0	0	0.359726	0	0.161453	0.0488281	0.0488281
OG0000314	2	2	6	7	4	8	5	4	4	3	7	7	2	9.19326e-06	9.19326e-06	8.85574e-08	8.85574e-08	3.96897e-12	1.0027e-12	7.54629e-13	7.54629e-13	6.22956e-13	6.22956e-13	1.04917e-13	1.04917e-13	6.42215e-06	0	0	0	0	0	0	0	0	0	0	0	0	0	0.322474	0.322474	0.00562564	0.00562564	3.40522e-05	2.56469e-05	4.97211e-07	4.97211e-07	6.61805e-07	6.61805e-07
OG0000315	5	5	3	7	5	5	4	4	3	4	5	6	5	1.10145e-07	1.10145e-07	2.36866e-07	2.36866e-07	1.20807e-11	4.80769e-12	5.28714e-12	5.28714e-12	2.31314e-12	2.31314e-12	6.02841e-12	6.02841e-12	1.92109e-06	0	0	0	0	0	0	0	0	0	0	0	0	0	0.0236818	0.0236818	0.00779382	0.00779382	0.000101051	8.70843e-05	2.63501e-06	2.63501e-06	2.2307e-06	2.2307e-06
OG0000316	3	1	3	4	6	8	3	4	2	5	9	8	5	3.65065e-05	3.65065e-05	1.2572e-05	1.2572e-05	5.70395e-12	1.69871e-12	4.7217e-11	4.7217e-11	1.69428e-11	1.69428e-11	2.46122e-14	2.46122e-14	4.04302e-06	0	0	0	0	0	0	0	0	0	0	0	0	0	0.939719	0	0.227699	0.227699	6.77228e-05	5.50394e-05	1.75454e-05	1.75454e-05	1.50561e-05	1.50561e-05
OG0000317	2	1	8	6	7	6	4	4	2	5	6	6	4	5.23488e-05	5.23488e-05	1.31343e-07	1.31343e-07	7.03067e-12	2.71845e-12	1.70556e-11	1.70556e-11	1.62346e-11	1.62346e-11	3.17231e-12	3.17231e-12	4.85695e-06	0	0	0	0	0	0	0	0	0	0	0	0	0	0.922449	0	0.00947645	0.00947645	8.40022e-05	7.26518e-05	8.24214e-06	8.24214e-06	1.42706e-05	1.42706e-05
OG0000318	3	3	5	3	5	6	6	4	1	2	7	10	6	2.35527e-06	2.35527e-06	1.9737e-06	1.9737e-06	2.72824e-10	1.28469e-10	4.43997e-10	4.43997e-10	1.33101e-07	1.33101e-07	6.57327e-13	6.57327e-13	2.52925e-06	0	0	0	0	0	0	0	0	0	0	0	0	0	0.182131	0.182131	0.0453769	0.0453769	0.00195282	0.00182157	0.000180377	0.000180377	0	0.0246891
OG0000319	6	1	8	7	8	4	4	6	2	3	4	3	5	1.33615e-05	1.33615e-05	5.00247e-08	5.00247e-08	8.50808e-11	4.67618e-11	3.55015e-11	3.55015e-11	3.80088e-10	3.80088e-10	4.83284e-09	4.83284e-09	4.04446e-06	0	0	0	0	0	0	0	0	0	0	0	0	0	0.702852	0	0.004222	0.004222	0.000867312	0.000809259	2.29569e-05	2.29569e-05	0.000182211	0.000182211
OG0000320	8	2	3	8	6	5	5	1	2	1	7	5	8	7.57566e-07	7.57566e-07	4.23553e-07	4.23553e-07	4.01517e-09	2.36524e-09	4.99975e-07	4.99975e-07	5.07053e-07	5.07053e-07	6.75342e-10	6.75342e-10	2.19292e-06	0	0	0	0	0	0	0	0	0	0	0	0	0	0.104382	0.104382	0.0156368	0.0156368	0.0270617	0.0268477	0.0439901	0	0.0553107	0
OG0000321	4	1	3	2	4	13	8	3	3	5	5	7	3	2.81148e-05	2.81148e-05	5.51034e-05	5.51034e-05	1.5741e-12	2.61128e-13	3.75246e-13	3.75246e-13	2.21853e-13	2.21853e-13	8.66023e-13	8.66023e-13	6.36203e-06	0	0	0	0	0	0	0	0	0	0	0	0	0	0.94785	0	0.500921	0.500921	1.59314e-05	1.04014e-05	3.13722e-07	3.13722e-07	3.03074e-07	3.03074e-07
OG0000322	3	1	5	7	3	16	4	5	2	3	5	6	1	3.3941e-05	3.3941e-05	4.6681e-07	4.6681e-07	4.64933e-11	7.87641e-12	2.80586e-11	2.80586e-11	1.72898e-10	1.72898e-10	2.83091e-11	2.83091e-11	2.06261e-05	0	0	0	0	0	0	0	0	0	0	0	0	0	0.886768	0	0.0245829	0.0245829	0.000331142	0.000233435	1.62051e-05	1.62051e-05	9.09949e-05	9.09949e-05
OG0000323	4	1	2	4	3	10	4	4	4	4	9	8	4	2.772e-05	2.772e-05	3.36605e-05	3.36605e-05	5.24884e-12	9.85823e-13	1.08329e-12	1.08329e-12	1.63635e-13	1.63635e-13	4.56356e-15	4.56356e-15	4.66038e-06	0	0	0	0	0	0	0	0	0	0	0	0	0	0.939782	0	0.407268	0.407268	3.84052e-05	2.59218e-05	6.01331e-07	6.01331e-07	2.2535e-07	2.2535e-07
OG0000324	2	2	4	8	7	9	5	4	3	3	4	4	6	1.06521e-05	1.06521e-05	3.35602e-07	3.35602e-07	1.56681e-12	4.50258e-13	1.79621e-12	1.79621e-12	3.40122e-12	3.40122e-12	1.08279e-10	1.08279e-10	2.38293e-06	0	0	0	0	0	0	0	0	0	0	0	0	0	0.372137	0.372137	0.0162536	0.0162536	2.23523e-05	1.78135e-05	1.13218e-06	1.13218e-06	2.72518e-06	2.72518e-06
OG0000325	7	4	3	4	7	4	4	5	4	3	6	6	4	1.37446e-07	1.37446e-07	1.37495e-06	1.37495e-06	4.4968e-12	2.03822e-12	1.15402e-12	1.15402e-12	9.77785e-13	9.77785e-13	1.13132e-12	1.13132e-12	2.46447e-06	0	0	0	0	0	0	0	0	0	0	0	0	0	0.0327783	0.0327783	0.0259338	0.0259338	4.8326e-05	4.26494e-05	7.38152e-07	7.38152e-07	9.99855e-07	9.99855e-07
OG0000326	4	6	1	1	9	10	1	3	5	2	3	3	13	1.75674e-06	1.75674e-06	0.000612959	0.000612959	1.40623e-10	5.68148e-11	5.03559e-07	5.03559e-07	3.34595e-09	3.34595e-09	3.37967e-08	3.37967e-08	2.06323e-06	0	0	0	0	0	0	0	0	0	0	0	0	0	0.337389	0.337389	0	0	0.00205405	0.0019464	0	0.0457471	0.00160321	0.00160321
OG0000327	3	2	2	6	9	10	2	2	3	3	8	5	6	7.99914e-06	7.99914e-06	8.26741e-06	8.26741e-06	1.18197e-11	3.34871e-12	1.00882e-08	1.00882e-08	1.41884e-10	1.41884e-10	1.03683e-11	1.03683e-11	2.85391e-06	0	0	0	0	0	0	0	0	0	0	0	0	0	0.409329	0.409329	0.15111	0.15111	0.000217798	0.000176061	0.00140362	0.00140362	9.45522e-05	9.45522e-05
OG0000328	5	2	3	3	4	8	6	3	2	5	7	7	6	3.11496e-06	3.11496e-06	9.20912e-06	9.20912e-06	2.1715e-11	6.40702e-12	1.80434e-11	1.80434e-11	2.17623e-11	2.17623e-11	6.15867e-13	6.15867e-13	2.35322e-06	0	0	0	0	0	0	0	0	0	0	0	0	0	0.264558	0.264558	0.127064	0.127064	0.000171802	0.00013976	9.7294e-06	9.7294e-06	1.8747e-05	1.8747e-05
OG0000329	0	1	0	3	17	14	0	0	0	0	1	3	22	0	0.0136001	0	0.0335604	5.86877e-05	6.84492e-05	0	0	0	0	0.000904736	0.000904736	0.000168633	0.9864	0	0.96644	0	0	0	0.00350058	0.00350058	0.00609509	0.00609509	0	0	0	0	0	0	0.937083	0.799058	0.799455	0	0	0	0
OG0000330	14	2	1	1	0	12	1	8	1	11	5	2	2	1.9335e-06	1.9335e-06	0.000622408	0.000622408	0	1.07699e-05	3.62487e-06	3.62487e-06	9.19149e-07	9.19149e-07	2.60644e-06	2.60644e-06	2.36684e-05	0	0	0	0	0.999969	0	0	0	0	0	0	0	0	0.425095	0.425095	0	0	0	0.524625	0	0.458118	0	0.459059
OG0000331	5	4	4	8	5	5	5	5	4	3	4	5	3	1.40108e-07	1.40108e-07	4.60279e-08	4.60279e-08	1.22577e-11	4.96888e-12	7.54045e-13	7.54045e-13	1.57208e-12	1.57208e-12	5.1987e-11	5.1987e-11	3.02831e-06	0	0	0	0	0	0	0	0	0	0	0	0	0	0.0242752	0.0242752	0.00229048	0.00229048	0.000100877	8.74055e-05	5.71978e-07	5.71978e-07	1.54599e-06	1.54599e-06
OG0000332	6	3	5	5	6	4	3	4	4	4	6	6	4	2.70134e-07	2.70134e-07	1.40474e-07	1.40474e-07	1.00428e-11	4.55965e-12	1.24701e-11	1.24701e-11	8.67801e-13	8.67801e-13	1.75532e-12	1.75532e-12	2.49411e-06	0	0	0	0	0	0	0	0	0	0	0	0	0	0.0420154	0.0420154	0.00544077	0.00544077	9.15755e-05	8.11265e-05	4.93252e-06	4.93252e-06	1.07617e-06	1.07617e-06
OG0000333	12	6	2	6	8	5	2	3	4	2	1	1	8	7.84421e-09	7.84421e-09	1.07095e-06	1.07095e-06	6.80537e-09	4.24275e-09	9.35364e-08	9.35364e-08	2.54577e-08	2.54577e-08	0.000152566	0.000152566	1.8915e-06	0	0	0	0	0	0	0	0	0	0	0	0	0	0.00478416	0.00478416	0.0209206	0.0209206	0.0582152	0.058063	0.00944435	0.00944435	0.00940861	0.00940861
OG0000334	3	0	20	6	4	5	0	2	2	3	10	3	2	0.00821799	0	2.71535e-09	2.71535e-09	9.00534e-09	5.3275e-09	0	0.00168006	2.79892e-07	2.79892e-07	4.57816e-09	4.57816e-09	3.01616e-05	0	0.991782	0	0	0	0	0.99832	0	0	0	0	0	0	0.886565	0	0.000305484	0.000305484	0.0378298	0.0374499	0	0.219431	0.0310625	0.0310625
OG0000335	6	2	7	6	4	4	4	1	4	4	5	8	5	8.70755e-07	8.70755e-07	3.30212e-08	3.30212e-08	1.91593e-10	9.68104e-11	2.10887e-08	2.10887e-08	8.35893e-11	8.35893e-11	9.62689e-12	9.62689e-12	2.46426e-06	0	0	0	0	0	0	0	0	0	0	0	0	0	0.0910702	0.0910702	0.00212319	0.00212319	0.00102938	0.000947375	0.00264649	0	6.63975e-05	6.63975e-05
OG0000336	9	2	5	4	9	4	4	3	3	3	4	6	4	5.86227e-07	5.86227e-07	5.28721e-07	5.28721e-07	7.43842e-12	3.8038e-12	3.23957e-11	3.23957e-11	1.2124e-11	1.2124e-11	3.33134e-11	3.33134e-11	2.95374e-06	0	0	0	0	0	0	0	0	0	0	0	0	0	0.0907839	0.0907839	0.0163	0.0163	9.33751e-05	8.50265e-05	1.18773e-05	1.18773e-05	8.65065e-06	8.65065e-06
OG0000337	3	8	6	2	4	5	6	4	4	2	4	8	4	2.6874e-07	2.6874e-07	2.34404e-06	2.34404e-06	6.90757e-11	2.92188e-11	8.34967e-12	8.34967e-12	4.85194e-11	4.85194e-11	2.1251e-11	2.1251e-11	2.895e-06	0	0	0	0	0	0	0	0	0	0	0	0	0	0.0549533	0.0549533	0.0440951	0.0440951	0.000435319	0.000385467	5.61472e-06	5.61472e-06	3.13277e-05	3.13277e-05
OG0000338	6	2	5	3	1	1	2	1	1	29	3	5	1	1.6756e-06	1.6756e-06	1.93295e-06	1.93295e-06	2.68496e-06	2.32939e-06	2.51797e-05	2.51797e-05	5.52113e-07	5.52113e-07	8.99906e-07	8.99906e-07	3.62922e-05	0	0	0	0	0	0	0	0	0	0	0	0	0	0.169583	0.169583	0.0444535	0.0444535	0	0	0.796277	0	0	0.723535
OG0000339	7	2	3	6	7	9	3	3	3	3	5	6	3	1.13053e-06	1.13053e-06	1.08194e-06	1.08194e-06	2.06684e-12	5.88761e-13	5.42981e-11	5.42981e-11	7.65092e-12	7.65092e-12	5.21764e-12	5.21764e-12	4.08121e-06	0	0	0	0	0	0	0	0	0	0	0	0	0	0.135738	0.135738	0.0299185	0.0299185	2.94491e-05	2.35157e-05	1.60812e-05	1.60812e-05	5.71725e-06	5.71725e-06
OG0000340	3	2	5	10	4	11	2	2	2	2	5	9	3	3.70213e-06	3.70213e-06	3.27053e-08	3.27053e-08	2.37173e-10	6.26649e-11	2.68198e-08	2.68198e-08	4.9006e-09	4.9006e-09	2.12413e-11	2.12413e-11	6.00232e-06	0	0	0	0	0	0	0	0	0	0	0	0	0	0.194351	0.194351	0.00248221	0.00248221	0.00194858	0.00158019	0.00298843	0.00298843	0.00135008	0.00135008
OG0000341	6	4	3	4	5	7	5	3	4	5	3	4	7	2.11674e-07	2.11674e-07	1.56983e-06	1.56983e-06	8.68634e-12	2.96828e-12	5.32429e-12	5.32429e-12	4.06908e-13	4.06908e-13	6.589e-10	6.589e-10	1.50183e-06	0	0	0	0	0	0	0	0	0	0	0	0	0	0.0433181	0.0433181	0.0294945	0.0294945	7.99983e-05	6.69902e-05	2.57151e-06	2.57151e-06	6.21047e-07	6.21047e-07
OG0000342	1	2	2	8	4	12	3	4	3	3	8	3	7	5.01228e-05	5.01228e-05	8.52955e-06	8.52955e-06	1.0098e-11	2.26811e-12	3.5126e-11	3.5126e-11	1.26741e-11	1.26741e-11	6.6223e-11	6.6223e-11	2.88205e-06	0	0	0	0	0	0	0	0	0	0	0	0	0	0	0.870539	0.205823	0.205823	9.0207e-05	6.82196e-05	1.29285e-05	1.29285e-05	9.11417e-06	9.11417e-06
OG0000343	9	9	1	5	7	3	4	1	6	4	7	1	3	2.50645e-08	2.50645e-08	3.66261e-05	3.66261e-05	9.82941e-10	6.97175e-10	7.06091e-08	7.06091e-08	3.59456e-10	3.59456e-10	6.45938e-07	6.45938e-07	5.20959e-06	0	0	0	0	0	0	0	0	0	0	0	0	0	0.0166886	0.0166886	0	0.302076	0.00588653	0.00578727	0.0073168	0	0.000397053	0.000397053
OG0000344	31	2	0	0	2	8	2	1	2	2	4	4	2	2.67402e-05	2.67402e-05	0	0	1.38048e-08	5.96964e-09	1.50672e-06	1.50672e-06	1.34323e-07	1.34323e-07	2.3218e-08	2.3218e-08	0.000187094	0	0	0.140035	0.140035	0	0	0	0	0	0	0	0	0	0.248524	0.248524	0	0	0.0327312	0.031618	0.067339	0	0.0247772	0.0247772
OG0000345	1	0	0	1	0	0	1	51	0	2	3	1	0	0.969501	0	0	0.958391	0	0	0.00184084	0.00184084	0	0.189372	0.0155146	0.0155146	0	0	0.0304986	0.0416087	0	0.13109	0.133583	0	0	0.810628	0	0	0	0.0320559	0	0	0	0	0	0	0	0.69889	0	0.796005
OG0000346	0	0	1	0	0	6	0	0	0	3	0	49	0	0	0	0.97667	0	0	0.967716	0	0	0	0.968856	0	0.294759	0	0.000346643	0.000346643	0	0.0233304	0.0315357	0	0.00541095	0.00541095	0.0311435	0	0.705241	0	0.00170872	0	0	0	0	0	0.0322333	0	0	0	0.0310183
OG0000347	5	4	5	5	4	5	4	3	4	4	8	4	4	1.61554e-07	1.61554e-07	1.06341e-07	1.06341e-07	2.83795e-11	1.12048e-11	1.8323e-11	1.8323e-11	1.51166e-12	1.51166e-12	8.5069e-12	8.5069e-12	2.39033e-06	0	0	0	0	0	0	0	0	0	0	0	0	0	0.0279294	0.0279294	0.00413663	0.00413663	0.000189488	0.000163402	6.91439e-06	6.91439e-06	1.78166e-06	1.78166e-06
OG0000348	2	4	6	7	5	6	5	4	4	3	5	4	4	1.67422e-06	1.67422e-06	3.86146e-08	3.86146e-08	8.32764e-12	3.01338e-12	1.8484e-12	1.8484e-12	1.67722e-12	1.67722e-12	4.76028e-11	4.76028e-11	2.76895e-06	0	0	0	0	0	0	0	0	0	0	0	0	0	0.11743	0.11743	0.00247333	0.00247333	7.40803e-05	6.24994e-05	1.14429e-06	1.14429e-06	1.64947e-06	1.64947e-06
OG0000349	5	1	2	7	5	4	10	5	6	4	1	1	8	2.11032e-05	2.11032e-05	1.14139e-05	1.14139e-05	5.02021e-09	3.23038e-09	1.14566e-12	1.14566e-12	1.11896e-11	1.11896e-11	0.000116681	0.000116681	3.18565e-06	0	0	0	0	0	0	0	0	0	0	0	0	0	0.901122	0	0.241477	0.241477	0.0245163	0.0243671	9.87119e-07	9.87119e-07	1.27532e-05	1.27532e-05
OG0000350	2	4	4	2	6	9	8	5	3	3	2	5	6	4.80666e-06	4.80666e-06	1.49706e-05	1.49706e-05	8.34585e-12	2.62172e-12	2.83482e-13	2.83482e-13	7.66161e-12	7.66161e-12	5.28073e-09	5.28073e-09	2.48738e-06	0	0	0	0	0	0	0	0	0	0	0	0	0	0.327035	0.327035	0.183608	0.183608	9.61764e-05	8.01879e-05	3.31011e-07	3.31011e-07	5.86508e-06	5.86508e-06
OG0000351	4	2	2	7	13	5	3	3	3	3	5	6	3	4.5035e-06	4.5035e-06	4.96556e-06	4.96556e-06	1.27603e-12	5.91485e-13	5.41423e-11	5.41423e-11	7.61422e-12	7.61422e-12	5.20112e-12	5.20112e-12	4.75755e-06	0	0	0	0	0	0	0	0	0	0	0	0	0	0.307031	0.307031	0.106174	0.106174	2.59429e-05	2.29926e-05	1.60434e-05	1.60434e-05	5.69605e-06	5.69605e-06
OG0000352	8	5	13	5	0	4	5	3	2	2	5	3	4	4.11867e-09	4.11867e-09	3.27688e-10	3.27688e-10	0	1.05915e-05	2.14899e-08	2.14899e-08	1.12161e-07	1.12161e-07	1.10479e-07	1.10479e-07	3.36922e-06	0	0	0	0	0.999979	0	0	0	0	0	0	0	0	0.0014379	0.0014379	3.3796e-05	3.3796e-05	0	0.261596	0.00513901	0.00513901	0.0209074	0.0209074
OG0000353	10	0	10	3	2	3	4	3	5	1	4	2	12	0.00231565	0	1.18791e-06	1.18791e-06	2.43395e-08	1.59223e-08	2.80907e-08	2.80907e-08	8.75864e-08	8.75864e-08	3.23397e-07	3.23397e-07	3.83196e-06	0	0.997684	0	0	0	0	0	0	0	0	0	0	0	0.814373	0	0.046212	0.046212	0.0444301	0.0433444	0.00541463	0.00541463	0.022213	0
OG0000354	5	1	4	7	4	12	2	2	2	2	6	9	3	1.90536e-05	1.90536e-05	1.03222e-06	1.03222e-06	1.98049e-10	4.74864e-11	2.59537e-08	2.59537e-08	4.56614e-09	4.56614e-09	5.02718e-12	5.02718e-12	8.99689e-06	0	0	0	0	0	0	0	0	0	0	0	0	0	0.82588	0	0.0435791	0.0435791	0.00169169	0.00133446	0.00293193	0.00293193	0.00128835	0.00128835
OG0000355	8	1	5	6	6	7	3	3	3	2	5	7	3	1.02715e-05	1.02715e-05	6.5004e-07	6.5004e-07	3.14737e-11	1.12555e-11	4.63435e-10	4.63435e-10	2.3717e-10	2.3717e-10	1.55238e-11	1.55238e-11	6.39728e-06	0	0	0	0	0	0	0	0	0	0	0	0	0	0.712932	0	0.029433	0.029433	0.000334855	0.000287286	0.000122001	0.000122001	0.000113952	0.000113952
OG0000356	6	1	11	5	2	10	2	0	1	1	7	8	5	1.36287e-05	1.36287e-05	6.59317e-08	6.59317e-08	2.29421e-07	9.28182e-08	0.00414893	0	3.05307e-05	3.05307e-05	9.76103e-10	9.76103e-10	8.89448e-06	0	0	0	0	0	0	0	0.995851	0	0	0	0	0	0.715365	0	0.00546673	0.00546673	0.693101	0.692774	0.902031	0	0	0
OG0000357	6	1	1	5	4	8	4	2	4	1	4	4	15	1.94229e-05	1.94229e-05	0.000115226	0.000115226	5.33071e-10	2.15776e-10	1.01896e-08	1.01896e-08	2.32165e-08	2.32165e-08	3.86559e-09	3.86559e-09	1.85772e-06	0	0	0	0	0	0	0	0	0	0	0	0	0	0.965978	0	0	0.875163	0.00340438	0.00313326	0.00156187	0.00156187	0.0064717	0
OG0000358	4	4	1	3	7	15	3	2	3	2	6	5	4	2.99243e-06	2.99243e-06	0.000159605	0.000159605	1.34553e-11	2.67566e-12	2.71133e-09	2.71133e-09	4.0271e-10	4.0271e-10	4.8387e-11	4.8387e-11	5.09803e-06	0	0	0	0	0	0	0	0	0	0	0	0	0	0.392753	0.392753	0	0.747231	0.000219342	0.000162383	0.000497193	0.000497193	0.000192627	0.000192627
OG0000359	4	1	0	0	0	3	0	7	0	32	7	5	0	0.0368368	0.0368368	0	0	0	0.00473282	0	0.00327112	0	0.00104215	6.31201e-08	6.31201e-08	0	0	0	0.122305	0.122305	0.993315	0	0.996729	0	0.998958	0	0	0	0.903181	0.952965	0	0	0	0	0.747561	0	0.645883	0	0.613009
OG0000360	2	1	0	1	7	13	9	8	3	4	5	3	3	0.000319176	0.000319176	0	0.0749276	2.27561e-13	4.3694e-14	0	0	1.23912e-13	1.23912e-13	7.36114e-11	7.36114e-11	2.65603e-05	0	0	0.925072	0	0	0	0	0	0	0	0	0	0	0.995375	0	0	0	3.65605e-06	2.53997e-06	1.04841e-09	1.04841e-09	1.57919e-07	1.57919e-07
OG0000361	16	0	1	1	1	14	1	4	2	6	9	1	2	0.00189035	0	0.000722331	0.000722331	1.34835e-07	4.24805e-08	2.7277e-06	2.7277e-06	1.56239e-07	1.56239e-07	5.29538e-06	5.29538e-06	4.5683e-05	0	0.99811	0	0	0	0	0	0	0	0	0	0	0	0.970516	0	0	0	0	0.218887	0	0.186937	0.0849095	0.0849095
OG0000362	5	3	5	6	4	5	4	4	4	3	5	5	5	3.7859e-07	3.7859e-07	8.00841e-08	8.00841e-08	3.21851e-11	1.28863e-11	8.31549e-12	8.31549e-12	3.91199e-12	3.91199e-12	2.44909e-11	2.44909e-11	2.06159e-06	0	0	0	0	0	0	0	0	0	0	0	0	0	0.0492499	0.0492499	0.00370752	0.00370752	0.000212742	0.000184304	3.99383e-06	3.99383e-06	3.57916e-06	3.57916e-06
OG0000363	4	1	5	5	6	6	4	5	5	5	4	5	3	2.49412e-05	2.49412e-05	1.42814e-06	1.42814e-06	1.06424e-12	3.62943e-13	1.5091e-13	1.5091e-13	1.18525e-14	1.18525e-14	1.13095e-11	1.13095e-11	5.40419e-06	0	0	0	0	0	0	0	0	0	0	0	0	0	0.865815	0	0.0538311	0.0538311	1.18194e-05	9.70138e-06	1.06918e-07	1.06918e-07	2.48986e-08	2.48986e-08
OG0000364	4	1	4	9	5	5	3	3	3	3	4	7	7	2.43243e-05	2.43243e-05	4.77526e-07	4.77526e-07	3.82746e-11	1.66242e-11	1.81656e-10	1.81656e-10	3.3435e-11	3.3435e-11	3.38928e-11	3.38928e-11	2.85829e-06	0	0	0	0	0	0	0	0	0	0	0	0	0	0.848172	0	0.0259026	0.0259026	0.000297359	0.000264623	4.85837e-05	4.85837e-05	2.19093e-05	2.19093e-05
OG0000365	2	2	6	5	9	6	2	3	3	2	5	5	8	1.0507e-05	1.0507e-05	3.58761e-07	3.58761e-07	6.45237e-11	2.7641e-11	6.15911e-09	6.15911e-09	9.8775e-10	9.8775e-10	3.10839e-10	3.10839e-10	2.38138e-06	0	0	0	0	0	0	0	0	0	0	0	0	0	0.367186	0.367186	0.0162938	0.0162938	0.000936692	0.000833534	0.0010868	0.0010868	0.000438929	0.000438929
OG0000366	5	2	5	6	4	9	4	3	3	3	4	7	3	1.57417e-06	1.57417e-06	1.68756e-07	1.68756e-07	1.32302e-11	3.62015e-12	3.20301e-11	3.20301e-11	1.19192e-11	1.19192e-11	1.65372e-11	1.65372e-11	4.06154e-06	0	0	0	0	0	0	0	0	0	0	0	0	0	0.136532	0.136532	0.00773603	0.00773603	0.000108561	8.61014e-05	1.17671e-05	1.17671e-05	8.5382e-06	8.5382e-06
OG0000367	3	3	3	8	3	3	14	4	2	2	3	2	8	1.93063e-06	1.93063e-06	5.14308e-07	5.14308e-07	5.48434e-09	3.45866e-09	2.06609e-11	2.06609e-11	7.26716e-09	7.26716e-09	2.93429e-07	2.93429e-07	2.27558e-06	0	0	0	0	0	0	0	0	0	0	0	0	0	0.150198	0.150198	0.0188893	0.0188893	0.0163482	0.0157633	2.12097e-05	2.12097e-05	0.00177683	0.00177683
OG0000368	8	1	20	2	1	3	0	0	1	2	13	2	5	1.0933e-05	1.0933e-05	8.31278e-07	8.31278e-07	8.22746e-06	7.91707e-06	0	0	0.00111565	0.00111565	5.91744e-07	5.91744e-07	1.08911e-05	0	0	0	0	0	0	0.210838	0.210838	0	0	0	0	0	0.754175	0	0.050331	0.050331	0	0.99668	0	0	0	0.994022
OG0000369	1	1	3	9	8	6	4	4	5	4	4	5	4	0.000112613	0.000112613	1.77132e-06	1.77132e-06	5.85744e-13	2.1116e-13	6.13855e-13	6.13855e-13	4.53819e-14	4.53819e-14	1.28241e-11	1.28241e-11	4.48694e-06	0	0	0	0	0	0	0	0	0	0	0	0	0	0	0	0.0717071	0.0717071	8.48818e-06	7.06607e-06	3.50524e-07	3.50524e-07	7.72486e-08	7.72486e-08
OG0000370	6	3	4	7	8	3	3	2	4	3	5	5	5	2.60855e-07	2.60855e-07	1.02557e-07	1.02557e-07	8.39539e-11	5.0648e-11	1.81236e-09	1.81236e-09	5.68743e-11	5.68743e-11	1.18119e-10	1.18119e-10	2.22932e-06	0	0	0	0	0	0	0	0	0	0	0	0	0	0.0406121	0.0406121	0.00444745	0.00444745	0.000768473	0.000725661	0.000332574	0.000332574	4.51434e-05	4.51434e-05
OG0000371	0	0	10	5	8	24	1	0	0	0	5	3	2	0	0	5.2128e-06	5.2128e-06	1.5601e-05	1.60089e-05	0.327089	0	0	0	2.00096e-06	2.00096e-06	0.00195837	0.433328	0.433328	0	0	0	0	0	0.672911	0.251896	0.251896	0	0	0	0	0	0.0103043	0.0103043	0.335533	0.335506	0	0	0	0
OG0000372	10	1	3	3	8	5	8	4	3	4	4	3	2	9.61068e-06	9.61068e-06	2.105e-05	2.105e-05	4.56278e-12	2.02641e-12	3.10055e-13	3.10055e-13	1.42135e-12	1.42135e-12	6.12201e-10	6.12201e-10	9.42125e-06	0	0	0	0	0	0	0	0	0	0	0	0	0	0.814225	0	0.286974	0.286974	5.6367e-05	4.98747e-05	3.03806e-07	3.03806e-07	1.44772e-06	1.44772e-06
OG0000373	0	0	0	0	0	0	10	4	21	23	0	0	0	0	0	0	0	0	0	6.90078e-12	6.90078e-12	0	0	0	0	0	4.34662e-05	4.34662e-05	0.000189214	0.000189214	0.0106653	0.0109222	0	0	0	0	0.00477352	0.00477352	0.000418441	0	0	0	0	0	0	3.2169e-07	3.2169e-07	1.52167e-11	1.52167e-11
OG0000374	16	6	6	1	5	9	1	1	1	2	3	2	4	9.04944e-09	9.04944e-09	1.4724e-05	1.4724e-05	1.02369e-07	4.62523e-08	5.93552e-05	5.93552e-05	9.97159e-06	9.97159e-06	1.174e-05	1.174e-05	6.88849e-06	0	0	0	0	0	0	0	0	0	0	0	0	0	0.00715588	0.00715588	0.14659	0	0.730361	0.730377	0	0	0	0.902975
OG0000375	9	3	5	4	6	2	5	4	2	6	5	4	2	1.13075e-07	1.13075e-07	2.40009e-07	2.40009e-07	5.64316e-10	3.91147e-10	6.51378e-11	6.51378e-11	1.01452e-10	1.01452e-10	6.90073e-10	6.90073e-10	5.80124e-06	0	0	0	0	0	0	0	0	0	0	0	0	0	0.0262024	0.0262024	0.00750269	0.00750269	0.00298845	0.00289049	3.4195e-05	3.4195e-05	8.32023e-05	8.32023e-05
OG0000376	3	1	5	8	6	8	3	3	3	3	5	6	3	3.35186e-05	3.35186e-05	2.86565e-07	2.86565e-07	4.82297e-12	1.49474e-12	7.22204e-11	7.22204e-11	1.08848e-11	1.08848e-11	7.02264e-12	7.02264e-12	6.51667e-06	0	0	0	0	0	0	0	0	0	0	0	0	0	0.8798	0	0.0172524	0.0172524	5.59039e-05	4.57768e-05	2.08014e-05	2.08014e-05	7.89018e-06	7.89018e-06
OG0000377	0	0	57	0	0	0	0	0	0	0	0	0	0	0	0	0.271885	0	0	0	0	0	0	0	0	0	0	0.00254645	0.00254645	0	0.728115	1.41128e-06	1.0533e-06	2.7666e-05	2.7666e-05	1.0327e-05	1.0327e-05	0.000119016	0.000119016	0.00167007	0	0	0.357921	0	0	0	0	0	0	0
OG0000378	2	2	5	4	5	6	3	3	3	4	6	9	5	1.23293e-05	1.23293e-05	1.56562e-06	1.56562e-06	8.7264e-12	3.05547e-12	5.21853e-11	5.21853e-11	3.60602e-12	3.60602e-12	1.65103e-13	1.65103e-13	3.05506e-06	0	0	0	0	0	0	0	0	0	0	0	0	0	0.427963	0.427963	0.0474457	0.0474457	7.92047e-05	6.62773e-05	1.54813e-05	1.54813e-05	3.41052e-06	3.41052e-06
OG0000379	3	2	2	7	4	5	3	4	2	4	4	5	12	7.67409e-06	7.67409e-06	5.91044e-06	5.91044e-06	3.08162e-10	1.38731e-10	4.67901e-10	4.67901e-10	3.17266e-10	3.17266e-10	7.09244e-10	7.09244e-10	1.52962e-06	0	0	0	0	0	0	0	0	0	0	0	0	0	0.393711	0.393711	0.126003	0.126003	0.0018436	0.00166823	0.000153627	0.000153627	0.000180786	0.000180786
OG0000380	1	1	3	12	5	8	3	2	3	3	4	9	3	0.000112244	0.000112244	8.0175e-07	8.0175e-07	3.64636e-11	1.17605e-11	1.45775e-09	1.45775e-09	7.73742e-11	7.73742e-11	1.95122e-11	1.95122e-11	7.51866e-06	0	0	0	0	0	0	0	0	0	0	0	0	0	0	0	0.0432512	0.0432512	0.000340538	0.000285954	0.000274426	0.000274426	5.0523e-05	5.0523e-05
OG0000381	11	3	4	1	4	2	2	2	4	2	10	7	5	5.58157e-07	5.58157e-07	7.19846e-05	7.19846e-05	3.35768e-09	2.25955e-09	3.10166e-08	3.10166e-08	2.02338e-09	2.02338e-09	1.46185e-12	1.46185e-12	4.53549e-06	0	0	0	0	0	0	0	0	0	0	0	0	0	0.151534	0.151534	0.456516	0	0.0121052	0.0117128	0.00323992	0.00323992	0.000884329	0.000884329
OG0000382	6	1	5	9	7	5	3	2	3	3	4	5	4	1.4099e-05	1.4099e-05	1.56995e-07	1.56995e-07	5.54314e-11	2.59424e-11	2.09233e-09	2.09233e-09	1.26573e-10	1.26573e-10	3.91392e-10	3.91392e-10	5.01637e-06	0	0	0	0	0	0	0	0	0	0	0	0	0	0.738679	0	0.0106492	0.0106492	0.000571778	0.000518579	0.000380731	0.000380731	7.88164e-05	7.88164e-05
OG0000383	6	2	4	7	6	8	3	3	3	4	4	4	3	1.15831e-06	1.15831e-06	2.19619e-07	2.19619e-07	5.99528e-12	1.94533e-12	7.13395e-11	7.13395e-11	5.33177e-12	5.33177e-12	1.94429e-10	1.94429e-10	3.99696e-06	0	0	0	0	0	0	0	0	0	0	0	0	0	0.120243	0.120243	0.00941884	0.00941884	6.8017e-05	5.65672e-05	2.05627e-05	2.05627e-05	4.91978e-06	4.91978e-06
OG0000384	3	1	5	9	10	10	2	1	3	3	4	6	0	4.22664e-05	4.22664e-05	1.94478e-07	1.94478e-07	1.03931e-10	3.56693e-11	4.07148e-07	4.07148e-07	1.10327e-09	1.10327e-09	2.87243e-10	2.87243e-10	0	0	0	0	0	0	0	0	0	0	0	0	0	0.998575	0.87377	0	0.0124635	0.0124635	0.000537996	0.000484426	0.0276904	0	0.000501002	0.000501002
OG0000385	5	2	5	1	2	9	5	6	5	3	6	5	3	6.18474e-06	6.18474e-06	7.79786e-05	7.79786e-05	1.52054e-10	3.45207e-11	6.56126e-13	6.56126e-13	1.58758e-12	1.58758e-12	1.46903e-11	1.46903e-11	6.15419e-06	0	0	0	0	0	0	0	0	0	0	0	0	0	0.511814	0.511814	0.602104	0	0.000680997	0.000498528	5.77632e-07	5.77632e-07	1.85784e-06	1.85784e-06
OG0000386	3	1	3	6	3	7	5	5	6	2	6	5	5	3.57502e-05	3.57502e-05	4.71994e-06	4.71994e-06	4.82715e-11	1.52307e-11	2.89058e-12	2.89058e-12	8.37452e-12	8.37452e-12	1.1574e-11	1.1574e-11	4.04248e-06	0	0	0	0	0	0	0	0	0	0	0	0	0	0.926124	0	0.128092	0.128092	0.000275711	0.00022606	2.09668e-06	2.09668e-06	8.19236e-06	8.19236e-06
OG0000387	6	1	5	5	5	5	4	4	2	3	7	6	4	1.53168e-05	1.53168e-05	1.32145e-06	1.32145e-06	8.49397e-11	3.67105e-11	8.78093e-11	8.78093e-11	2.60989e-10	2.60989e-10	5.76836e-12	5.76836e-12	5.13132e-06	0	0	0	0	0	0	0	0	0	0	0	0	0	0.796154	0	0.0498544	0.0498544	0.000658497	0.000587984	3.96868e-05	3.96868e-05	0.000129404	0.000129404
OG0000388	7	7	2	1	5	7	1	3	2	0	4	0	18	2.23073e-07	2.23073e-07	0.000197342	0.000197342	3.41276e-07	2.88471e-07	2.42056e-05	2.42056e-05	0.00187847	0	0.0134842	0	2.51152e-06	0	0	0	0	0	0	0	0	0	0.998122	0	0.986516	0	0.0889822	0.0889822	0.640628	0	0.849514	0.849582	0	0.87174	0.878205	0
OG0000389	1	2	4	6	8	5	2	3	4	4	6	6	6	4.55703e-05	4.55703e-05	1.60559e-06	1.60559e-06	1.45289e-11	6.5012e-12	1.1025e-09	1.1025e-09	8.78287e-12	8.78287e-12	6.47434e-12	6.47434e-12	3.23771e-06	0	0	0	0	0	0	0	0	0	0	0	0	0	0	0.801503	0.0580276	0.0580276	0.000180077	0.000160871	0.000234886	0.000234886	1.02779e-05	1.02779e-05
OG0000390	2	11	0	0	9	0	3	12	11	0	0	0	9	0.000129945	0.000129945	0	0	0.000541848	0	1.27112e-07	1.27112e-07	0.000159243	0	0	0	0.000123668	0	0	0.138782	0.138782	0	0.999408	0	0	0	0.999841	0.0761732	0.0761732	0	0.454085	0.454085	0	0	0.812299	0	0.0196922	0.0196922	0.316667	0
OG0000391	3	1	0	0	4	7	6	31	0	0	1	1	3	0.0022306	0.0022306	0	0	1.76976e-06	1.69455e-06	3.18343e-09	3.18343e-09	0	0	0.000305826	0.000305826	0.000636065	0	0	0.134747	0.134747	0	0	0	0	0.401231	0.401231	0	0	0	0.990262	0	0	0	0.861442	0.861473	0.000111529	0.000111529	0	0
OG0000392	0	0	0	1	0	0	0	6	0	49	0	1	0	0	0	0	0.985273	0	0	0	0.761875	0	0.70768	0	0.94133	0	9.8035e-05	9.8035e-05	0.0147274	0	0.00566749	0.00580293	0.238125	0	0.29232	0	0.0586701	0	0.000328155	0	0	0	0	0	0	0	0.228608	0	0.264246
OG0000393	4	1	5	8	4	6	2	5	3	4	5	5	4	2.38298e-05	2.38298e-05	2.71973e-07	2.71973e-07	1.11601e-10	4.35206e-11	5.18727e-10	5.18727e-10	4.43769e-11	4.43769e-11	1.08258e-10	1.08258e-10	5.22165e-06	0	0	0	0	0	0	0	0	0	0	0	0	0	0.832683	0	0.0163868	0.0163868	0.000741368	0.000649706	0.000158605	0.000158605	3.73729e-05	3.73729e-05
OG0000394	3	2	4	5	4	8	3	4	4	3	5	7	4	5.56414e-06	5.56414e-06	1.15697e-06	1.15697e-06	9.8424e-12	2.76437e-12	1.76779e-11	1.76779e-11	2.82243e-12	2.82243e-12	2.56445e-12	2.56445e-12	3.45802e-06	0	0	0	0	0	0	0	0	0	0	0	0	0	0.288556	0.288556	0.0351874	0.0351874	8.0283e-05	6.33661e-05	6.82095e-06	6.82095e-06	2.70758e-06	2.70758e-06
OG0000395	5	2	3	2	3	10	3	5	3	6	4	2	8	4.00817e-06	4.00817e-06	2.69189e-05	2.69189e-05	1.33071e-10	3.82068e-11	4.97312e-11	4.97312e-11	7.4991e-12	7.4991e-12	2.38103e-08	2.38103e-08	2.0922e-06	0	0	0	0	0	0	0	0	0	0	0	0	0	0.337269	0.337269	0.24814	0.24814	0.000790519	0.000653092	2.15237e-05	2.15237e-05	9.20893e-06	9.20893e-06
OG0000396	9	1	5	5	3	11	3	2	2	2	6	5	2	9.10332e-06	9.10332e-06	1.18607e-06	1.18607e-06	4.78143e-10	1.24353e-10	9.50946e-09	9.50946e-09	4.61756e-09	4.61756e-09	1.90005e-10	1.90005e-10	1.28519e-05	0	0	0	0	0	0	0	0	0	0	0	0	0	0.707431	0	0.0447748	0.0447748	0.00293009	0.00237044	0.00151858	0.00151858	0.00129059	0.00129059
OG0000397	4	2	9	8	5	6	3	2	2	2	5	5	3	1.5498e-06	1.5498e-06	2.88343e-09	2.88343e-09	3.46072e-10	1.45661e-10	9.70871e-09	9.70871e-09	4.77561e-09	4.77561e-09	4.88546e-10	4.88546e-10	5.52544e-06	0	0	0	0	0	0	0	0	0	0	0	0	0	0.108941	0.108941	0.000315986	0.000315986	0.00273203	0.00244753	0.00153605	0.00153605	0.00131863	0.00131863
OG0000398	2	5	2	4	7	5	4	2	3	5	4	7	6	3.17492e-06	3.17492e-06	1.37959e-05	1.37959e-05	1.28306e-11	5.69858e-12	2.37875e-10	2.37875e-10	6.13899e-12	6.13899e-12	2.35561e-11	2.35561e-11	2.41864e-06	0	0	0	0	0	0	0	0	0	0	0	0	0	0.269783	0.269783	0.169539	0.169539	0.000139318	0.000124141	6.27289e-05	6.27289e-05	6.76276e-06	6.76276e-06
OG0000399	5	2	7	10	5	5	3	2	3	3	3	5	3	9.76001e-07	9.76001e-07	2.99094e-09	2.99094e-09	2.29905e-10	1.08566e-10	3.8851e-09	3.8851e-09	2.96746e-10	2.96746e-10	3.23831e-09	3.23831e-09	4.52683e-06	0	0	0	0	0	0	0	0	0	0	0	0	0	0.0856261	0.0856261	0.000319493	0.000319493	0.0016523	0.00151064	0.000666163	0.000666163	0.000168897	0.000168897
OG0000400	4	2	4	6	2	12	4	3	3	2	5	7	2	2.8795e-06	2.8795e-06	5.05748e-07	5.05748e-07	6.14306e-10	1.34649e-10	5.73263e-10	5.73263e-10	6.95837e-10	6.95837e-10	4.9308e-11	4.9308e-11	8.11146e-06	0	0	0	0	0	0	0	0	0	0	0	0	0	0.198925	0.198925	0.0185037	0.0185037	0.0027214	0.00207829	0.00018703	0.00018703	0.000307726	0.000307726
OG0000401	2	3	4	10	5	6	3	2	2	2	5	5	7	3.82268e-06	3.82268e-06	9.63184e-08	9.63184e-08	3.44697e-10	1.45113e-10	9.7087e-09	9.7087e-09	4.7756e-09	4.7756e-09	4.88545e-10	4.88545e-10	2.60242e-06	0	0	0	0	0	0	0	0	0	0	0	0	0	0.200649	0.200649	0.00585498	0.00585498	0.00273202	0.00244753	0.00153605	0.00153605	0.00131863	0.00131863
OG0000402	6	2	5	2	4	6	5	4	3	3	6	6	4	2.25847e-06	2.25847e-06	7.72688e-06	7.72688e-06	1.75527e-11	6.04056e-12	3.23555e-12	3.23555e-12	6.3653e-12	6.3653e-12	2.28203e-12	2.28203e-12	3.45988e-06	0	0	0	0	0	0	0	0	0	0	0	0	0	0.229806	0.229806	0.118847	0.118847	0.000128156	0.0001067	1.94729e-06	1.94729e-06	4.76503e-06	4.76503e-06
OG0000403	3	3	7	5	2	8	4	4	4	3	5	7	1	1.31492e-06	1.31492e-06	7.401e-08	7.401e-08	2.92957e-10	7.76762e-11	2.45275e-11	2.45275e-11	1.26009e-11	1.26009e-11	1.23313e-11	1.23313e-11	1.21771e-05	0	0	0	0	0	0	0	0	0	0	0	0	0	0.102791	0.102791	0.00396013	0.00396013	0.00120502	0.000935084	1.12649e-05	1.12649e-05	1.09247e-05	1.09247e-05
OG0000404	0	5	2	3	5	13	1	8	2	1	6	7	3	0	0.000937278	5.43308e-05	5.43308e-05	1.63237e-09	5.55153e-10	2.93395e-07	2.93395e-07	4.31352e-07	4.31352e-07	1.2673e-10	1.2673e-10	1.28097e-05	0.999063	0	0	0	0	0	0	0	0	0	0	0	0	0	0.84335	0.464768	0.464768	0.0137434	0.0135077	0	0.0440961	0.0482889	0
OG0000405	4	1	3	5	7	9	4	2	4	2	6	5	4	2.6294e-05	2.6294e-05	7.20069e-06	7.20069e-06	1.49708e-11	4.5244e-12	7.33005e-10	7.33005e-10	1.12159e-10	1.12159e-10	3.09549e-11	3.09549e-11	5.28226e-06	0	0	0	0	0	0	0	0	0	0	0	0	0	0.903813	0	0.163028	0.163028	0.000205203	0.000169182	0.000179819	0.000179819	7.11912e-05	7.11912e-05
OG0000406	3	2	7	5	5	5	3	4	3	4	6	4	5	4.23218e-06	4.23218e-06	1.35835e-07	1.35835e-07	2.10573e-11	8.84755e-12	3.14757e-11	3.14757e-11	5.79925e-12	5.79925e-12	3.77741e-11	3.77741e-11	2.63495e-06	0	0	0	0	0	0	0	0	0	0	0	0	0	0.221508	0.221508	0.00722348	0.00722348	0.000168452	0.00014793	1.15616e-05	1.15616e-05	5.22635e-06	5.22635e-06
OG0000407	2	1	5	9	7	6	4	3	2	2	4	9	2	5.28112e-05	5.28112e-05	1.95014e-07	1.95014e-07	9.44259e-11	3.88864e-11	7.08174e-10	7.08174e-10	2.23194e-09	2.23194e-09	6.66585e-11	6.66585e-11	1.27646e-05	0	0	0	0	0	0	0	0	0	0	0	0	0	0.927674	0	0.0131847	0.0131847	0.00106425	0.000942132	0.000233459	0.000233459	0.000739844	0.000739844
OG0000408	17	1	9	2	4	2	2	7	3	1	3	3	2	4.50298e-06	4.50298e-06	4.76564e-06	4.76564e-06	1.49528e-08	1.15226e-08	3.59806e-08	3.59806e-08	2.08117e-07	2.08117e-07	1.77853e-07	1.77853e-07	1.33152e-05	0	0	0	0	0	0	0	0	0	0	0	0	0	0.652231	0	0.130145	0.130145	0.038784	0.0383987	0.00808109	0.00808109	0.0332586	0
OG0000409	3	1	1	2	5	4	6	2	4	6	13	5	4	4.03174e-05	4.03174e-05	0.00031738	0.00031738	1.15475e-11	5.07595e-12	1.76434e-11	1.76434e-11	2.47839e-13	2.47839e-13	6.05256e-14	6.05256e-14	4.96434e-06	0	0	0	0	0	0	0	0	0	0	0	0	0	0.990269	0	0	0.966255	8.89569e-05	7.82834e-05	7.37205e-06	7.37205e-06	4.42768e-07	4.42768e-07
OG0000410	0	0	0	0	0	0	6	49	0	1	0	0	0	0	0	0	0	0	0	9.32506e-08	9.32506e-08	0	0.494199	0	0	0	3.87221e-05	3.87221e-05	0.000187749	0.000187749	0.00109387	0.00112017	0	0	0.505801	0	0.000594919	0.000594919	9.01872e-05	0	0	0	0	0	0	5.31002e-05	5.31002e-05	0	0
OG0000411	7	2	4	3	3	7	8	7	3	2	2	3	4	1.36753e-06	1.36753e-06	3.36968e-06	3.36968e-06	7.64855e-10	3.04127e-10	1.96892e-12	1.96892e-12	6.75999e-10	6.75999e-10	1.39097e-07	1.39097e-07	4.19664e-06	0	0	0	0	0	0	0	0	0	0	0	0	0	0.163172	0.163172	0.0622103	0.0622103	0.00371579	0.00333238	2.56507e-06	2.56507e-06	0.000299958	0.000299958
OG0000412	4	3	3	5	6	5	3	3	5	3	4	6	5	1.22018e-06	1.22018e-06	1.596e-06	1.596e-06	1.16713e-11	4.98335e-12	6.53336e-11	6.53336e-11	2.84212e-12	2.84212e-12	3.18828e-11	3.18828e-11	2.42541e-06	0	0	0	0	0	0	0	0	0	0	0	0	0	0.125531	0.125531	0.0368486	0.0368486	0.000111501	9.81305e-05	1.89151e-05	1.89151e-05	3.16428e-06	3.16428e-06
OG0000413	7	2	6	4	4	6	3	2	3	3	5	4	6	8.92725e-07	8.92725e-07	3.26274e-07	3.26274e-07	2.16845e-10	8.78491e-11	3.1943e-09	3.1943e-09	2.27668e-10	2.27668e-10	6.25642e-10	6.25642e-10	2.33029e-06	0	0	0	0	0	0	0	0	0	0	0	0	0	0.107936	0.107936	0.0120269	0.0120269	0.00140682	0.00124819	0.000557852	0.000557852	0.000133046	0.000133046
OG0000414	1	1	4	5	4	5	3	2	7	3	8	8	4	0.000112888	0.000112888	3.32767e-06	3.32767e-06	5.30765e-11	2.13971e-11	6.81856e-10	6.81856e-10	3.74854e-12	3.74854e-12	1.21259e-13	1.21259e-13	5.47648e-06	0	0	0	0	0	0	0	0	0	0	0	0	0	0	0	0.0998258	0.0998258	0.000345567	0.000302054	0.000139197	0.000139197	5.4775e-06	5.4775e-06
OG0000415	4	1	3	4	9	7	3	2	3	1	8	8	2	2.67534e-05	2.67534e-05	1.22695e-05	1.22695e-05	5.36619e-11	2.37138e-11	9.45672e-09	9.45672e-09	2.47814e-08	2.47814e-08	6.92437e-13	6.92437e-13	1.17711e-05	0	0	0	0	0	0	0	0	0	0	0	0	0	0.914266	0	0.222322	0.222322	0.000739854	0.000678313	0.00122316	0.00122316	0.00592708	0
OG0000416	1	0	3	9	5	7	3	3	3	3	8	7	3	0.0271028	0	4.71093e-06	4.71093e-06	8.67941e-12	2.76167e-12	6.90179e-11	6.90179e-11	1.03314e-11	1.03314e-11	1.24827e-13	1.24827e-13	5.20585e-05	0	0.972897	0	0	0	0	0	0	0	0	0	0	0	0	0	0.0720827	0.0720827	7.56212e-05	6.2114e-05	1.99488e-05	1.99488e-05	7.50851e-06	7.50851e-06
OG0000417	5	2	6	5	5	9	3	1	4	3	5	4	3	1.56636e-06	1.56636e-06	1.66006e-07	1.66006e-07	5.6467e-11	1.9543e-11	5.69969e-08	5.69969e-08	2.12151e-10	2.12151e-10	3.47434e-10	3.47434e-10	4.36144e-06	0	0	0	0	0	0	0	0	0	0	0	0	0	0.135856	0.135856	0.00761106	0.00761106	0.000504321	0.000440252	0.00554657	0	0.000129004	0.000129004
OG0000418	1	1	4	11	5	5	3	3	3	3	5	7	4	0.00011135	0.00011135	2.84496e-07	2.84496e-07	2.94802e-11	1.24871e-11	1.43544e-10	1.43544e-10	2.52213e-11	2.52213e-11	6.43108e-12	6.43108e-12	5.383e-06	0	0	0	0	0	0	0	0	0	0	0	0	0	0	0	0.0187498	0.0187498	0.000232678	0.000205489	3.90414e-05	3.90414e-05	1.69306e-05	1.69306e-05
OG0000419	6	6	1	2	5	5	3	1	3	8	10	3	2	5.74579e-07	5.74579e-07	0.000239223	0.000239223	1.22345e-10	5.89929e-11	5.55564e-08	5.55564e-08	5.2357e-11	5.2357e-11	1.46298e-10	1.46298e-10	9.75505e-06	0	0	0	0	0	0	0	0	0	0	0	0	0	0.167488	0.167488	0	0.765936	0.000853286	0.000783817	0.00541586	0	6.11589e-05	6.11589e-05
OG0000420	0	0	1	0	20	1	13	6	3	3	2	1	5	0	0	0.641776	0	1.98718e-07	1.71105e-07	1.4013e-12	1.4013e-12	7.71691e-10	7.71691e-10	1.87052e-05	1.87052e-05	0.0261565	0.158275	0.158275	0	0.358224	0	0	0	0	0	0	0	0	0	0	0	0	0	0.0376307	0	1.80183e-06	1.80183e-06	0.000337113	0.000337113
OG0000421	1	1	2	3	7	4	5	5	6	7	5	5	4	0.000116294	0.000116294	5.84949e-05	5.84949e-05	6.59265e-13	2.75412e-13	8.46894e-15	8.46894e-15	0	0	1.43145e-12	1.43145e-12	4.30691e-06	0	0	0	0	0	0	0	0	0	0	0	0	0	0	0	0.528441	0.528441	7.54398e-06	6.47404e-06	7.92627e-09	7.92627e-09	8.0349e-10	8.0349e-10
OG0000422	1	3	2	3	6	6	4	4	8	5	4	7	2	3.30607e-05	3.30607e-05	5.12298e-05	5.12298e-05	5.86287e-13	1.90292e-13	1.66107e-13	1.66107e-13	1.00852e-15	1.00852e-15	1.3605e-12	1.3605e-12	7.97697e-06	0	0	0	0	0	0	0	0	0	0	0	0	0	0	0.846069	0.46563	0.46563	6.67232e-06	5.37344e-06	1.02997e-07	1.02997e-07	3.37043e-09	3.37043e-09
OG0000423	1	10	1	7	6	7	3	0	2	2	0	0	16	8.29045e-06	8.29045e-06	6.48785e-05	6.48785e-05	3.52148e-06	3.71333e-06	0.00168102	0	1.27183e-05	1.27183e-05	0	0	2.76902e-06	0	0	0	0	0	0	0	0.998319	0	0	0.0898034	0.0898034	0	0	0.699284	0	0.694127	0.565215	0.565202	0.543217	0	0.456425	0.456425
OG0000424	4	2	3	8	4	8	4	4	3	2	4	4	5	3.12883e-06	3.12883e-06	6.7914e-07	6.7914e-07	8.61717e-11	2.86968e-11	9.03743e-11	9.03743e-11	2.62773e-10	2.62773e-10	9.41189e-10	9.41189e-10	2.88528e-06	0	0	0	0	0	0	0	0	0	0	0	0	0	0.216093	0.216093	0.0248561	0.0248561	0.000633631	0.000539074	3.9833e-05	3.9833e-05	0.000124016	0.000124016
OG0000425	4	2	3	6	6	5	3	3	4	3	6	6	4	3.47794e-06	3.47794e-06	1.56615e-06	1.56615e-06	9.49372e-12	3.93532e-12	6.20893e-11	6.20893e-11	4.5236e-12	4.5236e-12	2.40033e-12	2.40033e-12	3.37384e-06	0	0	0	0	0	0	0	0	0	0	0	0	0	0.239275	0.239275	0.0430122	0.0430122	9.26617e-05	8.08507e-05	1.80689e-05	1.80689e-05	4.17958e-06	4.17958e-06
OG0000426	10	23	0	0	2	1	5	2	4	5	1	1	1	8.29566e-08	8.29566e-08	0	0	1.45319e-06	1.28086e-06	1.27012e-07	1.27012e-07	1.48303e-08	1.48303e-08	0.000288049	0.000288049	0.000260754	0	0	0.155759	0.155759	0	0	0	0	0	0	0	0	0	0.00226211	0.00226211	0	0	0.827417	0	0.0201409	0.0201409	0.0135056	0.0135056
OG0000427	3	4	0	3	6	14	4	4	4	3	2	2	6	1.35611e-05	1.35611e-05	0	0.0229708	1.75615e-11	4.33716e-12	3.07143e-11	3.07143e-11	1.4348e-11	1.4348e-11	2.16018e-07	2.16018e-07	5.10128e-06	0	0	0.977029	0	0	0	0	0	0	0	0	0	0	0.54638	0.54638	0	0.861017	0.000222336	0.000180003	1.45238e-05	1.45238e-05	1.32598e-05	1.32598e-05
OG0000428	1	0	0	0	3	10	4	7	11	4	5	4	6	0.594955	0	0	0	1.68484e-10	3.3154e-11	3.38189e-14	3.38189e-14	1.5752e-15	1.5752e-15	1.84486e-11	1.84486e-11	0.0133347	0	0.405045	0.0562877	0.0562877	0	0	0	0	0	0	0	0	0	0	0	0	0	4.03879e-05	2.8155e-05	3.30992e-08	3.30992e-08	5.72316e-09	5.72316e-09
OG0000429	1	0	0	0	0	4	0	9	0	39	1	1	0	0.977214	0	0	0	0	0.0591924	0	0.022291	0	0.0191129	0.00442655	0.00442655	0	0	0.0227857	0.00312254	0.00312254	0.919119	0	0.977709	0	0.980887	0	0	0	0.0514202	0	0	0	0	0	0.937766	0	0.897403	0	0.861352
OG0000430	5	0	0	1	1	0	4	35	1	5	1	1	1	0.0409322	0	0	0.107252	0.000892073	0	3.46833e-10	3.46833e-10	2.18657e-06	2.18657e-06	0.00033658	0.00033658	0.0119315	0	0.959068	0.892748	0	0	0.99911	0	0	0	0	0	0	0	0.951809	0	0	0	0	0	0.000745422	0.000745422	0	0.491921
OG0000431	0	0	0	0	0	0	25	26	0	0	0	4	0	0	0	0	0	0	0	2.38461e-12	2.38461e-12	0	0	0	0.888167	0	3.97618e-05	3.97618e-05	0.00018807	0.00018807	0.00320039	0.00327768	0	0	0.0184997	0.0184997	0.111833	0	0.000162123	0	0	0	0	0	0	2.50957e-09	2.50957e-09	0	0
OG0000432	2	1	5	6	6	6	3	3	3	3	5	8	3	5.37487e-05	5.37487e-05	8.422e-07	8.422e-07	8.47411e-12	3.18052e-12	8.44453e-11	8.44453e-11	1.32188e-11	1.32188e-11	1.80074e-12	1.80074e-12	6.80472e-06	0	0	0	0	0	0	0	0	0	0	0	0	0	0.94028	0	0.0379979	0.0379979	8.78418e-05	7.52378e-05	2.39733e-05	2.39733e-05	9.40678e-06	9.40678e-06
OG0000433	6	1	8	8	3	9	2	1	1	1	6	6	2	1.30494e-05	1.30494e-05	2.5821e-08	2.5821e-08	1.31432e-07	5.63733e-08	2.52957e-05	2.52957e-05	1.87084e-05	1.87084e-05	1.08938e-08	1.08938e-08	2.00639e-05	0	0	0	0	0	0	0	0	0	0	0	0	0	0.685672	0	0.00248862	0.00248862	0.569603	0.569389	0.798255	0	0	0
OG0000434	5	2	3	3	6	3	5	5	4	3	4	5	6	3.11498e-06	3.11498e-06	9.20912e-06	9.20912e-06	3.48685e-11	1.9237e-11	1.39345e-12	1.39345e-12	3.08467e-12	3.08467e-12	8.86631e-11	8.86631e-11	2.36535e-06	0	0	0	0	0	0	0	0	0	0	0	0	0	0.264558	0.264558	0.127064	0.127064	0.00026175	0.000242236	1.01408e-06	1.01408e-06	2.85945e-06	2.85945e-06
OG0000435	6	1	3	3	5	3	6	4	5	5	4	4	5	1.73929e-05	1.73929e-05	2.26362e-05	2.26362e-05	4.06855e-11	2.16349e-11	4.32276e-13	4.32276e-13	9.82157e-14	9.82157e-14	1.85107e-10	1.85107e-10	3.85505e-06	0	0	0	0	0	0	0	0	0	0	0	0	0	0.887317	0	0.30831	0.30831	0.000261792	0.000240498	3.16789e-07	3.16789e-07	1.78153e-07	1.78153e-07
OG0000436	5	2	7	5	2	5	4	3	3	3	7	5	3	1.44255e-06	1.44255e-06	8.88002e-08	8.88002e-08	1.33103e-09	5.33849e-10	3.02192e-10	3.02192e-10	1.57067e-10	1.57067e-10	3.93722e-11	3.93722e-11	4.85271e-06	0	0	0	0	0	0	0	0	0	0	0	0	0	0.125372	0.125372	0.00474887	0.00474887	0.0043098	0.00377144	9.51714e-05	9.51714e-05	9.0295e-05	9.0295e-05
OG0000437	6	3	3	3	7	9	3	4	5	2	3	3	3	6.66374e-07	6.66374e-07	5.22128e-06	5.22128e-06	1.35314e-11	4.49915e-12	1.12668e-10	1.12668e-10	4.05394e-11	4.05394e-11	5.64025e-09	5.64025e-09	4.21232e-06	0	0	0	0	0	0	0	0	0	0	0	0	0	0.101597	0.101597	0.0730019	0.0730019	0.000175974	0.000149821	4.00262e-05	4.00262e-05	3.18715e-05	3.18715e-05
OG0000438	4	1	4	6	4	10	3	3	3	2	5	6	3	2.51512e-05	2.51512e-05	1.73029e-06	1.73029e-06	6.34225e-11	1.70527e-11	5.90573e-10	5.90573e-10	3.06612e-10	3.06612e-10	4.48893e-11	4.48893e-11	7.19875e-06	0	0	0	0	0	0	0	0	0	0	0	0	0	0.871651	0	0.0626062	0.0626062	0.000516984	0.000416794	0.000153645	0.000153645	0.000144082	0.000144082
OG0000439	4	1	6	4	6	9	4	0	2	1	5	8	4	2.51014e-05	2.51014e-05	1.68692e-06	1.68692e-06	3.31314e-09	1.46329e-09	0.000158894	0	8.64669e-07	8.64669e-07	3.91742e-10	3.91742e-10	7.0549e-06	0	0	0	0	0	0	0	0.999841	0	0	0	0	0	0.870192	0	0.0610609	0.0610609	0.029016	0.028818	0.0812743	0	0.0756419	0
OG0000440	7	1	4	6	4	7	2	0	6	4	5	6	2	1.28057e-05	1.28057e-05	1.5513e-06	1.5513e-06	3.18828e-10	1.34401e-10	0.000107995	0	3.39313e-10	3.39313e-10	1.16976e-10	1.16976e-10	1.09662e-05	0	0	0	0	0	0	0	0.999892	0	0	0	0	0	0.77402	0	0.0561918	0.0561918	0.00195827	0.00178991	0.0521995	0	0.000256554	0.000256554
OG0000441	14	3	3	4	4	4	4	5	6	2	1	2	2	6.14659e-08	6.14659e-08	1.22087e-06	1.22087e-06	8.23402e-09	5.2389e-09	8.03013e-10	8.03013e-10	1.79971e-09	1.79971e-09	2.11308e-05	2.11308e-05	7.37772e-06	0	0	0	0	0	0	0	0	0	0	0	0	0	0.0218924	0.0218924	0.0231414	0.0231414	0.0321171	0.0317956	0.000279935	0.000279935	0.0010393	0.0010393
OG0000442	2	2	3	9	8	2	3	3	3	3	5	7	4	1.20338e-05	1.20338e-05	8.24804e-07	8.24804e-07	1.47121e-10	1.01635e-10	3.81498e-10	3.81498e-10	8.07937e-11	8.07937e-11	1.81135e-11	1.81135e-11	4.1532e-06	0	0	0	0	0	0	0	0	0	0	0	0	0	0.41824	0.41824	0.033719	0.033719	0.0010883	0.00104833	9.70357e-05	9.70357e-05	4.91616e-05	4.91616e-05
OG0000443	4	2	4	5	3	7	4	3	3	4	6	2	7	3.12447e-06	3.12447e-06	9.31832e-07	9.31832e-07	2.70944e-10	1.01072e-10	1.83687e-10	1.83687e-10	4.70672e-11	4.70672e-11	9.89716e-09	9.89716e-09	2.1194e-06	0	0	0	0	0	0	0	0	0	0	0	0	0	0.215761	0.215761	0.0284292	0.0284292	0.001387	0.00121359	6.03396e-05	6.03396e-05	3.63406e-05	3.63406e-05
OG0000444	15	9	4	3	1	11	3	0	1	1	1	1	4	2.28825e-10	2.28825e-10	2.27522e-07	2.27522e-07	6.8308e-07	2.89972e-07	0.00300341	0	3.04489e-05	3.04489e-05	0.000323763	0.000323763	5.79971e-06	0	0	0	0	0	0	0	0.996997	0	0	0	0	0	0.000261731	0.000261731	0.00460114	0.00460114	0	0.999005	0.974533	0	0	0
OG0000445	31	1	1	1	2	5	2	2	2	1	2	3	1	3.70619e-06	3.70619e-06	0.000644504	0.000644504	6.89846e-08	3.98616e-08	1.5963e-06	1.5963e-06	1.56391e-06	1.56391e-06	2.31124e-06	2.31124e-06	3.54665e-05	0	0	0	0	0	0	0	0	0	0	0	0	0	0.896101	0	0	0	0.145295	0.144313	0.101115	0.101115	0.150867	0
OG0000446	12	2	0	2	4	7	3	2	4	3	4	5	6	7.21409e-06	7.21409e-06	0	0.0353519	1.01154e-10	3.64564e-11	1.78843e-09	1.78843e-09	5.52796e-11	5.52796e-11	3.60267e-10	3.60267e-10	5.8304e-06	0	0	0.964648	0	0	0	0	0	0	0	0	0	0	0.445725	0.445725	0	0.890005	0.000706264	0.000610225	0.000329008	0.000329008	4.41312e-05	4.41312e-05
OG0000447	11	0	2	0	0	12	0	8	1	3	13	1	2	0.00712001	0	0.0289434	0	0	3.39996e-05	0	0.00295117	1.00061e-05	1.00061e-05	1.34133e-05	1.34133e-05	0.000934726	0	0.99288	0	0.971057	0.999909	0	0.997049	0	0	0	0	0	0	0.971677	0	0.944385	0	0	0.941118	0	0.90918	0	0.929555
OG0000448	4	3	4	6	4	5	4	3	4	4	4	4	4	8.37244e-07	8.37244e-07	2.75142e-07	2.75142e-07	4.80817e-11	2.01791e-11	3.06341e-11	3.06341e-11	2.88472e-12	2.88472e-12	3.08588e-10	3.08588e-10	2.83958e-06	0	0	0	0	0	0	0	0	0	0	0	0	0	0.0868594	0.0868594	0.0101526	0.0101526	0.000305589	0.000268864	1.11106e-05	1.11106e-05	3.22588e-06	3.22588e-06
OG0000449	7	0	13	6	4	0	3	0	3	5	3	1	8	0.00308831	0	1.58589e-08	1.58589e-08	1.89551e-05	0	0.00152946	0	4.13502e-07	4.13502e-07	6.8571e-05	6.8571e-05	8.7002e-06	0	0.996912	0	0	0	0.99998	0	0.998471	0	0	0	0	0	0.771995	0	0.00149843	0.00149843	0.70299	0	0.507787	0	0.193797	0.193797
OG0000450	2	3	3	4	6	14	3	2	1	1	5	6	3	6.66292e-06	6.66292e-06	5.54086e-06	5.54086e-06	3.4232e-09	1.14079e-09	5.51032e-07	5.51032e-07	6.33882e-06	6.33882e-06	1.91344e-09	1.91344e-09	6.97282e-06	0	0	0	0	0	0	0	0	0	0	0	0	0	0.342686	0.342686	0.101292	0.101292	0.0351652	0.0349792	0.0523123	0.0523123	0	0
OG0000451	3	2	8	6	5	7	2	2	5	3	3	4	3	3.61402e-06	3.61402e-06	3.23049e-08	3.23049e-08	2.08922e-10	8.14552e-11	1.6813e-08	1.6813e-08	1.31287e-10	1.31287e-10	9.59696e-09	9.59696e-09	5.45033e-06	0	0	0	0	0	0	0	0	0	0	0	0	0	0.189855	0.189855	0.00235437	0.00235437	0.00173879	0.00153888	0.00208437	0.00208437	0.000119115	0.000119115
OG0000452	2	1	4	4	6	9	2	1	2	2	4	6	10	5.5327e-05	5.5327e-05	5.9709e-06	5.9709e-06	5.17199e-10	2.14384e-10	8.41131e-07	8.41131e-07	3.23975e-08	3.23975e-08	1.14569e-09	1.14569e-09	2.98372e-06	0	0	0	0	0	0	0	0	0	0	0	0	0	0.958745	0	0.143913	0.143913	0.00484968	0.00462577	0.0467845	0	0.00634113	0.00634113
OG0000453	3	2	6	6	6	4	2	4	3	4	4	6	3	4.15326e-06	4.15326e-06	1.17286e-07	1.17286e-07	1.1584e-10	5.96905e-11	1.17822e-09	1.17822e-09	6.52347e-11	6.52347e-11	2.02508e-10	2.02508e-10	4.84261e-06	0	0	0	0	0	0	0	0	0	0	0	0	0	0.217351	0.217351	0.00641319	0.00641319	0.000928524	0.000857106	0.000287215	0.000287215	5.33488e-05	5.33488e-05
OG0000454	1	2	4	8	3	8	3	3	4	1	5	5	6	4.40942e-05	4.40942e-05	6.45207e-07	6.45207e-07	5.4279e-10	2.04303e-10	4.36444e-09	4.36444e-09	1.48244e-08	1.48244e-08	3.46175e-10	3.46175e-10	3.81466e-06	0	0	0	0	0	0	0	0	0	0	0	0	0	0	0.77831	0.0310738	0.0310738	0.00272746	0.00244265	0.000743451	0.000743451	0.0042411	0
OG0000455	3	1	3	8	4	15	2	2	2	1	4	6	2	3.53541e-05	3.53541e-05	2.2444e-06	2.2444e-06	9.1107e-10	2.6748e-10	1.32995e-07	1.32995e-07	2.07274e-07	2.07274e-07	1.41162e-09	1.41162e-09	1.44612e-05	0	0	0	0	0	0	0	0	0	0	0	0	0	0.916784	0	0.0811366	0.0811366	0.00663295	0.0062622	0.00963429	0.00963429	0.0284964	0
OG0000456	6	3	2	3	4	9	3	7	2	2	4	3	5	9.86999e-07	9.86999e-07	1.78253e-05	1.78253e-05	2.9094e-10	9.42084e-11	2.18467e-10	2.18467e-10	2.93648e-09	2.93648e-09	1.13883e-08	1.13883e-08	3.65247e-06	0	0	0	0	0	0	0	0	0	0	0	0	0	0.149049	0.149049	0.16638	0.16638	0.0021623	0.00184771	0.000116231	0.000116231	0.000920368	0.000920368
OG0000457	10	3	4	4	5	11	4	2	2	2	2	1	3	1.06876e-07	1.06876e-07	5.16525e-07	5.16525e-07	1.93541e-09	7.60225e-10	2.34564e-08	2.34564e-08	2.74809e-08	2.74809e-08	2.07779e-05	2.07779e-05	5.01509e-06	0	0	0	0	0	0	0	0	0	0	0	0	0	0.0274129	0.0274129	0.0129518	0.0129518	0.0152891	0.0149908	0.00335335	0.00335335	0.00546364	0.00546364
OG0000458	1	3	3	5	6	8	3	3	3	3	5	5	5	2.80905e-05	2.80905e-05	6.00142e-06	6.00142e-06	5.62729e-12	1.77741e-12	8.1698e-11	8.1698e-11	1.26319e-11	1.26319e-11	2.09281e-11	2.09281e-11	3.69655e-06	0	0	0	0	0	0	0	0	0	0	0	0	0	0	0.734114	0.135974	0.135974	6.48687e-05	5.3501e-05	2.32837e-05	2.32837e-05	9.04921e-06	9.04921e-06
OG0000459	1	0	1	0	1	0	1	43	0	2	1	3	0	0.729227	0	0.720277	0	0.0597506	0	0.000160263	0.000160263	0	0.0173995	0.00117834	0.00117834	0	0	0.270773	0	0.279723	0	0.940418	0	0	0.9826	0	0	0	0.297695	0	0	0	0	0	0	0	0.715368	0	0.96527
OG0000460	3	0	2	9	5	9	3	3	2	3	5	5	4	0.00918281	0	1.15486e-05	1.15486e-05	6.63287e-11	1.99977e-11	8.56e-10	8.56e-10	4.52097e-10	4.52097e-10	1.62072e-10	1.62072e-10	2.28951e-05	0	0.990817	0	0	0	0	0	0	0	0	0	0	0	0.960633	0	0.200497	0.200497	0.000624617	0.000518536	0.000222462	0.000222462	0.000213843	0.000213843
OG0000461	0	1	2	2	3	5	6	4	3	3	2	4	18	0	0.00553121	0.000148148	0.000148148	7.70781e-10	3.60054e-10	3.2107e-11	3.2107e-11	1.41361e-10	1.41361e-10	4.84723e-08	4.84723e-08	5.16767e-06	0.994469	0	0	0	0	0	0	0	0	0	0	0	0	0	0	0.68485	0.68485	0.00329556	0.00301717	1.88425e-05	1.88425e-05	8.20934e-05	8.20934e-05
OG0000462	1	4	1	3	6	5	4	7	3	2	4	5	8	2.76e-05	2.76e-05	0.000200812	0.000200812	3.51885e-11	1.58906e-11	6.89951e-12	6.89951e-12	1.2369e-10	1.2369e-10	1.92939e-10	1.92939e-10	2.76046e-06	0	0	0	0	0	0	0	0	0	0	0	0	0	0	0.921806	0	0.917739	0.000319826	0.000287475	5.36619e-06	5.36619e-06	6.28488e-05	6.28488e-05
OG0000463	3	4	0	3	7	6	4	3	6	3	4	4	6	1.35428e-05	1.35428e-05	0	0.0229706	3.57283e-12	1.36903e-12	1.11341e-11	1.11341e-11	6.08078e-13	6.08078e-13	1.26179e-10	1.26179e-10	4.69507e-06	0	0	0.977029	0	0	0	0	0	0	0	0	0	0	0.54638	0.54638	0	0.861017	4.3147e-05	3.69097e-05	4.4393e-06	4.4393e-06	8.6322e-07	8.6322e-07
OG0000464	0	0	0	3	4	8	8	4	4	5	10	5	2	0	0	0	0.482842	6.50013e-11	1.43416e-11	1.02404e-14	1.02404e-14	8.45431e-15	8.45431e-15	3.28351e-14	3.28351e-14	0.029292	0.222987	0.222987	0.517158	0	0	0	0	0	0	0	0	0	0	0	0	0	0.50181	8.7896e-06	6.321e-06	1.16715e-08	1.16715e-08	1.55023e-08	1.55023e-08
OG0000465	1	0	0	0	1	0	0	49	0	0	2	0	0	0.99812	0	0	0	0.996704	0	0	0.820267	0	0	0.947381	0	0	0	0.00188	0.000214948	0.000214948	0	0.00327949	0.179733	0	0.00142377	0.00142377	0	0.0526187	0.000271762	0	0	0	0	0	0	0	0.162832	0	0
OG0000466	4	1	5	5	4	6	2	3	3	3	7	6	3	2.49553e-05	2.49553e-05	1.42826e-06	1.42826e-06	2.03918e-10	7.84852e-11	3.62924e-09	3.62924e-09	2.12407e-10	2.12407e-10	1.10865e-11	1.10865e-11	7.73027e-06	0	0	0	0	0	0	0	0	0	0	0	0	0	0.865815	0	0.0538311	0.0538311	0.00136111	0.00119149	0.000661305	0.000661305	0.000131617	0.000131617
OG0000467	3	1	5	6	5	8	4	3	2	2	5	5	3	3.4238e-05	3.4238e-05	8.03365e-07	8.03365e-07	1.47326e-10	4.9294e-11	7.88909e-10	7.88909e-10	2.46245e-09	2.46245e-09	3.1264e-10	3.1264e-10	8.59024e-06	0	0	0	0	0	0	0	0	0	0	0	0	0	0.894856	0	0.0362909	0.0362909	0.00134549	0.00114602	0.000256543	0.000256543	0.000799439	0.000799439
OG0000468	4	3	3	4	4	9	3	3	3	3	4	6	3	1.39625e-06	1.39625e-06	3.06165e-06	3.06165e-06	2.13399e-11	6.08267e-12	1.37605e-10	1.37605e-10	2.35626e-11	2.35626e-11	5.04205e-11	5.04205e-11	4.22383e-06	0	0	0	0	0	0	0	0	0	0	0	0	0	0.142985	0.142985	0.0565831	0.0565831	0.000170933	0.000138257	3.76944e-05	3.76944e-05	1.60535e-05	1.60535e-05
OG0000469	4	0	3	2	5	1	3	5	6	4	7	6	6	0.00704789	0	7.97866e-05	7.97866e-05	2.34111e-09	1.82711e-09	2.67966e-11	2.67966e-11	2.95546e-12	2.95546e-12	7.49542e-12	7.49542e-12	1.51903e-05	0	0.992952	0	0	0	0	0	0	0	0	0	0	0	0.966385	0	0.511539	0.511539	0.00745588	0	1.01011e-05	1.01011e-05	3.78511e-06	3.78511e-06
OG0000470	4	2	4	7	5	5	3	2	2	3	5	5	5	2.68906e-06	2.68906e-06	2.97523e-07	2.97523e-07	3.81808e-10	1.75741e-10	7.78051e-09	7.78051e-09	1.56748e-09	1.56748e-09	4.41395e-10	4.41395e-10	3.55327e-06	0	0	0	0	0	0	0	0	0	0	0	0	0	0.186478	0.186478	0.012698	0.012698	0.00281505	0.00255834	0.00128925	0.00128925	0.000630563	0.000630563
OG0000471	0	1	6	5	6	7	3	4	5	3	5	4	3	0	0.00529834	1.16077e-06	1.16077e-06	4.02444e-12	1.34605e-12	1.30974e-11	1.30974e-11	1.11324e-12	1.11324e-12	4.44938e-11	4.44938e-11	1.43782e-05	0.994702	0	0	0	0	0	0	0	0	0	0	0	0	0	0	0.0395937	0.0395937	4.41932e-05	3.66007e-05	5.20122e-06	5.20122e-06	1.33531e-06	1.33531e-06
OG0000472	1	5	3	5	4	4	3	3	3	3	5	10	3	1.30957e-05	1.30957e-05	4.81944e-06	4.81944e-06	1.07891e-10	5.08276e-11	2.28713e-10	2.28713e-10	4.45283e-11	4.45283e-11	1.63449e-12	1.63449e-12	5.87324e-06	0	0	0	0	0	0	0	0	0	0	0	0	0	0	0.569571	0.109461	0.109461	0.000617686	0.000558388	6.00143e-05	6.00143e-05	2.83109e-05	2.83109e-05
OG0000473	2	3	7	3	2	5	7	8	2	3	2	1	7	5.21976e-06	5.21976e-06	1.07962e-06	1.07962e-06	3.73303e-08	2.1239e-08	5.06804e-11	5.06804e-11	1.36788e-08	1.36788e-08	2.88871e-05	2.88871e-05	3.10551e-06	0	0	0	0	0	0	0	0	0	0	0	0	0	0.271359	0.271359	0.0345268	0.0345268	0.0835199	0.0824807	4.58312e-05	4.58312e-05	0.00395785	0.00395785
OG0000474	6	1	2	3	4	7	1	2	3	2	10	6	5	1.82102e-05	1.82102e-05	5.45639e-05	5.45639e-05	1.51814e-09	7.00863e-10	1.8804e-06	1.8804e-06	2.81139e-08	2.81139e-08	9.43625e-12	9.43625e-12	5.84979e-06	0	0	0	0	0	0	0	0	0	0	0	0	0	0.919042	0	0.496089	0.496089	0.00861397	0.00825594	0	0.109006	0.00786825	0.00786825
OG0000475	21	5	3	1	3	3	5	3	1	5	0	0	2	1.81733e-08	1.81733e-08	7.5613e-05	7.5613e-05	1.39127e-05	1.42686e-05	4.82496e-07	4.82496e-07	2.45558e-06	2.45558e-06	0	0	1.71969e-05	0	0	0	0	0	0	0	0	0	0	0.0820542	0.0820542	0	0.0154255	0.0154255	0.376359	0	0.706983	0.706855	0.110132	0.110132	0	0.522338
OG0000476	2	1	8	5	5	6	3	3	3	3	3	4	6	5.29381e-05	5.29381e-05	2.92442e-07	2.92442e-07	5.6202e-11	2.34315e-11	3.07944e-10	3.07944e-10	6.18164e-11	6.18164e-11	2.38228e-09	2.38228e-09	3.57928e-06	0	0	0	0	0	0	0	0	0	0	0	0	0	0.930471	0	0.0175917	0.0175917	0.000448303	0.000399002	7.97734e-05	7.97734e-05	3.87177e-05	3.87177e-05
OG0000477	2	0	3	11	5	9	2	3	3	2	5	4	3	0.0135483	0	1.86778e-06	1.86778e-06	1.67713e-10	5.27751e-11	7.12832e-09	7.12832e-09	1.22883e-09	1.22883e-09	1.16473e-09	1.16473e-09	3.83436e-05	0	0.986452	0	0	0	0	0	0	0	0	0	0	0	0.959725	0	0.0498325	0.0498325	0.00151617	0.00127888	0.00122924	0.00122924	0.000524127	0.000524127
OG0000478	2	1	3	8	7	8	3	3	3	2	3	4	5	5.47974e-05	5.47974e-05	2.32722e-06	2.32722e-06	4.07531e-11	1.47778e-11	7.93986e-10	7.93986e-10	4.19726e-10	4.19726e-10	4.59481e-09	4.59481e-09	4.69885e-06	0	0	0	0	0	0	0	0	0	0	0	0	0	0.953117	0	0.084053	0.084053	0.000503762	0.000437512	0.000203771	0.000203771	0.000192429	0.000192429
OG0000479	4	0	1	9	2	18	0	0	0	0	2	16	0	0.0209684	0	0.000800856	0.000800856	0.00211341	0.00211503	0	0	0	0	4.24647e-06	4.24647e-06	0	0	0.979032	0	0	0	0	0.00357354	0.00357354	0.00622271	0.00622271	0	0	0.982103	0.964179	0	0	0.789195	0.886413	0.886313	0	0	0	0
OG0000480	2	3	1	4	1	5	0	2	3	15	10	2	4	1.45661e-05	1.45661e-05	0.000132591	0.000132591	2.91488e-07	1.61534e-07	0	0.00392188	3.43437e-08	3.43437e-08	2.96279e-07	2.96279e-07	9.74899e-06	0	0	0	0	0	0	0.996078	0	0	0	0	0	0	0.722284	0.722284	0	0.81232	0	0.325968	0	0.373448	0.026643	0.026643
OG0000481	3	1	3	2	3	7	2	6	6	2	6	5	6	3.801e-05	3.801e-05	5.58603e-05	5.58603e-05	3.77736e-10	1.30791e-10	7.83432e-10	7.83432e-10	1.38954e-10	1.38954e-10	9.61303e-11	9.61303e-11	4.2726e-06	0	0	0	0	0	0	0	0	0	0	0	0	0	0.963663	0	0.507466	0.507466	0.00202423	0.00173618	0.000272904	0.000272904	0.000117225	0.000117225
OG0000482	2	1	6	10	4	6	2	2	2	2	6	7	2	5.18746e-05	5.18746e-05	5.20862e-08	5.20862e-08	5.74726e-10	2.36497e-10	3.03463e-08	3.03463e-08	6.29378e-09	6.29378e-09	2.98258e-11	2.98258e-11	1.44552e-05	0	0	0	0	0	0	0	0	0	0	0	0	0	0.914863	0	0.00469297	0.00469297	0.00362188	0.00323455	0.00321289	0.00321289	0.00160472	0.00160472
OG0000483	4	2	4	8	6	6	2	3	3	2	3	5	4	2.54638e-06	2.54638e-06	1.86005e-07	1.86005e-07	2.38278e-10	1.04121e-10	8.37032e-09	8.37032e-09	1.6063e-09	1.6063e-09	5.89099e-09	5.89099e-09	4.43536e-06	0	0	0	0	0	0	0	0	0	0	0	0	0	0.176821	0.176821	0.00907018	0.00907018	0.00221004	0.00199564	0.00139244	0.00139244	0.000644708	0.000644708
OG0000484	3	3	1	2	5	6	5	2	2	3	8	5	7	8.82685e-06	8.82685e-06	0.000291077	0.000291077	1.65594e-10	6.52863e-11	1.34413e-09	1.34413e-09	7.47224e-10	7.47224e-10	2.28405e-11	2.28405e-11	3.60911e-06	0	0	0	0	0	0	0	0	0	0	0	0	0	0.649071	0.649071	0	0.89998	0.00137692	0.00121064	0.000383984	0.000383984	0.000340107	0.000340107
OG0000485	6	5	4	4	4	4	3	3	3	4	3	4	5	6.87724e-08	6.87724e-08	3.87644e-07	3.87644e-07	2.60524e-10	1.34124e-10	4.37424e-10	4.37424e-10	5.44041e-11	5.44041e-11	3.85536e-09	3.85536e-09	2.11015e-06	0	0	0	0	0	0	0	0	0	0	0	0	0	0.0176832	0.0176832	0.00977599	0.00977599	0.00137262	0.00126981	0.000108566	0.000108566	4.04141e-05	4.04141e-05
OG0000486	2	1	4	5	5	6	5	3	2	3	4	5	7	5.48013e-05	5.48013e-05	3.19779e-06	3.19779e-06	1.13567e-10	4.6255e-11	1.88464e-10	1.88464e-10	4.24551e-10	4.24551e-10	5.24994e-10	5.24994e-10	3.39119e-06	0	0	0	0	0	0	0	0	0	0	0	0	0	0.953074	0	0.0962795	0.0962795	0.000922128	0.00081725	7.8309e-05	7.8309e-05	0.000200074	0.000200074
OG0000487	2	1	5	6	4	8	3	3	3	2	5	6	4	5.37365e-05	5.37365e-05	8.42159e-07	8.42159e-07	1.03141e-10	3.3094e-11	7.29824e-10	7.29824e-10	3.88141e-10	3.88141e-10	5.62245e-11	5.62245e-11	5.7521e-06	0	0	0	0	0	0	0	0	0	0	0	0	0	0.94028	0	0.0379979	0.0379979	0.000771383	0.000649256	0.000186938	0.000186938	0.00017747	0.00017747
OG0000488	0	0	2	0	0	13	1	22	0	6	4	4	0	0	0	0.909998	0	0	0.00668618	8.55109e-06	8.55109e-06	0	0.00105813	1.0391e-06	1.0391e-06	0	0.0213707	0.0213707	0	0.0900018	0.979789	0	0	0	0.998942	0	0	0	0.090986	0	0	0.0883344	0	0	0.58346	0	0.45364	0	0.532337
OG0000489	4	1	8	4	4	5	3	3	3	3	3	7	4	2.44731e-05	2.44731e-05	6.68533e-07	6.68533e-07	1.36736e-10	6.10347e-11	3.82798e-10	3.82798e-10	8.20679e-11	8.20679e-11	4.11812e-10	4.11812e-10	5.2409e-06	0	0	0	0	0	0	0	0	0	0	0	0	0	0.852129	0	0.0322559	0.0322559	0.000819428	0.00073768	9.69952e-05	9.69952e-05	4.95967e-05	4.95967e-05
OG0000490	6	2	1	2	1	8	10	1	3	2	3	1	12	6.27201e-06	6.27201e-06	0.000288928	0.000288928	2.82495e-07	1.27672e-07	9.20959e-07	9.20959e-07	4.70619e-07	4.70619e-07	3.97862e-05	3.97862e-05	3.4554e-06	0	0	0	0	0	0	0	0	0	0	0	0	0	0.613212	0.613212	0	0.894591	0	0.390272	0.146451	0	0.128412	0.128412
OG0000491	5	6	0	0	6	6	3	5	5	3	5	3	5	5.66912e-05	5.66912e-05	0	0	8.93203e-12	3.44865e-12	9.20445e-12	9.20445e-12	1.63882e-12	1.63882e-12	3.13782e-10	3.13782e-10	4.9502e-05	0	0	0.140856	0.140856	0	0	0	0	0	0	0	0	0	0.276911	0.276911	0	0	8.36435e-05	7.21639e-05	4.34474e-06	4.34474e-06	1.90964e-06	1.90964e-06
OG0000492	0	0	0	0	0	0	0	3	0	49	0	0	0	0	0	0	0	0	0	0	0.884591	0	0.81208	0	0	0	3.82945e-05	3.82945e-05	0.000187617	0.000187617	0.000227013	0.000232324	0.115409	0	0.18792	0	0.00021754	0.00021754	6.0596e-05	0	0	0	0	0	0	0	0.11366	0	0.17368
OG0000493	9	1	1	1	0	8	0	4	2	10	10	3	2	1.36472e-05	1.36472e-05	0.000648206	0.000648206	0	6.66083e-06	0	0.00117148	1.21819e-07	1.21819e-07	2.13535e-08	2.13535e-08	2.0349e-05	0	0	0	0	0.999983	0	0.998829	0	0	0	0	0	0	0.970393	0	0	0	0	0.250921	0	0.211387	0.0592049	0.0592049
OG0000494	2	1	3	7	5	12	2	2	2	3	4	6	2	5.51725e-05	5.51725e-05	3.29809e-06	3.29809e-06	1.29626e-10	3.27677e-11	2.33928e-08	2.33928e-08	1.58946e-09	1.58946e-09	5.79487e-10	5.79487e-10	1.44831e-05	0	0	0	0	0	0	0	0	0	0	0	0	0	0.955616	0	0.104205	0.104205	0.00134498	0.00107869	0.00273935	0.00273935	0.000656817	0.000656817
OG0000495	2	2	2	10	5	7	3	3	2	3	4	5	3	1.48669e-05	1.48669e-05	3.46915e-06	3.46915e-06	1.32528e-10	4.92551e-11	1.21634e-09	1.21634e-09	6.69044e-10	6.69044e-10	7.29713e-10	7.29713e-10	6.61558e-06	0	0	0	0	0	0	0	0	0	0	0	0	0	0.511395	0.511395	0.105172	0.105172	0.00113854	0.000992264	0.000307453	0.000307453	0.000300825	0.000300825
OG0000496	3	2	4	2	5	5	3	3	3	2	8	4	7	8.82864e-06	8.82864e-06	1.85983e-05	1.85983e-05	1.55179e-10	6.96954e-11	9.38124e-10	9.38124e-10	5.17382e-10	5.17382e-10	7.40953e-11	7.40953e-11	2.67811e-06	0	0	0	0	0	0	0	0	0	0	0	0	0	0.449369	0.449369	0.22713	0.22713	0.00117023	0.00105583	0.000234924	0.000234924	0.00022793	0.00022793
OG0000497	4	1	4	5	7	4	4	4	2	4	5	4	3	2.55342e-05	2.55342e-05	2.97653e-06	2.97653e-06	6.26402e-11	3.27383e-11	7.81626e-11	7.81626e-11	1.23388e-10	1.23388e-10	3.24671e-10	3.24671e-10	7.12899e-06	0	0	0	0	0	0	0	0	0	0	0	0	0	0.882502	0	0.089787	0.089787	0.000580499	0.00053622	3.54103e-05	3.54103e-05	7.78539e-05	7.78539e-05
OG0000498	4	1	5	5	6	6	4	3	4	2	3	4	4	2.49408e-05	2.49408e-05	1.42814e-06	1.42814e-06	5.58928e-11	2.38495e-11	2.13311e-10	2.13311e-10	1.36176e-10	1.36176e-10	3.29986e-09	3.29986e-09	5.33353e-06	0	0	0	0	0	0	0	0	0	0	0	0	0	0.865815	0	0.0538311	0.0538311	0.000527205	0.000471922	7.24784e-05	7.24784e-05	8.16003e-05	8.16003e-05
OG0000499	8	2	2	2	4	13	3	2	2	2	6	1	4	2.1899e-06	2.1899e-06	5.49636e-05	5.49636e-05	8.35903e-10	2.723e-10	1.96656e-08	1.96656e-08	1.23002e-08	1.23002e-08	1.56153e-06	1.56153e-06	5.66811e-06	0	0	0	0	0	0	0	0	0	0	0	0	0	0.290955	0.290955	0.340245	0.340245	0.00593008	0.00553296	0.00248742	0.00248742	0.00269677	0.00269677
OG0000500	1	0	4	8	5	6	5	3	2	3	5	6	3	0.0269588	0	2.16028e-06	2.16028e-06	8.6722e-11	3.40561e-11	1.3971e-10	1.3971e-10	3.13454e-10	3.13454e-10	4.90511e-11	4.90511e-11	5.15708e-05	0	0.973041	0	0	0	0	0	0	0	0	0	0	0	0	0	0.039021	0.039021	0.000664793	0.000583688	5.92314e-05	5.92314e-05	0.000152868	0.000152868
OG0000501	0	0	1	0	0	0	0	0	0	0	46	4	0	0	0	0.977228	0	0	0	0	0	0	0	4.44845e-08	4.44845e-08	0	8.33803e-05	8.33803e-05	0	0.0227722	0.000134843	0.00013786	3.05734e-05	3.05734e-05	1.54219e-05	1.54219e-05	0	0	8.82007e-05	0	0	0	0	0	0	0	0	0	0
OG0000502	3	1	2	5	4	4	2	7	4	3	4	5	7	3.72663e-05	3.72663e-05	2.2719e-05	2.2719e-05	2.88319e-10	1.45107e-10	3.13355e-10	3.13355e-10	6.55761e-11	6.55761e-11	4.89361e-10	4.89361e-10	3.36292e-06	0	0	0	0	0	0	0	0	0	0	0	0	0	0.953113	0	0.34315	0.34315	0.00155193	0.00142966	0.000126138	0.000126138	5.18533e-05	5.18533e-05
OG0000503	3	1	6	6	3	2	4	6	6	3	4	4	3	3.36944e-05	3.36944e-05	3.99832e-07	3.99832e-07	2.24396e-09	1.44171e-09	1.00939e-11	1.00939e-11	9.76424e-12	9.76424e-12	1.76684e-09	1.76684e-09	7.9542e-06	0	0	0	0	0	0	0	0	0	0	0	0	0	0.883344	0	0.0216689	0.0216689	0.00644574	0.00617525	6.00356e-06	6.00356e-06	1.03461e-05	1.03461e-05
OG0000504	2	2	5	9	5	8	2	3	2	2	3	5	3	9.1749e-06	9.1749e-06	7.46518e-08	7.46518e-08	2.83974e-10	1.04412e-10	1.05682e-08	1.05682e-08	5.11679e-09	5.11679e-09	6.57799e-09	6.57799e-09	6.76909e-06	0	0	0	0	0	0	0	0	0	0	0	0	0	0.321855	0.321855	0.00508025	0.00508025	0.00244657	0.00215292	0.00165622	0.00165622	0.00138869	0.00138869
OG0000505	4	2	4	5	4	5	3	3	3	3	5	6	4	3.12613e-06	3.12613e-06	9.31879e-07	9.31879e-07	7.54649e-11	3.19832e-11	2.21889e-10	2.21889e-10	4.27763e-11	4.27763e-11	2.26751e-11	2.26751e-11	3.44418e-06	0	0	0	0	0	0	0	0	0	0	0	0	0	0.215761	0.215761	0.0284292	0.0284292	0.000474371	0.0004203	5.84096e-05	5.84096e-05	2.73442e-05	2.73442e-05
OG0000506	4	4	4	6	4	8	4	3	2	4	1	4	3	3.42652e-07	3.42652e-07	1.82942e-07	1.82942e-07	1.43996e-09	6.40149e-10	2.0569e-09	2.0569e-09	2.03748e-09	2.03748e-09	3.56522e-06	3.56522e-06	4.7433e-06	0	0	0	0	0	0	0	0	0	0	0	0	0	0.0473332	0.0473332	0.00679565	0.00679565	0.00841022	0.00808377	0.000508739	0.000508739	0.000864361	0.000864361
OG0000507	0	6	3	6	7	8	2	4	2	3	2	5	3	0	0.00059491	3.66025e-06	3.66025e-06	1.48116e-10	5.73036e-11	4.41024e-09	4.41024e-09	1.53688e-09	1.53688e-09	4.66323e-08	4.66323e-08	9.97513e-06	0.999405	0	0	0	0	0	0	0	0	0	0	0	0	0	0.656948	0.0946379	0.0946379	0.00173847	0.00154743	0.000974936	0.000974936	0.000641389	0.000641389
OG0000508	2	1	3	9	6	6	3	3	3	3	3	6	3	5.46293e-05	5.46293e-05	1.69943e-06	1.69943e-06	2.14872e-11	8.79735e-12	1.82081e-10	1.82081e-10	3.28883e-11	3.28883e-11	3.47252e-10	3.47252e-10	7.05591e-06	0	0	0	0	0	0	0	0	0	0	0	0	0	0.95093	0	0.0690316	0.0690316	0.000208808	0.00018415	4.8926e-05	4.8926e-05	2.17943e-05	2.17943e-05
OG0000509	2	17	3	6	4	1	3	1	1	1	2	3	7	9.255e-08	9.255e-08	4.17849e-07	4.17849e-07	7.48782e-07	6.7873e-07	2.01721e-05	2.01721e-05	2.18501e-05	2.18501e-05	1.54982e-05	1.54982e-05	4.22044e-06	0	0	0	0	0	0	0	0	0	0	0	0	0	0.027131	0.027131	0.0117812	0.0117812	0.987563	0	0.949112	0	0	0
OG0000510	2	1	3	7	5	6	3	3	2	4	4	7	4	5.5049e-05	5.5049e-05	3.29679e-06	3.29679e-06	1.07133e-10	4.28975e-11	7.93467e-10	7.93467e-10	2.30527e-10	2.30527e-10	1.17439e-10	1.17439e-10	5.92514e-06	0	0	0	0	0	0	0	0	0	0	0	0	0	0.955616	0	0.104205	0.104205	0.00087711	0.000773772	0.00020583	0.00020583	0.000138015	0.000138015
OG0000511	35	1	1	1	2	1	1	1	2	1	3	1	1	3.29816e-06	3.29816e-06	0.000644209	0.000644209	1.63781e-06	1.46149e-06	6.35109e-05	6.35109e-05	1.09764e-05	1.09764e-05	9.80348e-05	9.80348e-05	6.18585e-05	0	0	0	0	0	0	0	0	0	0	0	0	0	0.88336	0	0	0	0.99922	0	0	0	0.991071	0
OG0000512	9	4	3	7	3	8	2	1	2	1	4	2	5	4.00025e-08	4.00025e-08	1.74696e-07	1.74696e-07	7.62683e-08	3.58176e-08	1.12029e-05	1.12029e-05	3.8528e-06	3.8528e-06	2.7109e-06	2.7109e-06	3.58039e-06	0	0	0	0	0	0	0	0	0	0	0	0	0	0.0123513	0.0123513	0.00579662	0.00579662	0.31263	0.312238	0.365505	0	0.356137	0
OG0000513	1	3	0	1	2	3	15	4	5	3	8	3	3	0.00020765	0.00020765	0	0.0747152	3.3615e-09	1.74667e-09	2.78249e-13	2.78249e-13	9.03506e-12	9.03506e-12	6.08966e-10	6.08966e-10	3.31948e-05	0	0	0.925285	0	0	0	0	0	0	0	0	0	0	0	0.962267	0	0	0.00823016	0.00758253	4.05631e-07	4.05631e-07	8.64766e-06	8.64766e-06
OG0000514	0	0	27	2	3	1	3	6	1	2	1	1	3	0	0	1.89018e-05	1.89018e-05	2.80442e-06	2.4842e-06	5.27655e-07	5.27655e-07	9.61458e-06	9.61458e-06	0.000317751	0.000317751	0.00253991	0.430847	0.430847	0	0	0	0	0	0	0	0	0	0	0	0	0	0.0404834	0.0404834	0.968442	0	0.148295	0.148295	0	0.881657
OG0000515	30	0	8	6	0	0	0	1	0	0	0	0	5	0.000982609	0	2.92043e-07	2.92043e-07	0	0	0	0.995989	0	0	0	0	0.00633998	0	0.999017	0	0	0.000458637	0.000342249	0.00401056	0	2.01508e-05	2.01508e-05	0.000122057	0.000122057	0	0.438019	0	0.00474536	0.00474536	0	0	0	0	0	0
OG0000516	0	0	49	0	0	0	0	1	0	0	0	0	0	0	0	0.326406	0	0	0	0	0.996004	0	0	0	0	0	0.00219491	0.00219491	0	0.673594	1.35465e-06	1.02374e-06	0.00399552	0	1.44176e-05	1.44176e-05	0.000119027	0.000119027	0.00144344	0	0	0.369396	0	0	0	0	0	0	0
OG0000517	2	3	8	2	5	6	2	2	3	0	4	8	5	6.63965e-06	6.63965e-06	3.70062e-06	3.70062e-06	1.9369e-09	1.02812e-09	2.10704e-07	2.10704e-07	3.30661e-05	0	6.59906e-10	6.59906e-10	4.28098e-06	0	0	0	0	0	0	0	0	0	0.999967	0	0	0	0.342208	0.342208	0.0903444	0.0903444	0.0121453	0.011861	0.012917	0.012917	0.0327172	0
OG0000518	6	2	5	6	5	4	3	3	3	3	3	4	3	1.07249e-06	1.07249e-06	1.47185e-07	1.47185e-07	1.71891e-10	9.06756e-11	5.28647e-10	5.28647e-10	1.21574e-10	1.21574e-10	3.91323e-09	3.91323e-09	4.36619e-06	0	0	0	0	0	0	0	0	0	0	0	0	0	0.111528	0.111528	0.00676245	0.00676245	0.00110895	0.00103051	0.000130534	0.000130534	7.08061e-05	7.08061e-05
OG0000519	2	5	4	8	4	4	2	3	3	3	4	5	3	1.23832e-06	1.23832e-06	1.26532e-07	1.26532e-07	7.72348e-10	3.98803e-10	6.72528e-09	6.72528e-09	5.62718e-10	5.62718e-10	1.29296e-09	1.29296e-09	5.07419e-06	0	0	0	0	0	0	0	0	0	0	0	0	0	0.107887	0.107887	0.00619665	0.00619665	0.00403432	0.00374642	0.00111908	0.00111908	0.000304923	0.000304923
OG0000520	3	1	19	1	3	13	2	2	1	1	1	2	1	3.80883e-05	3.80883e-05	1.57252e-05	1.57252e-05	1.84037e-07	6.7304e-08	1.03427e-05	1.03427e-05	1.99924e-05	1.99924e-05	0.000137923	0.000137923	5.63127e-05	0	0	0	0	0	0	0	0	0	0	0	0	0	0.952826	0	0.453327	0	0.86086	0.860835	0.64696	0.64696	0	0
OG0000521	6	1	5	6	5	5	3	2	2	3	5	3	4	1.49289e-05	1.49289e-05	7.04619e-07	7.04619e-07	4.93654e-10	2.37735e-10	9.10011e-09	9.10011e-09	2.02514e-09	2.02514e-09	6.57198e-09	6.57198e-09	6.65191e-06	0	0	0	0	0	0	0	0	0	0	0	0	0	0.777843	0	0.0318847	0.0318847	0.00347415	0.00319577	0.00145027	0.00145027	0.000768956	0.000768956
OG0000522	5	1	6	5	4	7	3	2	3	3	3	5	3	1.87149e-05	1.87149e-05	7.25881e-07	7.25881e-07	2.1929e-10	8.28871e-11	3.66461e-09	3.66461e-09	2.69491e-10	2.69491e-10	3.04595e-09	3.04595e-09	7.57672e-06	0	0	0	0	0	0	0	0	0	0	0	0	0	0.813115	0	0.0328381	0.0328381	0.00147719	0.0012977	0.000634077	0.000634077	0.00015576	0.00015576
OG0000523	3	2	4	4	5	6	2	3	2	4	3	9	3	6.15293e-06	6.15293e-06	2.36315e-06	2.36315e-06	3.12609e-10	1.30256e-10	7.85655e-09	7.85655e-09	8.14047e-10	8.14047e-10	7.55344e-10	7.55344e-10	6.69788e-06	0	0	0	0	0	0	0	0	0	0	0	0	0	0.317486	0.317486	0.0575268	0.0575268	0.00248329	0.00221794	0.00134149	0.00134149	0.000435578	0.000435578
OG0000524	2	2	4	9	4	7	3	3	2	2	5	5	2	1.03133e-05	1.03133e-05	2.22611e-07	2.22611e-07	3.87654e-10	1.42663e-10	2.57233e-09	2.57233e-09	3.64198e-09	3.64198e-09	4.34038e-10	4.34038e-10	1.00419e-05	0	0	0	0	0	0	0	0	0	0	0	0	0	0.359979	0.359979	0.0121227	0.0121227	0.00265459	0.00231529	0.000603221	0.000603221	0.0010757	0.0010757
OG0000525	2	1	3	7	4	7	3	4	2	3	8	4	2	5.51376e-05	5.51376e-05	3.29772e-06	3.29772e-06	1.6236e-10	5.75525e-11	4.20055e-10	4.20055e-10	4.97474e-10	4.97474e-10	7.52449e-11	7.52449e-11	1.20653e-05	0	0	0	0	0	0	0	0	0	0	0	0	0	0.955616	0	0.104205	0.104205	0.00113376	0.000976623	0.000140839	0.000140839	0.000230989	0.000230989
OG0000526	1	1	15	2	6	2	2	3	1	1	0	0	16	0.000113065	0.000113065	2.18493e-06	2.18493e-06	1.66965e-05	1.77258e-05	6.44506e-06	6.44506e-06	2.41426e-05	2.41426e-05	0	0	3.96032e-06	0	0	0	0	0	0	0	0	0	0	0.0647682	0.0647682	0	0	0	0.098557	0.098557	0.988578	0.988739	0.57515	0.57515	0	0
OG0000527	5	2	7	5	5	5	3	2	2	2	5	4	3	1.44301e-06	1.44301e-06	8.88034e-08	8.88034e-08	5.06182e-10	2.4228e-10	1.08728e-08	1.08728e-08	5.62801e-09	5.62801e-09	1.66173e-09	1.66173e-09	5.77697e-06	0	0	0	0	0	0	0	0	0	0	0	0	0	0.125372	0.125372	0.00474887	0.00474887	0.00358818	0.00329555	0.00165303	0.00165303	0.00147807	0.00147807
OG0000528	3	3	3	4	3	6	4	4	3	4	5	4	4	2.70032e-06	2.70032e-06	3.89163e-06	3.89163e-06	8.72983e-11	3.14495e-11	1.55193e-11	1.55193e-11	7.98587e-12	7.98587e-12	1.3772e-10	1.3772e-10	3.42849e-06	0	0	0	0	0	0	0	0	0	0	0	0	0	0.207877	0.207877	0.0715767	0.0715767	0.00046074	0.000391228	7.18156e-06	7.18156e-06	6.94533e-06	6.94533e-06
OG0000529	1	2	4	5	4	5	2	3	3	3	5	5	8	4.65643e-05	4.65643e-05	2.78018e-06	2.78018e-06	4.1276e-10	1.84926e-10	5.19329e-09	5.19329e-09	3.6819e-10	3.6819e-10	3.1224e-10	3.1224e-10	3.06511e-06	0	0	0	0	0	0	0	0	0	0	0	0	0	0	0.816822	0.0837684	0.0837684	0.00247328	0.00223686	0.000902465	0.000902465	0.000212284	0.000212284
OG0000530	3	0	6	3	4	5	3	2	3	3	4	7	7	0.0090395	0	7.30614e-06	7.30614e-06	2.80161e-10	1.24718e-10	3.25977e-09	3.25977e-09	2.36392e-10	2.36392e-10	1.50527e-10	1.50527e-10	1.20462e-05	0	0.990961	0	0	0	0	0	0	0	0	0	0	0	0.952072	0	0.127694	0.127694	0.00166246	0.0015001	0.000567076	0.000567076	0.000137153	0.000137153
OG0000531	2	1	3	5	6	6	3	3	2	3	6	7	3	5.57141e-05	5.57141e-05	7.62649e-06	7.62649e-06	6.14085e-11	2.41829e-11	7.57885e-10	7.57885e-10	3.9843e-10	3.9843e-10	7.66228e-12	7.66228e-12	7.82967e-06	0	0	0	0	0	0	0	0	0	0	0	0	0	0.962016	0	0.172296	0.172296	0.000612683	0.000536832	0.000197974	0.000197974	0.000190544	0.000190544
OG0000532	6	4	2	2	3	4	3	7	3	5	3	5	3	6.13072e-07	6.13072e-07	3.7702e-05	3.7702e-05	3.48391e-10	1.67271e-10	1.5674e-11	1.5674e-11	1.01826e-11	1.01826e-11	1.32533e-09	1.32533e-09	4.97161e-06	0	0	0	0	0	0	0	0	0	0	0	0	0	0.122171	0.122171	0.237174	0.237174	0.00145984	0.00132651	8.98203e-06	8.98203e-06	9.98021e-06	9.98021e-06
OG0000533	4	2	3	6	5	6	3	3	3	1	4	6	4	3.47907e-06	3.47907e-06	1.56619e-06	1.56619e-06	3.48659e-10	1.67412e-10	5.49466e-09	5.49466e-09	2.96438e-08	2.96438e-08	5.17953e-10	5.17953e-10	4.14335e-06	0	0	0	0	0	0	0	0	0	0	0	0	0	0.239275	0.239275	0.0430122	0.0430122	0.00244354	0.00229134	0.00091465	0.00091465	0.00661919	0
OG0000534	1	2	5	7	6	4	3	4	2	2	4	6	4	4.30339e-05	4.30339e-05	4.05208e-07	4.05208e-07	3.62622e-10	1.91427e-10	1.14163e-09	1.14163e-09	3.43622e-09	3.43622e-09	6.08369e-10	6.08369e-10	6.40694e-06	0	0	0	0	0	0	0	0	0	0	0	0	0	0	0.760905	0.0213381	0.0213381	0.00282885	0.00262898	0.000348226	0.000348226	0.00102669	0.00102669
OG0000535	3	1	3	8	4	5	2	10	2	2	3	5	2	3.5356e-05	3.5356e-05	2.24442e-06	2.24442e-06	8.6768e-10	4.12483e-10	8.634e-10	8.634e-10	5.08343e-09	5.08343e-09	7.43163e-09	7.43163e-09	1.4669e-05	0	0	0	0	0	0	0	0	0	0	0	0	0	0.916784	0	0.0811366	0.0811366	0.00484681	0.00445579	0.000406964	0.000406964	0.00137809	0.00137809
OG0000536	6	7	1	2	3	5	4	3	2	2	5	5	5	3.81914e-07	3.81914e-07	0.0002321	0.0002321	1.31897e-09	5.91724e-10	1.49351e-09	1.49351e-09	4.57234e-09	4.57234e-09	5.59816e-10	5.59816e-10	5.056e-06	0	0	0	0	0	0	0	0	0	0	0	0	0	0.130303	0.130303	0	0.747392	0.00585637	0.0053153	0.000423549	0.000423549	0.00126114	0.00126114
OG0000537	1	0	1	2	0	5	3	8	0	0	25	5	0	0.0994055	0	0.0162405	0.0162405	0	0.0119608	7.93758e-05	7.93758e-05	0	0	9.60487e-10	9.60487e-10	0	0	0.900595	0	0	0.986505	0	0	0	0.393288	0.393288	0	0	0.923069	0	0	0	0.953513	0	0.882099	0.100359	0.100359	0	0
OG0000538	1	0	1	0	3	0	9	8	5	2	8	12	1	0.111533	0	0.130227	0	1.5398e-05	0	2.34916e-13	2.34916e-13	9.86159e-11	9.86159e-11	8.45118e-14	8.45118e-14	0.0149199	0	0.888467	0	0.869773	0	0.999985	0	0	0	0	0	0	0	0	0	0	0	0.0479625	0	3.14608e-07	3.14608e-07	5.51544e-05	5.51544e-05
OG0000539	2	1	2	5	4	7	3	3	3	3	7	6	3	5.6993e-05	5.6993e-05	2.3167e-05	2.3167e-05	2.34281e-11	7.61509e-12	1.14046e-10	1.14046e-10	1.89829e-11	1.89829e-11	1.521e-12	1.521e-12	7.14187e-06	0	0	0	0	0	0	0	0	0	0	0	0	0	0.973941	0	0.349406	0.349406	0.00017472	0.000144984	3.16122e-05	3.16122e-05	1.31091e-05	1.31091e-05
OG0000540	4	4	3	6	7	5	2	3	2	2	3	4	4	4.79185e-07	4.79185e-07	6.55066e-07	6.55066e-07	2.97478e-10	1.51679e-10	1.13596e-08	1.13596e-08	5.70425e-09	5.70425e-09	1.49751e-08	1.49751e-08	3.99094e-06	0	0	0	0	0	0	0	0	0	0	0	0	0	0.0658236	0.0658236	0.018263	0.018263	0.00283414	0.00263483	0.00173234	0.00173234	0.00149664	0.00149664
OG0000541	2	2	3	5	3	4	4	5	2	5	5	6	3	1.40649e-05	1.40649e-05	4.24047e-06	4.24047e-06	5.53067e-10	2.66314e-10	5.4092e-11	5.4092e-11	1.14566e-10	1.14566e-10	6.85125e-11	6.85125e-11	6.11865e-06	0	0	0	0	0	0	0	0	0	0	0	0	0	0.484713	0.484713	0.0964113	0.0964113	0.00230254	0.00210241	2.90299e-05	2.90299e-05	8.26211e-05	8.26211e-05
OG0000542	0	0	17	0	0	4	6	2	0	0	12	8	0	0	0	0.543124	0	0	0.167122	0.00384545	0.00384545	0	0	1.39437e-08	1.39437e-08	0	0.0880809	0.0880809	0	0.456876	0.818364	0	0	0	0.3247	0.3247	0	0	0.221066	0	0	0.351209	0	0	0.800128	0.350221	0.350221	0	0
OG0000543	1	2	4	6	2	4	4	2	3	2	7	8	4	4.56141e-05	4.56141e-05	1.60588e-06	1.60588e-06	4.73132e-09	2.2688e-09	5.51429e-09	5.51429e-09	2.53851e-09	2.53851e-09	6.32064e-12	6.32064e-12	6.96918e-06	0	0	0	0	0	0	0	0	0	0	0	0	0	0	0.801503	0.0580276	0.0580276	0.0130611	0.0119901	0.00107357	0.00107357	0.000904134	0.000904134
OG0000544	6	2	13	2	1	9	4	2	1	1	5	2	1	1.57221e-06	1.57221e-06	7.25713e-07	7.25713e-07	6.22348e-07	2.67044e-07	3.31391e-06	3.31391e-06	1.98685e-05	1.98685e-05	4.58811e-06	4.58811e-06	3.47654e-05	0	0	0	0	0	0	0	0	0	0	0	0	0	0.159754	0.159754	0.0289623	0.0289623	0	0.883901	0.414294	0.414294	0	0
OG0000545	5	1	2	4	3	14	1	3	2	3	6	5	0	3.72695e-05	3.72695e-05	3.50194e-05	3.50194e-05	3.42432e-09	9.55632e-10	6.76204e-07	6.76204e-07	1.62501e-08	1.62501e-08	3.39436e-10	3.39436e-10	0	0	0	0	0	0	0	0	0	0	0	0	0	0.998176	0.922231	0	0.401103	0.401103	0.00559031	0.00505352	0	0.0582964	0.00464586	0.00464586
OG0000546	3	1	5	3	5	4	3	2	4	3	6	7	3	3.60552e-05	3.60552e-05	7.21094e-06	7.21094e-06	1.05424e-10	5.16919e-11	1.49272e-09	1.49272e-09	4.38573e-11	4.38573e-11	5.17863e-12	5.17863e-12	7.34197e-06	0	0	0	0	0	0	0	0	0	0	0	0	0	0.930992	0	0.163228	0.163228	0.000729766	0.000666889	0.000278609	0.000278609	3.54859e-05	3.54859e-05
OG0000547	2	0	3	7	2	7	7	8	2	2	4	4	1	0.0137499	0	6.67934e-06	6.67934e-06	2.70179e-09	9.70542e-10	4.39894e-12	4.39894e-12	3.38605e-09	3.38605e-09	4.69411e-09	4.69411e-09	0.000133907	0	0.98625	0	0	0	0	0	0	0	0	0	0	0	0.963871	0	0.106436	0.106436	0.00794856	0.00692606	5.34217e-06	5.34217e-06	0.0010281	0.0010281
OG0000548	2	1	4	3	5	8	3	3	2	3	8	6	1	5.64076e-05	5.64076e-05	1.27371e-05	1.27371e-05	5.40496e-11	1.69513e-11	6.63024e-10	6.63024e-10	3.44945e-10	3.44945e-10	2.93772e-12	2.93772e-12	2.29483e-05	0	0	0	0	0	0	0	0	0	0	0	0	0	0.965986	0	0.230281	0.230281	0.00049897	0.000416205	0.000174696	0.000174696	0.000167904	0.000167904
OG0000549	7	0	5	3	10	2	2	3	3	4	3	3	4	0.00369462	0	8.73637e-06	8.73637e-06	5.98581e-10	4.55408e-10	7.69895e-09	7.69895e-09	3.84546e-10	3.84546e-10	3.82495e-08	3.82495e-08	1.45687e-05	0	0.996305	0	0	0	0	0	0	0	0	0	0	0	0.900779	0	0.159107	0.159107	0.00465954	0.00454948	0.00125944	0.00125944	0.000261141	0.000261141
OG0000550	7	0	22	0	4	1	0	2	2	1	3	6	1	0.00451274	0	0.00187864	0	9.2571e-07	8.41134e-07	0	0.0122467	2.73228e-05	2.73228e-05	5.72202e-07	5.72202e-07	0.000302906	0	0.995487	0	0.998121	0	0	0.987753	0	0	0	0	0	0	0.946097	0	0.593248	0	0.949481	0	0	0.948698	0.949616	0
OG0000551	3	1	3	6	5	3	4	4	3	3	5	5	4	3.5763e-05	3.5763e-05	4.72017e-06	4.72017e-06	9.84145e-11	5.48123e-11	2.54607e-11	2.54607e-11	2.72023e-11	2.72023e-11	5.39087e-11	5.39087e-11	5.32062e-06	0	0	0	0	0	0	0	0	0	0	0	0	0	0.926124	0	0.128092	0.128092	0.000597579	0.00055625	1.13679e-05	1.13679e-05	1.77094e-05	1.77094e-05
OG0000552	4	2	6	2	4	9	2	2	2	3	2	4	7	4.53943e-06	4.53943e-06	6.37799e-06	6.37799e-06	5.46635e-10	1.97858e-10	3.16939e-08	3.16939e-08	3.37968e-09	3.37968e-09	9.64938e-08	9.64938e-08	3.05516e-06	0	0	0	0	0	0	0	0	0	0	0	0	0	0.309434	0.309434	0.117116	0.117116	0.00377283	0.00337078	0.00329807	0.00329807	0.00115491	0.00115491
OG0000553	4	2	5	6	3	5	4	4	3	2	4	5	2	2.5133e-06	2.5133e-06	2.01046e-07	2.01046e-07	6.33986e-10	2.80979e-10	2.12532e-10	2.12532e-10	6.43433e-10	6.43433e-10	8.02513e-10	8.02513e-10	7.56675e-06	0	0	0	0	0	0	0	0	0	0	0	0	0	0.174371	0.174371	0.00919095	0.00919095	0.00283281	0.0025578	8.59122e-05	8.59122e-05	0.000271215	0.000271215
OG0000554	3	1	4	8	4	10	2	2	2	1	4	7	1	3.44554e-05	3.44554e-05	7.34854e-07	7.34854e-07	1.56378e-09	6.03875e-10	1.62591e-07	1.62591e-07	2.34816e-07	2.34816e-07	9.69772e-10	9.69772e-10	2.86118e-05	0	0	0	0	0	0	0	0	0	0	0	0	0	0.896355	0	0.0353768	0.0353768	0.00970945	0.00932959	0.0114859	0.0114859	0.0309909	0
OG0000555	7	3	3	5	2	5	3	2	4	2	4	5	4	3.09558e-07	3.09558e-07	9.9911e-07	9.9911e-07	4.15827e-09	1.86767e-09	1.1997e-08	1.1997e-08	2.01105e-09	2.01105e-09	2.38006e-09	2.38006e-09	4.03019e-06	0	0	0	0	0	0	0	0	0	0	0	0	0	0.0555481	0.0555481	0.0233142	0.0233142	0.0122212	0.0111232	0.00173867	0.00173867	0.000875843	0.000875843
OG0000556	2	12	2	4	5	3	2	2	4	2	3	4	4	4.9736e-07	4.9736e-07	8.33332e-06	8.33332e-06	1.4214e-09	8.93315e-10	3.37341e-08	3.37341e-08	2.42634e-09	2.42634e-09	1.88864e-08	1.88864e-08	4.62556e-06	0	0	0	0	0	0	0	0	0	0	0	0	0	0.10122	0.10122	0.103946	0.103946	0.00731319	0.00701351	0.00341601	0.00341601	0.0010317	0.0010317
OG0000557	1	2	5	5	4	5	3	3	3	3	5	6	4	4.50742e-05	4.50742e-05	1.32084e-06	1.32084e-06	7.56791e-11	3.20702e-11	2.21889e-10	2.21889e-10	4.27764e-11	4.27764e-11	2.26752e-11	2.26752e-11	4.96262e-06	0	0	0	0	0	0	0	0	0	0	0	0	0	0	0.793389	0.0497221	0.0497221	0.000474373	0.000420302	5.84097e-05	5.84097e-05	2.73443e-05	2.73443e-05
OG0000558	3	2	2	3	4	6	3	3	4	2	4	7	6	9.90333e-06	9.90333e-06	3.5141e-05	3.5141e-05	1.46309e-10	5.76437e-11	6.55952e-10	6.55952e-10	1.93846e-10	1.93846e-10	1.018e-10	1.018e-10	3.14113e-06	0	0	0	0	0	0	0	0	0	0	0	0	0	0.501009	0.501009	0.321833	0.321833	0.000968085	0.000851577	0.000167716	0.000167716	0.000111898	0.000111898
OG0000559	6	1	4	6	3	8	2	1	2	2	6	6	2	1.55312e-05	1.55312e-05	1.60731e-06	1.60731e-06	2.51874e-09	1.06176e-09	9.74365e-07	9.74365e-07	5.25986e-08	5.25986e-08	2.13801e-10	2.13801e-10	1.38751e-05	0	0	0	0	0	0	0	0	0	0	0	0	0	0.804494	0	0.0581963	0.0581963	0.0113194	0.0107432	0.0509285	0	0.00999651	0.00999651
OG0000560	7	3	5	3	6	3	3	3	2	2	4	6	2	3.01034e-07	3.01034e-07	9.45692e-07	9.45692e-07	7.06886e-10	4.31107e-10	3.33734e-09	3.33734e-09	4.8594e-09	4.8594e-09	7.64052e-10	7.64052e-10	7.77995e-06	0	0	0	0	0	0	0	0	0	0	0	0	0	0.0539277	0.0539277	0.0220788	0.0220788	0.00461351	0.00438852	0.000728886	0.000728886	0.00132012	0.00132012
OG0000561	2	2	6	5	3	5	3	2	2	3	7	6	3	1.05214e-05	1.05214e-05	3.58834e-07	3.58834e-07	1.20239e-09	5.24058e-10	8.89715e-09	8.89715e-09	1.95703e-09	1.95703e-09	2.95748e-11	2.95748e-11	6.9312e-06	0	0	0	0	0	0	0	0	0	0	0	0	0	0.367187	0.367187	0.0162939	0.0162939	0.00545943	0.00492015	0.00142484	0.00142484	0.000748058	0.000748058
OG0000562	3	2	3	2	3	5	5	7	5	6	3	3	2	9.82414e-06	9.82414e-06	3.42702e-05	3.42702e-05	1.2457e-10	5.04288e-11	9.24439e-14	9.24439e-14	5.47967e-14	5.47967e-14	4.32225e-09	4.32225e-09	8.58446e-06	0	0	0	0	0	0	0	0	0	0	0	0	0	0.495793	0.495793	0.314043	0.314043	0.000600255	0.000523535	9.47982e-08	9.47982e-08	1.15911e-07	1.15911e-07
OG0000563	3	2	4	9	4	3	3	3	3	3	5	4	3	4.43292e-06	4.43292e-06	1.55022e-07	1.55022e-07	4.97987e-10	2.87674e-10	6.70277e-10	6.70277e-10	1.6813e-10	1.6813e-10	5.49768e-10	5.49768e-10	5.00513e-06	0	0	0	0	0	0	0	0	0	0	0	0	0	0.231573	0.231573	0.00847631	0.00847631	0.00227983	0.00214846	0.00016008	0.00016008	9.35907e-05	9.35907e-05
OG0000564	8	5	1	1	2	8	3	2	5	2	5	5	2	5.80702e-07	5.80702e-07	0.00059849	0.00059849	1.80534e-09	5.7721e-10	8.12643e-09	8.12643e-09	6.80158e-10	6.80158e-10	5.45112e-10	5.45112e-10	1.39986e-05	0	0	0	0	0	0	0	0	0	0	0	0	0	0.183644	0.183644	0	0	0.00663341	0.00562029	0.0013216	0.0013216	0.000406594	0.000406594
OG0000565	1	0	4	5	5	9	3	2	3	2	4	5	6	0.0271402	0	8.75009e-06	8.75009e-06	1.36054e-10	4.2737e-11	5.56153e-09	5.56153e-09	9.87875e-10	9.87875e-10	9.52615e-10	9.52615e-10	3.52758e-05	0	0.97286	0	0	0	0	0	0	0	0	0	0	0	0	0	0.100321	0.100321	0.00123337	0.00103947	0.000959723	0.000959723	0.000423872	0.000423872
OG0000566	5	2	2	3	2	5	4	2	3	4	5	5	7	4.06826e-06	4.06826e-06	2.77072e-05	2.77072e-05	2.36336e-09	1.00651e-09	2.52181e-09	2.52181e-09	2.39777e-10	2.39777e-10	4.27293e-10	4.27293e-10	2.90597e-06	0	0	0	0	0	0	0	0	0	0	0	0	0	0.342035	0.342035	0.255204	0.255204	0.00729702	0.00652561	0.000538211	0.000538211	0.00016532	0.00016532
OG0000567	6	1	2	1	5	5	8	5	2	3	3	3	5	1.99049e-05	1.99049e-05	0.000309645	0.000309645	1.94753e-10	9.32584e-11	5.29714e-12	5.29714e-12	4.10006e-10	4.10006e-10	1.59715e-08	1.59715e-08	4.98878e-06	0	0	0	0	0	0	0	0	0	0	0	0	0	0.975106	0	0.946408	0	0.00137991	0.00126599	5.42004e-06	5.42004e-06	0.000195011	0.000195011
OG0000568	4	3	2	6	4	3	5	2	3	3	2	3	9	1.69877e-06	1.69877e-06	4.70285e-06	4.70285e-06	2.46142e-09	1.56503e-09	3.27248e-09	3.27248e-09	1.17462e-09	1.17462e-09	2.27008e-07	2.27008e-07	2.08609e-06	0	0	0	0	0	0	0	0	0	0	0	0	0	0.17346	0.17346	0.0869458	0.0869458	0.00981522	0.00945778	0.000754277	0.000754277	0.00056617	0.00056617
OG0000569	2	5	0	0	10	7	2	4	5	4	4	2	4	0.000425503	0.000425503	0	0	2.14748e-11	8.95935e-12	8.45084e-10	8.45084e-10	9.56272e-12	9.56272e-12	2.35141e-08	2.35141e-08	0.000107397	0	0	0.136974	0.136974	0	0	0	0	0	0	0	0	0	0.690035	0.690035	0	0	0.00029377	0.000262858	0.000215903	0.000215903	1.35482e-05	1.35482e-05
OG0000570	18	2	0	4	6	1	5	1	3	3	2	3	1	2.35806e-06	2.35806e-06	0	0.0151949	3.47481e-08	3.10655e-08	3.94665e-07	3.94665e-07	4.11984e-08	4.11984e-08	9.87341e-07	9.87341e-07	3.59726e-05	0	0	0.984805	0	0	0	0	0	0	0	0	0	0	0.299152	0.299152	0	0.766577	0.0797484	0	0.0355847	0	0.0168963	0.0168963
OG0000571	0	0	0	0	0	0	0	0	0	0	1	48	0	0	0	0	0	0	0	0	0	0	0	0.0012549	0.0012549	0	3.82112e-05	3.82112e-05	0.000187591	0.000187591	5.82441e-05	5.94689e-05	2.89328e-05	2.89328e-05	1.25468e-05	1.25468e-05	0	0	5.48349e-05	0	0	0	0	0	0	0	0	0	0
OG0000572	6	0	5	4	3	9	4	3	3	1	4	3	3	0.00426887	0	3.86479e-06	3.86479e-06	1.00529e-09	3.80594e-10	4.76005e-09	4.76005e-09	4.3227e-08	4.3227e-08	1.4815e-08	1.4815e-08	1.84512e-05	0	0.995731	0	0	0	0	0	0	0	0	0	0	0	0.897317	0	0.0904647	0.0904647	0.00486797	0.00447204	0.000995152	0.000995152	0.00915133	0
OG0000573	2	1	6	5	5	5	3	3	3	2	7	4	2	5.37845e-05	5.37845e-05	8.32529e-07	8.32529e-07	1.67821e-10	7.57711e-11	9.89064e-10	9.89064e-10	5.4947e-10	5.4947e-10	1.40311e-10	1.40311e-10	1.19087e-05	0	0	0	0	0	0	0	0	0	0	0	0	0	0.939981	0	0.0375583	0.0375583	0.00123986	0.00112041	0.000246539	0.000246539	0.000240304	0.000240304
OG0000574	2	2	5	12	3	3	2	1	3	3	3	5	4	8.37949e-06	8.37949e-06	2.2401e-08	2.2401e-08	1.03188e-08	6.88015e-09	1.15605e-06	1.15605e-06	2.44838e-08	2.44838e-08	2.63595e-08	2.63595e-08	5.13321e-06	0	0	0	0	0	0	0	0	0	0	0	0	0	0.294973	0.294973	0.00203202	0.00203202	0.027676	0.0271031	0.0562806	0	0.010064	0.010064
OG0000575	5	2	2	6	6	3	4	4	3	3	3	4	3	3.10298e-06	3.10298e-06	6.1484e-06	6.1484e-06	1.21284e-10	7.25011e-11	4.47959e-11	4.47959e-11	5.06255e-11	5.06255e-11	2.65737e-09	2.65737e-09	5.04588e-06	0	0	0	0	0	0	0	0	0	0	0	0	0	0.26356	0.26356	0.113014	0.113014	0.000816637	0.000771291	1.93045e-05	1.93045e-05	3.14088e-05	3.14088e-05
OG0000576	4	2	4	5	4	4	3	3	2	3	4	6	4	3.12734e-06	3.12734e-06	9.31912e-07	9.31912e-07	7.60265e-10	3.89639e-10	2.15188e-09	2.15188e-09	1.33803e-09	1.33803e-09	5.911e-10	5.911e-10	4.40821e-06	0	0	0	0	0	0	0	0	0	0	0	0	0	0.215761	0.215761	0.0284292	0.0284292	0.00400752	0.00371538	0.000501786	0.000501786	0.000534243	0.000534243
OG0000577	6	4	3	4	5	3	3	2	3	2	4	5	4	2.11977e-07	2.11977e-07	1.56994e-06	1.56994e-06	1.05156e-09	6.379e-10	9.92712e-09	9.92712e-09	2.41958e-09	2.41958e-09	1.76101e-09	1.76101e-09	3.83939e-06	0	0	0	0	0	0	0	0	0	0	0	0	0	0.0433182	0.0433182	0.0294946	0.0294946	0.00571354	0.00543934	0.00151406	0.00151406	0.00086752	0.00086752
OG0000578	3	1	4	3	4	5	2	2	2	4	13	3	2	3.66005e-05	3.66005e-05	1.24051e-05	1.24051e-05	7.71405e-10	3.56002e-10	2.70132e-08	2.70132e-08	1.42824e-09	1.42824e-09	2.48153e-10	2.48153e-10	1.49068e-05	0	0	0	0	0	0	0	0	0	0	0	0	0	0.939103	0	0.224668	0.224668	0.0044294	0.00404017	0.00298853	0.00298853	0.000671994	0.000671994
OG0000579	5	3	5	4	5	4	2	3	3	3	3	4	4	5.31449e-07	5.31449e-07	4.13132e-07	4.13132e-07	5.83126e-10	3.15613e-10	7.2859e-09	7.2859e-09	6.30685e-10	6.30685e-10	1.23718e-08	1.23718e-08	3.69605e-06	0	0	0	0	0	0	0	0	0	0	0	0	0	0.068637	0.068637	0.0127636	0.0127636	0.00365873	0.00342773	0.00119985	0.00119985	0.000337775	0.000337775
OG0000580	1	1	2	7	4	7	3	2	3	3	4	8	3	0.000114671	0.000114671	1.25005e-05	1.25005e-05	1.1715e-10	4.15083e-11	2.25395e-09	2.25395e-09	1.39945e-10	1.39945e-10	5.49363e-11	5.49363e-11	8.06883e-06	0	0	0	0	0	0	0	0	0	0	0	0	0	0	0	0.262795	0.262795	0.000823747	0.000708736	0.000407404	0.000407404	8.62967e-05	8.62967e-05
OG0000581	4	4	1	5	6	6	1	4	1	4	4	6	2	2.49499e-06	2.49499e-06	7.57466e-05	7.57466e-05	8.25781e-09	4.53009e-09	1.60105e-06	1.60105e-06	5.00621e-07	5.00621e-07	9.52389e-09	9.52389e-09	1.27113e-05	0	0	0	0	0	0	0	0	0	0	0	0	0	0.328094	0.328094	0	0.589946	0.0593758	0.0591824	0	0.116426	0	0.0966737
OG0000582	6	1	3	4	3	7	4	3	3	1	5	5	3	1.69189e-05	1.69189e-05	1.17018e-05	1.17018e-05	8.16738e-10	3.40339e-10	3.24649e-09	3.24649e-09	3.22285e-08	3.22285e-08	4.48881e-10	4.48881e-10	8.22628e-06	0	0	0	0	0	0	0	0	0	0	0	0	0	0.866656	0	0.212254	0.212254	0.00378809	0.00346379	0.000692045	0.000692045	0.00707372	0
OG0000583	2	2	7	5	5	6	3	2	1	2	4	6	3	9.92589e-06	9.92589e-06	1.96658e-07	1.96658e-07	2.56724e-09	1.35896e-09	1.22916e-07	1.22916e-07	4.08199e-07	4.08199e-07	2.74917e-09	2.74917e-09	6.98666e-06	0	0	0	0	0	0	0	0	0	0	0	0	0	0.34717	0.34717	0.010416	0.010416	0.0160358	0.0157519	0.0121682	0.0121682	0	0.0559596
OG0000584	1	1	2	9	4	11	2	2	2	2	4	6	2	0.000114517	0.000114517	7.58538e-06	7.58538e-06	2.87245e-10	8.05885e-11	2.85494e-08	2.85494e-08	5.57824e-09	5.57824e-09	6.82723e-10	6.82723e-10	1.55007e-05	0	0	0	0	0	0	0	0	0	0	0	0	0	0	0	0.20484	0.20484	0.0022564	0.00187433	0.00309952	0.00309952	0.00147437	0.00147437
OG0000585	1	1	6	8	6	4	3	3	1	2	4	6	3	0.00011084	0.00011084	1.43529e-07	1.43529e-07	2.26862e-09	1.43861e-09	4.08755e-08	4.08755e-08	3.46099e-07	3.46099e-07	2.31197e-09	2.31197e-09	1.00476e-05	0	0	0	0	0	0	0	0	0	0	0	0	0	0	0	0.0103134	0.0103134	0.0137394	0.013522	0.0060075	0.0060075	0	0.0496952
OG0000586	3	1	3	5	5	5	3	3	3	3	6	4	4	3.60936e-05	3.60936e-05	7.4057e-06	7.4057e-06	4.23649e-11	1.85656e-11	1.97678e-10	1.97678e-10	3.70287e-11	3.70287e-11	7.23456e-11	7.23456e-11	5.29418e-06	0	0	0	0	0	0	0	0	0	0	0	0	0	0.932178	0	0.167546	0.167546	0.000325104	0.000290107	5.25434e-05	5.25434e-05	2.40399e-05	2.40399e-05
OG0000587	2	1	4	7	4	8	3	2	2	2	3	7	3	5.41316e-05	5.41316e-05	1.17104e-06	1.17104e-06	4.37211e-10	1.5563e-10	1.04288e-08	1.04288e-08	5.29066e-09	5.29066e-09	2.10331e-09	2.10331e-09	9.88787e-06	0	0	0	0	0	0	0	0	0	0	0	0	0	0.944527	0	0.0493101	0.0493101	0.00304825	0.00266145	0.00161097	0.00161097	0.00141649	0.00141649
OG0000588	1	0	1	2	0	20	1	0	4	0	1	18	0	0.0952614	0	0.0153367	0.0153367	0	0.00363046	0.0132607	0	0.00525482	0	2.98569e-05	2.98569e-05	0	0	0.904739	0	0	0.994664	0	0	0.986739	0	0.994745	0	0	0.927577	0	0	0	0.954335	0	0.981905	0	0	0.973798	0
OG0000589	0	0	4	2	9	13	2	2	2	0	4	3	7	0	0	0.00119659	0.00119659	1.1401e-09	4.09846e-10	2.35669e-07	2.35669e-07	7.13802e-05	0	2.68966e-08	2.68966e-08	0.000928649	0.425397	0.425397	0	0	0	0	0	0	0	0.999929	0	0	0	0	0	0.421572	0.421572	0.00745474	0.00732014	0.013845	0.013845	0.0521769	0
OG0000590	1	3	8	0	3	4	6	4	3	2	10	3	1	4.98931e-05	4.98931e-05	0.00527003	0	8.83843e-10	4.3972e-10	5.28447e-11	5.28447e-11	5.72266e-10	5.72266e-10	3.02754e-10	3.02754e-10	2.97401e-05	0	0	0	0.99473	0	0	0	0	0	0	0	0	0	0	0.920852	0.809514	0	0.00342489	0.00315557	3.09124e-05	3.09124e-05	0.000243464	0.000243464
OG0000591	0	3	3	7	6	3	0	5	3	5	5	4	4	0	0.00148412	3.18278e-06	3.18278e-06	8.21364e-10	5.53607e-10	0	8.7513e-05	2.4634e-09	2.4634e-09	1.53297e-09	1.53297e-09	8.39364e-06	0.998516	0	0	0	0	0	0.999912	0	0	0	0	0	0	0	0.822501	0.0912086	0.0912086	0.00454238	0.00441808	0	0.032074	0.0010783	0.0010783
OG0000592	7	2	2	2	2	4	6	3	3	3	4	7	3	2.78546e-06	2.78546e-06	5.76892e-05	5.76892e-05	2.21519e-09	1.02485e-09	1.0354e-10	1.0354e-10	1.68007e-10	1.68007e-10	2.00421e-10	2.00421e-10	6.57999e-06	0	0	0	0	0	0	0	0	0	0	0	0	0	0.32378	0.32378	0.356476	0.356476	0.00635205	0.00573238	4.59816e-05	4.59816e-05	9.41512e-05	9.41512e-05
OG0000593	18	1	1	4	3	3	2	3	2	2	2	3	4	6.11097e-06	6.11097e-06	0.000144232	0.000144232	7.48809e-09	4.87884e-09	4.11417e-08	4.11417e-08	2.81251e-08	2.81251e-08	3.665e-07	3.665e-07	7.79028e-06	0	0	0	0	0	0	0	0	0	0	0	0	0	0.904061	0	0	0.879133	0.020922	0.0203316	0.00453143	0.00453143	0.00557793	0.00557793
OG0000594	5	2	1	4	4	7	4	2	3	2	5	6	3	7.22875e-06	7.22875e-06	0.000124341	0.000124341	2.45133e-10	8.77107e-11	2.47149e-09	2.47149e-09	8.60339e-10	8.60339e-10	1.12283e-10	1.12283e-10	8.06395e-06	0	0	0	0	0	0	0	0	0	0	0	0	0	0.59446	0.59446	0	0.76571	0.00171393	0.00148153	0.000557245	0.000557245	0.00037103	0.00037103
OG0000595	1	1	3	6	5	5	5	5	3	3	4	5	2	0.000113528	0.000113528	5.04988e-06	5.04988e-06	1.8446e-11	7.68268e-12	1.64983e-12	1.64983e-12	7.41477e-12	7.41477e-12	7.45056e-11	7.45056e-11	1.07027e-05	0	0	0	0	0	0	0	0	0	0	0	0	0	0	0	0.136326	0.136326	0.000146278	0.000128009	1.20586e-06	1.20586e-06	5.4699e-06	5.4699e-06
OG0000596	44	0	2	0	0	0	0	0	1	0	0	1	0	0.783241	0	0.808156	0	0	0	0	0	0.995785	0	0	0.975855	0	0	0.216759	0	0.191844	8.8254e-05	8.28831e-05	5.11162e-05	5.11162e-05	0	0.00421457	0.0241451	0	0.0450575	0.201949	0	0.186288	0	0	0	0	0	0	0
OG0000597	2	1	2	6	5	1	5	5	6	2	3	2	8	5.6654e-05	5.6654e-05	1.64252e-05	1.64252e-05	2.37487e-08	2.04438e-08	2.8027e-10	2.8027e-10	1.24227e-09	1.24227e-09	5.22433e-07	5.22433e-07	3.93935e-06	0	0	0	0	0	0	0	0	0	0	0	0	0	0.97176	0	0.297188	0.297188	0.0546273	0	0.000124161	0.000124161	0.000731595	0.000731595
OG0000598	4	1	2	4	7	4	4	3	3	3	4	5	4	2.77264e-05	2.77264e-05	3.36612e-05	3.36612e-05	2.00407e-11	1.01636e-11	4.99056e-11	4.99056e-11	2.00273e-11	2.00273e-11	1.12211e-10	1.12211e-10	5.26261e-06	0	0	0	0	0	0	0	0	0	0	0	0	0	0.939782	0	0.407268	0.407268	0.000192512	0.000175873	1.7723e-05	1.7723e-05	1.36313e-05	1.36313e-05
OG0000599	2	2	3	4	6	5	3	3	3	1	6	5	4	1.50252e-05	1.50252e-05	7.60376e-06	7.60376e-06	2.42078e-10	1.2733e-10	4.31423e-09	4.31423e-09	2.47282e-08	2.47282e-08	1.21843e-10	1.21843e-10	4.90158e-06	0	0	0	0	0	0	0	0	0	0	0	0	0	0.516133	0.516133	0.138399	0.138399	0.00188328	0.00177719	0.000731016	0.000731016	0.00564979	0
OG0000600	4	3	3	3	5	3	3	2	3	4	5	4	5	1.68984e-06	1.68984e-06	6.96719e-06	6.96719e-06	4.54615e-10	2.69735e-10	3.51568e-09	3.51568e-09	1.52013e-10	1.52013e-10	7.74434e-10	7.74434e-10	3.13463e-06	0	0	0	0	0	0	0	0	0	0	0	0	0	0.172199	0.172199	0.096678	0.096678	0.00255046	0.00241518	0.000601322	0.000601322	0.000108877	0.000108877
OG0000601	29	3	3	0	1	3	4	2	0	0	0	0	2	4.08709e-07	4.08709e-07	0.0103754	0	0.0170661	0.0172518	0.0036884	0.0036884	0	0	0	0	0.000332831	0	0	0	0.989625	0	0	0	0	0.341745	0.341745	0.0597197	0.0597197	0	0.062972	0.062972	0.633867	0	0	0.982481	0.480086	0.480086	0	0
OG0000602	4	2	4	7	3	4	3	2	3	3	4	5	3	2.69106e-06	2.69106e-06	2.97546e-07	2.97546e-07	1.41652e-09	7.20982e-10	6.43504e-09	6.43504e-09	6.42701e-10	6.42701e-10	1.36026e-09	1.36026e-09	5.60153e-06	0	0	0	0	0	0	0	0	0	0	0	0	0	0.186478	0.186478	0.012698	0.012698	0.0055742	0.00516898	0.00102254	0.00102254	0.000330833	0.000330833
OG0000603	5	1	6	7	1	5	2	4	2	1	3	6	4	1.78748e-05	1.78748e-05	1.95738e-07	1.95738e-07	2.99399e-07	1.63251e-07	1.01316e-06	1.01316e-06	2.92765e-06	2.92765e-06	1.744e-07	1.744e-07	9.22174e-06	0	0	0	0	0	0	0	0	0	0	0	0	0	0.780202	0	0.0123872	0.0123872	0	0.341802	0.127016	0.127016	0.274523	0
OG0000604	6	2	8	3	4	5	4	2	2	2	1	2	6	1.32686e-06	1.32686e-06	4.65052e-07	4.65052e-07	1.11859e-08	6.6241e-09	6.602e-08	6.602e-08	8.03196e-08	8.03196e-08	2.56913e-05	2.56913e-05	3.16379e-06	0	0	0	0	0	0	0	0	0	0	0	0	0	0.137289	0.137289	0.0171202	0.0171202	0.0486087	0.0482254	0.00868279	0.00868279	0.0150857	0.0150857
OG0000605	10	0	4	8	4	5	1	2	2	4	1	3	3	0.0022653	0	7.7614e-07	7.7614e-07	5.35693e-08	3.25657e-08	7.88024e-06	7.88024e-06	3.7821e-07	3.7821e-07	2.73511e-05	2.73511e-05	1.71734e-05	0	0.997735	0	0	0	0	0	0	0	0	0	0	0	0.797065	0	0.0318238	0.0318238	0.220502	0.220206	0	0.288466	0.136793	0.136793
OG0000606	1	3	3	8	5	6	2	2	2	2	2	7	4	2.61649e-05	2.61649e-05	1.73169e-06	1.73169e-06	6.22198e-10	2.95086e-10	3.89306e-08	3.89306e-08	9.71994e-09	9.71994e-09	2.49683e-08	2.49683e-08	6.57781e-06	0	0	0	0	0	0	0	0	0	0	0	0	0	0	0.687564	0.0627075	0.0627075	0.00441015	0.00410708	0.00375313	0.00375313	0.0022282	0.0022282
OG0000607	8	1	2	3	6	3	3	4	1	5	4	3	4	1.32542e-05	1.32542e-05	5.32307e-05	5.32307e-05	1.34942e-09	9.22424e-10	7.08684e-09	7.08684e-09	3.32015e-08	3.32015e-08	1.89287e-08	1.89287e-08	6.69219e-06	0	0	0	0	0	0	0	0	0	0	0	0	0	0.890737	0	0.48425	0.48425	0.00729101	0.00712437	0.00143572	0.00143572	0	0.0109439
OG0000608	1	2	6	5	5	6	3	3	2	3	5	4	2	4.39522e-05	4.39522e-05	6.96017e-07	6.96017e-07	1.84933e-10	7.61882e-11	1.37394e-09	1.37394e-09	7.71796e-10	7.71796e-10	8.23771e-10	8.23771e-10	1.15651e-05	0	0	0	0	0	0	0	0	0	0	0	0	0	0	0.774651	0.0314223	0.0314223	0.00146893	0.0013072	0.000342667	0.000342667	0.000339433	0.000339433
OG0000609	1	6	1	5	4	9	2	2	4	2	3	4	4	1.67643e-05	1.67643e-05	0.000108033	0.000108033	3.82302e-10	1.27174e-10	2.53601e-08	2.53601e-08	1.20537e-09	1.20537e-09	1.41138e-08	1.41138e-08	7.35994e-06	0	0	0	0	0	0	0	0	0	0	0	0	0	0	0.843279	0	0.823156	0.00277949	0.00239993	0.00286574	0.00286574	0.000583599	0.000583599
OG0000610	3	1	6	9	4	6	2	2	2	2	3	5	2	3.26227e-05	3.26227e-05	7.68459e-08	7.68459e-08	8.35146e-10	3.76034e-10	3.78334e-08	3.78334e-08	9.28256e-09	9.28256e-09	8.08243e-09	8.08243e-09	1.41781e-05	0	0	0	0	0	0	0	0	0	0	0	0	0	0.858844	0	0.00624096	0.00624096	0.00487833	0.00447912	0.00368398	0.00368398	0.00214858	0.00214858
OG0000611	3	2	6	3	5	7	3	3	2	3	3	3	4	6.01437e-06	6.01437e-06	1.82005e-06	1.82005e-06	2.47024e-10	9.90313e-11	1.96113e-09	1.96113e-09	1.161e-09	1.161e-09	2.92894e-08	2.92894e-08	4.71262e-06	0	0	0	0	0	0	0	0	0	0	0	0	0	0.310907	0.310907	0.0498672	0.0498672	0.00201558	0.0018005	0.000472279	0.000472279	0.000483731	0.000483731
OG0000612	1	2	2	1	2	15	4	9	1	3	2	2	3	5.89178e-05	5.89178e-05	0.000310326	0.000310326	4.1227e-09	1.19309e-09	7.41512e-10	7.41512e-10	1.37714e-07	1.37714e-07	9.54963e-07	9.54963e-07	1.08033e-05	0	0	0	0	0	0	0	0	0	0	0	0	0	0	0.97407	0.94618	0	0.0152216	0.014114	0.000427567	0.000427567	0	0.0281895
OG0000613	3	1	3	5	6	5	3	3	3	3	4	6	2	3.61485e-05	3.61485e-05	7.40716e-06	7.40716e-06	2.24667e-11	9.94303e-12	1.54409e-10	1.54409e-10	2.73923e-11	2.73923e-11	5.66506e-11	5.66506e-11	1.04146e-05	0	0	0	0	0	0	0	0	0	0	0	0	0	0.932178	0	0.167546	0.167546	0.000204762	0.000182736	4.18249e-05	4.18249e-05	1.83044e-05	1.83044e-05
OG0000614	6	3	5	6	4	5	1	2	3	2	3	2	5	2.30978e-07	2.30978e-07	6.57136e-08	6.57136e-08	1.21333e-08	7.15878e-09	3.19288e-06	3.19288e-06	1.41356e-07	1.41356e-07	9.49824e-07	9.49824e-07	3.07203e-06	0	0	0	0	0	0	0	0	0	0	0	0	0	0.0360138	0.0360138	0.00305285	0.00305285	0.0529674	0.052587	0	0.14937	0.0385883	0.0385883
OG0000615	3	1	2	3	8	5	4	4	6	3	2	2	4	3.80784e-05	3.80784e-05	5.67392e-05	5.67392e-05	6.22295e-11	3.17207e-11	3.76963e-11	3.76963e-11	7.42651e-12	7.42651e-12	2.64608e-07	2.64608e-07	5.86534e-06	0	0	0	0	0	0	0	0	0	0	0	0	0	0.964381	0	0.515024	0.515024	0.000681346	0.000631147	1.73639e-05	1.73639e-05	9.29129e-06	9.29129e-06
OG0000616	3	2	6	5	4	5	3	3	3	2	3	5	3	4.54672e-06	4.54672e-06	2.50991e-07	2.50991e-07	5.32789e-10	2.49819e-10	1.90352e-09	1.90352e-09	1.18125e-09	1.18125e-09	4.73997e-09	4.73997e-09	5.7101e-06	0	0	0	0	0	0	0	0	0	0	0	0	0	0.237214	0.237214	0.0114413	0.0114413	0.00305093	0.00279245	0.000441143	0.000441143	0.000466404	0.000466404
OG0000617	4	2	4	4	3	5	3	3	3	6	4	4	2	3.49855e-06	3.49855e-06	1.9257e-06	1.9257e-06	2.22084e-10	9.45466e-11	2.26088e-10	2.26088e-10	9.8222e-12	9.8222e-12	7.17989e-10	7.17989e-10	7.25429e-06	0	0	0	0	0	0	0	0	0	0	0	0	0	0.240172	0.240172	0.0470223	0.0470223	0.00102905	0.000913602	5.90168e-05	5.90168e-05	1.11181e-05	1.11181e-05
OG0000618	1	2	3	8	7	6	2	2	3	2	2	5	4	4.66018e-05	4.66018e-05	2.02383e-06	2.02383e-06	2.70102e-10	1.28795e-10	2.88508e-08	2.88508e-08	2.7218e-09	2.7218e-09	5.18555e-08	5.18555e-08	7.04098e-06	0	0	0	0	0	0	0	0	0	0	0	0	0	0	0.816968	0.0731405	0.0731405	0.00271672	0.00251599	0.00311232	0.00311232	0.000969849	0.000969849
OG0000619	1	2	3	5	5	7	3	3	3	3	3	6	3	4.86597e-05	4.86597e-05	6.81631e-06	6.81631e-06	2.73053e-11	9.96199e-12	1.93874e-10	1.93874e-10	3.54111e-11	3.54111e-11	3.68203e-10	3.68203e-10	6.77424e-06	0	0	0	0	0	0	0	0	0	0	0	0	0	0	0.847615	0.154112	0.154112	0.000237605	0.000204872	5.18855e-05	5.18855e-05	2.33298e-05	2.33298e-05
OG0000620	3	0	5	5	7	7	2	1	2	2	4	6	3	0.00889302	0	2.462e-06	2.462e-06	5.66798e-10	2.74706e-10	8.54077e-07	8.54077e-07	3.43463e-08	3.43463e-08	1.21642e-09	1.21642e-09	2.99182e-05	0	0.991107	0	0	0	0	0	0	0	0	0	0	0	0.941476	0	0.0586686	0.0586686	0.0053399	0.00515157	0.0471892	0	0.00669385	0.00669385
OG0000621	6	1	6	2	3	6	3	6	2	1	3	5	3	1.72649e-05	1.72649e-05	1.42737e-05	1.42737e-05	3.16281e-09	1.56018e-09	5.37645e-09	5.37645e-09	1.90056e-07	1.90056e-07	1.48534e-08	1.48534e-08	9.66229e-06	0	0	0	0	0	0	0	0	0	0	0	0	0	0.881182	0	0.259367	0.259367	0.0125712	0.0120163	0.00158182	0.00158182	0.0265825	0
OG0000622	6	2	3	4	4	7	3	2	4	3	2	2	5	1.8741e-06	1.8741e-06	3.77214e-06	3.77214e-06	7.10786e-10	3.04635e-10	7.97487e-09	7.97487e-09	4.32648e-10	4.32648e-10	5.68708e-07	5.68708e-07	3.74385e-06	0	0	0	0	0	0	0	0	0	0	0	0	0	0.191777	0.191777	0.0694758	0.0694758	0.00436295	0.00400863	0.00127881	0.00127881	0.000289349	0.000289349
OG0000623	16	1	0	2	6	5	3	0	5	1	3	2	3	2.36867e-05	2.36867e-05	0	0.0381879	1.45888e-08	8.9771e-09	0.000356257	0	5.90799e-07	5.90799e-07	1.56113e-06	1.56113e-06	2.10084e-05	0	0	0.961812	0	0	0	0	0.999644	0	0	0	0	0	0.941408	0	0	0.940119	0.0903998	0.0901941	0.133968	0	0.101497	0
OG0000624	2	1	0	0	0	7	1	1	0	1	0	32	2	0.00364781	0.00364781	0	0	0	0.000166059	0.000171706	0.000171706	0	0.00895709	0	0.00108645	0.00134822	0	0	0.134503	0.134503	0.999766	0	0	0	0.991043	0	0.998914	0	0	0.99226	0	0	0	0	0.997512	0	0	0	0
OG0000625	2	4	0	2	5	3	4	4	4	5	5	5	4	3.49344e-05	3.49344e-05	0	0.0369331	4.14591e-11	2.18178e-11	3.98471e-12	3.98471e-12	4.6562e-13	4.6562e-13	2.13731e-11	2.13731e-11	9.32018e-06	0	0	0.963067	0	0	0	0	0	0	0	0	0	0	0.720394	0.720394	0	0.917757	0.000266814	0.000244606	1.96554e-06	1.96554e-06	6.73022e-07	6.73022e-07
OG0000626	0	0	0	0	1	0	1	43	1	0	1	0	0	0	0	0	0	0.5264	0	0.00406589	0.00406589	0.338901	0	0.516679	0	0	0.000271834	0.000271834	0.000259721	0.000259721	0	0.473712	0	0	0	0.661099	0	0.483321	0.0162196	0	0	0	0	0	0	0	0.762453	0	0
OG0000627	4	2	3	2	4	7	4	3	3	2	3	5	4	5.97167e-06	5.97167e-06	2.99186e-05	2.99186e-05	1.96452e-10	7.38812e-11	4.50662e-10	4.50662e-10	5.56239e-10	5.56239e-10	2.77027e-09	2.77027e-09	4.67811e-06	0	0	0	0	0	0	0	0	0	0	0	0	0	0.401872	0.401872	0.27505	0.27505	0.00133454	0.00117022	0.000145407	0.000145407	0.000242966	0.000242966
OG0000628	3	1	5	5	3	7	3	2	2	3	5	3	4	3.46909e-05	3.46909e-05	1.48775e-06	1.48775e-06	9.97827e-10	3.82221e-10	1.01766e-08	1.01766e-08	2.44162e-09	2.44162e-09	7.2771e-09	7.2771e-09	7.25038e-06	0	0	0	0	0	0	0	0	0	0	0	0	0	0.904445	0	0.0560329	0.0560329	0.00496923	0.00440351	0.00156924	0.00156924	0.000889081	0.000889081
OG0000629	7	1	4	2	1	6	4	2	4	5	4	4	2	1.50014e-05	1.50014e-05	3.11183e-05	3.11183e-05	3.92673e-08	1.48918e-08	5.81568e-09	5.81568e-09	3.53603e-10	3.53603e-10	1.30576e-08	1.30576e-08	1.42794e-05	0	0	0	0	0	0	0	0	0	0	0	0	0	0.885166	0	0.377298	0.377298	0	0.0568	0.000923814	0.000923814	0.000332553	0.000332553
OG0000630	2	1	6	10	3	3	2	1	1	3	4	7	3	5.18658e-05	5.18658e-05	5.20836e-08	5.20836e-08	1.55943e-07	1.09419e-07	1.27934e-05	1.27934e-05	2.95569e-06	2.95569e-06	3.0715e-08	3.0715e-08	1.34155e-05	0	0	0	0	0	0	0	0	0	0	0	0	0	0.914863	0	0.00469297	0.00469297	0.372136	0.371784	0.414571	0	0	0.407641
OG0000631	4	3	9	3	5	1	4	2	1	1	3	2	8	8.52657e-07	8.52657e-07	2.35938e-07	2.35938e-07	5.3824e-07	4.92797e-07	3.33793e-06	3.33793e-06	1.99769e-05	1.99769e-05	1.38982e-05	1.38982e-05	3.90098e-06	0	0	0	0	0	0	0	0	0	0	0	0	0	0.08841	0.08841	0.00980368	0.00980368	0.889461	0	0.417288	0.417288	0	0
OG0000632	3	3	5	3	3	6	3	2	2	3	5	5	3	2.35925e-06	2.35925e-06	1.97395e-06	1.97395e-06	1.02716e-09	4.13416e-10	9.26894e-09	9.26894e-09	2.09374e-09	2.09374e-09	5.38617e-10	5.38617e-10	6.10535e-06	0	0	0	0	0	0	0	0	0	0	0	0	0	0.182132	0.182132	0.045377	0.045377	0.00496085	0.00441283	0.00146798	0.00146798	0.000788349	0.000788349
OG0000633	4	1	5	7	5	5	3	3	1	1	3	4	4	2.4152e-05	2.4152e-05	4.44271e-07	4.44271e-07	3.1666e-08	1.89008e-08	5.61627e-07	5.61627e-07	8.33953e-06	8.33953e-06	3.66901e-07	3.66901e-07	8.22088e-06	0	0	0	0	0	0	0	0	0	0	0	0	0	0.84199	0	0.0234249	0.0234249	0.170931	0.170707	0.0791554	0.0791554	0	0
OG0000634	2	2	3	7	6	5	3	2	3	2	4	4	3	1.28311e-05	1.28311e-05	1.69123e-06	1.69123e-06	2.68189e-10	1.28746e-10	7.2608e-09	7.2608e-09	1.46386e-09	1.46386e-09	3.32259e-09	3.32259e-09	7.04557e-06	0	0	0	0	0	0	0	0	0	0	0	0	0	0.444171	0.444171	0.0537907	0.0537907	0.0022912	0.00209979	0.00119889	0.00119889	0.000582975	0.000582975
OG0000635	2	2	5	2	4	6	2	1	3	3	5	7	4	1.67258e-05	1.67258e-05	1.438e-05	1.438e-05	8.00116e-10	3.73098e-10	6.32296e-07	6.32296e-07	4.25094e-09	4.25094e-09	1.1611e-10	1.1611e-10	5.8369e-06	0	0	0	0	0	0	0	0	0	0	0	0	0	0.57098	0.57098	0.218565	0.218565	0.00456408	0.00425278	0.0381391	0	0.0018175	0.0018175
OG0000636	3	0	17	5	2	4	1	1	3	2	3	3	2	0.00842348	0	2.11356e-08	2.11356e-08	2.40431e-07	1.5246e-07	3.97001e-05	3.97001e-05	1.21428e-06	1.21428e-06	2.14965e-06	2.14965e-06	4.69461e-05	0	0.991577	0	0	0	0	0	0	0	0	0	0	0	0.903856	0	0.00165832	0.00165832	0.439984	0.439353	0	0	0.32828	0.32828
OG0000637	2	2	6	4	4	3	5	3	3	3	3	3	5	1.15629e-05	1.15629e-05	8.56502e-07	8.56502e-07	7.303e-10	4.38312e-10	1.81208e-10	1.81208e-10	1.85469e-10	1.85469e-10	1.83915e-08	1.83915e-08	3.53858e-06	0	0	0	0	0	0	0	0	0	0	0	0	0	0.402425	0.402425	0.0311382	0.0311382	0.0031784	0.00301957	6.67273e-05	6.67273e-05	0.000101395	0.000101395
OG0000638	0	0	41	1	0	1	3	0	0	0	0	0	0	0	0	0.00532754	0.00532754	0	0.999929	0.96704	0	0	0	0	0	0	0.00373997	0.00373997	0	0	7.12411e-05	0	0	0.0329603	5.18869e-05	5.18869e-05	0.000120685	0.000120685	0.00247068	0	0	0.399948	0	0	0	0.0325891	0	0	0
OG0000639	1	1	3	7	4	6	3	3	3	2	5	4	4	0.000113105	0.000113105	3.42299e-06	3.42299e-06	2.68694e-10	1.0928e-10	1.25478e-09	1.25478e-09	7.20923e-10	7.20923e-10	7.66254e-10	7.66254e-10	6.48557e-06	0	0	0	0	0	0	0	0	0	0	0	0	0	0	0	0.107806	0.107806	0.00172586	0.00153376	0.000306107	0.000306107	0.00030514	0.00030514
OG0000640	4	2	6	3	3	2	3	2	3	3	8	3	4	3.41042e-06	3.41042e-06	1.47939e-06	1.47939e-06	7.48401e-09	5.15421e-09	1.30221e-08	1.30221e-08	1.88922e-09	1.88922e-09	2.38126e-09	2.38126e-09	4.88953e-06	0	0	0	0	0	0	0	0	0	0	0	0	0	0.234603	0.234603	0.0406586	0.0406586	0.018946	0.0184083	0.00177475	0.00177475	0.000863941	0.000863941
OG0000641	2	1	3	3	4	6	3	3	5	5	3	4	4	5.67761e-05	5.67761e-05	2.45178e-05	2.45178e-05	4.32157e-11	1.66924e-11	7.95071e-11	7.95071e-11	9.17135e-13	9.17135e-13	1.30309e-09	1.30309e-09	5.40642e-06	0	0	0	0	0	0	0	0	0	0	0	0	0	0.971963	0	0.332943	0.332943	0.000289826	0.00025146	2.25502e-05	2.25502e-05	1.52892e-06	1.52892e-06
OG0000642	3	2	5	4	4	3	3	3	3	2	4	5	5	5.53493e-06	5.53493e-06	1.13709e-06	1.13709e-06	1.31474e-09	7.79907e-10	2.46404e-09	2.46404e-09	1.64337e-09	1.64337e-09	1.47775e-09	1.47775e-09	3.74258e-06	0	0	0	0	0	0	0	0	0	0	0	0	0	0.287054	0.287054	0.0345902	0.0345902	0.00581648	0.00552219	0.000541763	0.000541763	0.000610318	0.000610318
OG0000643	3	2	7	5	2	5	3	3	3	2	4	4	3	4.23706e-06	4.23706e-06	1.35856e-07	1.35856e-07	4.11332e-09	1.86392e-09	4.00194e-09	4.00194e-09	2.94253e-09	2.94253e-09	5.9001e-09	5.9001e-09	6.2886e-06	0	0	0	0	0	0	0	0	0	0	0	0	0	0.221508	0.221508	0.0072235	0.0072235	0.011956	0.0109027	0.000810037	0.000810037	0.00100739	0.00100739
OG0000644	1	1	1	1	0	4	1	3	0	25	6	1	2	0.000125251	0.000125251	0.00065448	0.00065448	0	6.62816e-05	2.11131e-05	2.11131e-05	0	0.000326112	4.14007e-05	4.14007e-05	3.60586e-05	0	0	0	0	0.999896	0	0	0	0.999674	0	0	0	0	0	0	0	0	0	0.973147	0	0.938787	0	0.907333
OG0000645	4	3	4	2	3	3	6	2	2	6	4	2	5	1.96825e-06	1.96825e-06	1.10936e-05	1.10936e-05	4.8938e-09	3.04834e-09	2.73049e-09	2.73049e-09	1.00223e-09	1.00223e-09	1.34104e-07	1.34104e-07	4.0098e-06	0	0	0	0	0	0	0	0	0	0	0	0	0	0.199667	0.199667	0.137027	0.137027	0.0148529	0.014281	0.000732262	0.000732262	0.000633888	0.000633888
OG0000646	3	4	3	1	4	3	3	1	2	2	11	5	4	4.6848e-06	4.6848e-06	0.000150561	0.000150561	3.83636e-09	2.51134e-09	4.04174e-07	4.04174e-07	4.57594e-08	4.57594e-08	2.91935e-11	2.91935e-11	6.79213e-06	0	0	0	0	0	0	0	0	0	0	0	0	0	0.462157	0.462157	0.702652	0	0.0144307	0.0140382	0.0293121	0	0.00875884	0.00875884
OG0000647	3	1	6	7	4	4	2	2	2	3	5	5	2	3.33073e-05	3.33073e-05	2.18033e-07	2.18033e-07	1.15355e-09	6.04699e-10	3.11737e-08	3.11737e-08	3.27986e-09	3.27986e-09	6.25238e-10	6.25238e-10	1.43006e-05	0	0	0	0	0	0	0	0	0	0	0	0	0	0.874009	0	0.013778	0.013778	0.00585317	0.00545781	0.0032598	0.0032598	0.00112619	0.00112619
OG0000648	1	1	2	1	2	26	2	2	1	0	3	1	4	0.000120864	0.000120864	0.000313846	0.000313846	2.22358e-07	5.97031e-08	1.52787e-05	1.52787e-05	0.00380944	0	8.27559e-05	8.27559e-05	1.52273e-05	0	0	0	0	0	0	0	0	0	0.996191	0	0	0	0	0	0.952446	0	0.816312	0.81613	0.622012	0.622012	0	0
OG0000649	10	2	3	3	5	5	2	1	2	2	3	4	4	8.07656e-07	8.07656e-07	6.38683e-06	6.38683e-06	3.14695e-09	1.82207e-09	1.17837e-06	1.17837e-06	8.38765e-08	8.38765e-08	4.50261e-08	4.50261e-08	4.79526e-06	0	0	0	0	0	0	0	0	0	0	0	0	0	0.136689	0.136689	0.0889195	0.0889195	0.0178457	0.0175497	0.0572232	0	0.0156533	0.0156533
OG0000650	9	1	3	2	4	3	3	5	4	3	2	4	3	1.15782e-05	1.15782e-05	5.16833e-05	5.16833e-05	1.13961e-09	6.95884e-10	2.21333e-10	2.21333e-10	1.21582e-10	1.21582e-10	5.93275e-08	5.93275e-08	8.35263e-06	0	0	0	0	0	0	0	0	0	0	0	0	0	0.874806	0	0.470633	0.470633	0.00479574	0.00457694	8.18298e-05	8.18298e-05	8.4758e-05	8.4758e-05
OG0000651	3	2	5	6	5	3	2	4	3	2	3	4	4	4.56492e-06	4.56492e-06	2.5494e-07	2.5494e-07	1.30024e-09	8.09527e-10	6.27702e-09	6.27702e-09	2.81513e-09	2.81513e-09	1.7677e-08	1.7677e-08	4.82293e-06	0	0	0	0	0	0	0	0	0	0	0	0	0	0.238207	0.238207	0.01162	0.01162	0.00678634	0.00649508	0.00121221	0.00121221	0.000988481	0.000988481
OG0000652	4	2	3	5	5	4	3	0	3	3	4	6	4	3.74368e-06	3.74368e-06	2.61961e-06	2.61961e-06	9.15627e-10	5.44031e-10	4.98828e-05	0	6.28934e-09	6.28934e-09	8.56356e-10	8.56356e-10	4.46025e-06	0	0	0	0	0	0	0	0.99995	0	0	0	0	0	0.256747	0.256747	0.0599767	0.0599767	0.00507893	0.00488674	0.0298738	0	0.00199261	0.00199261
OG0000653	8	0	5	8	1	5	1	1	0	1	4	0	12	0.00285944	0	3.21618e-07	3.21618e-07	7.38417e-06	7.06452e-06	0.000148416	0.000148416	0	0.00889698	0.0154112	0	7.41673e-06	0	0.997141	0	0	0	0	0	0	0.991103	0	0	0.984589	0	0.809808	0	0.0160185	0.0160185	0	0.999365	0	0	0	0
OG0000654	4	11	4	2	2	5	2	2	2	2	4	4	2	5.73649e-08	5.73649e-08	4.13249e-06	4.13249e-06	5.89199e-09	2.84604e-09	6.78583e-08	6.78583e-08	2.13198e-08	2.13198e-08	8.66595e-09	8.66595e-09	8.07833e-06	0	0	0	0	0	0	0	0	0	0	0	0	0	0.0212412	0.0212412	0.0528834	0.0528834	0.0160453	0.0149103	0.00556398	0.00556398	0.00433506	0.00433506
OG0000655	2	3	4	6	5	3	3	2	3	3	4	4	4	4.70048e-06	4.70048e-06	5.86124e-07	5.86124e-07	7.04917e-10	4.26368e-10	5.65177e-09	5.65177e-09	5.28829e-10	5.28829e-10	3.02079e-09	3.02079e-09	4.28061e-06	0	0	0	0	0	0	0	0	0	0	0	0	0	0.245051	0.245051	0.0213944	0.0213944	0.00384213	0.00365396	0.000916702	0.000916702	0.000278616	0.000278616
OG0000656	1	1	4	7	6	4	2	2	2	2	4	9	2	0.00011241	0.00011241	1.22816e-06	1.22816e-06	4.95043e-10	2.68609e-10	3.18871e-08	3.18871e-08	6.90718e-09	6.90718e-09	1.34916e-10	1.34916e-10	1.53787e-05	0	0	0	0	0	0	0	0	0	0	0	0	0	0	0	0.0515072	0.0515072	0.00369826	0.00346104	0.00331013	0.00331013	0.00171647	0.00171647
OG0000657	0	10	1	2	4	6	4	5	4	4	2	2	2	0	0.000516955	0.000319645	0.000319645	3.18525e-10	1.38902e-10	2.49567e-11	2.49567e-11	1.42286e-11	1.42286e-11	3.36481e-07	3.36481e-07	1.64092e-05	0.999483	0	0	0	0	0	0	0	0	0	0	0	0	0	0.898999	0	0.948578	0.00190018	0.00172454	1.35047e-05	1.35047e-05	1.47662e-05	1.47662e-05
OG0000658	3	3	3	3	6	6	3	3	3	3	3	3	4	3.19242e-06	3.19242e-06	8.64499e-06	8.64499e-06	4.32519e-11	1.87207e-11	3.26751e-10	3.26751e-10	6.52188e-11	6.52188e-11	7.24314e-09	7.24314e-09	3.67699e-06	0	0	0	0	0	0	0	0	0	0	0	0	0	0.244377	0.244377	0.119378	0.119378	0.000404596	0.000363394	8.4722e-05	8.4722e-05	4.10006e-05	4.10006e-05
OG0000659	4	1	5	5	2	9	2	2	2	3	3	3	5	2.49437e-05	2.49437e-05	1.42816e-06	1.42816e-06	2.66698e-09	9.09676e-10	4.24986e-08	4.24986e-08	5.89658e-09	5.89658e-09	5.66516e-08	5.66516e-08	5.81435e-06	0	0	0	0	0	0	0	0	0	0	0	0	0	0.865815	0	0.0538311	0.0538311	0.00944825	0.00830692	0.00397638	0.00397638	0.00184061	0.00184061
OG0000660	2	2	1	1	6	8	3	3	4	3	2	3	8	2.77607e-05	2.77607e-05	0.000645002	0.000645002	5.17293e-11	1.93961e-11	4.3168e-10	4.3168e-10	4.25976e-11	4.25976e-11	6.2189e-08	6.2189e-08	3.00353e-06	0	0	0	0	0	0	0	0	0	0	0	0	0	0.894061	0.894061	0	0	0.000533554	0.000470464	0.000113224	0.000113224	3.51665e-05	3.51665e-05
OG0000661	5	2	3	5	6	4	3	2	3	3	4	3	3	2.41465e-06	2.41465e-06	2.26088e-06	2.26088e-06	2.66086e-10	1.45046e-10	4.4967e-09	4.4967e-09	3.65473e-10	3.65473e-10	8.11732e-09	8.11732e-09	5.46475e-06	0	0	0	0	0	0	0	0	0	0	0	0	0	0.206667	0.206667	0.0518974	0.0518974	0.00200339	0.00187507	0.000758441	0.000758441	0.0002031	0.0002031
OG0000662	9	2	1	1	3	9	2	2	2	1	2	4	8	3.80864e-06	3.80864e-06	0.000628173	0.000628173	8.78136e-09	3.78269e-09	4.75604e-07	4.75604e-07	5.25183e-07	5.25183e-07	3.87244e-07	3.87244e-07	3.96445e-06	0	0	0	0	0	0	0	0	0	0	0	0	0	0.546939	0.546939	0	0	0.0386853	0.0381097	0.0310566	0.0310566	0.057199	0
OG0000663	10	4	2	3	6	3	1	3	1	2	1	3	7	1.17306e-07	1.17306e-07	1.06734e-05	1.06734e-05	2.04143e-07	1.52549e-07	1.9527e-05	1.9527e-05	1.02302e-05	1.02302e-05	9.13994e-05	9.13994e-05	4.78755e-06	0	0	0	0	0	0	0	0	0	0	0	0	0	0.0392515	0.0392515	0.101861	0.101861	0.915253	0.915385	0	0.919195	0	0.929185
OG0000664	4	1	1	6	7	10	5	2	2	2	2	2	2	2.95406e-05	2.95406e-05	9.38928e-05	9.38928e-05	1.6871e-10	6.11147e-11	3.20074e-09	3.20074e-09	4.81798e-09	4.81798e-09	5.70757e-07	5.70757e-07	1.55052e-05	0	0	0	0	0	0	0	0	0	0	0	0	0	0.976617	0	0	0.854266	0.00202494	0.00182329	0.000802542	0.000802542	0.00133498	0.00133498
OG0000665	4	23	0	0	4	5	2	0	2	1	3	1	1	4.8306e-06	4.8306e-06	0	0	2.89919e-07	1.81766e-07	0.00405488	0	1.53241e-05	1.53241e-05	8.71247e-05	8.71247e-05	0.000438795	0	0	0.146009	0.146009	0	0	0	0.995945	0	0	0	0	0	0.0524974	0.0524974	0	0	0.872073	0.87211	0.883178	0	0.883204	0
OG0000666	0	0	0	0	0	0	12	32	2	0	0	0	0	0	0	0	0	0	0	2.46192e-10	2.46192e-10	0.109488	0	0	0	0	3.9344e-05	3.9344e-05	0.000187941	0.000187941	0.00235348	0.00241026	0	0	0	0.890512	0.00114351	0.00114351	0.000133216	0	0	0	0	0	0	2.79018e-07	2.79018e-07	0.680913	0
OG0000667	1	0	0	0	0	0	0	0	0	45	0	0	0	0.998195	0	0	0	0	0	0	0	0	0.91415	0	0	0	0	0.00180505	0.000204523	0.000204523	3.24494e-06	3.13208e-06	0.000274803	0.000274803	0.0858499	0	0.000120097	0.000120097	8.83714e-05	0	0	0	0	0	0	0	0	0	0.0821333
OG0000668	9	2	2	1	0	5	0	7	0	13	4	2	0	1.12984e-05	1.12984e-05	0.00028109	0.00028109	0	0.000325729	0	0.00367381	0	0.00104261	9.18977e-06	9.18977e-06	0	0	0	0	0	0.999559	0	0.996326	0	0.998957	0	0	0	0.996296	0.476013	0.476013	0.819116	0	0	0.916708	0	0.872894	0	0.872413
OG0000669	4	3	4	5	2	5	3	2	3	4	4	3	3	9.44642e-07	9.44642e-07	5.25455e-07	5.25455e-07	4.12121e-09	1.89384e-09	9.40911e-09	9.40911e-09	6.49604e-10	6.49604e-10	1.91767e-08	1.91767e-08	5.44688e-06	0	0	0	0	0	0	0	0	0	0	0	0	0	0.0976196	0.0976196	0.016163	0.016163	0.0118381	0.0108309	0.0014038	0.0014038	0.000406987	0.000406987
OG0000670	1	1	3	2	4	2	1	2	2	2	17	6	2	0.000116823	0.000116823	5.76801e-05	5.76801e-05	2.3199e-08	1.79459e-08	3.29651e-06	3.29651e-06	2.60657e-07	2.60657e-07	2.32636e-12	2.32636e-12	1.70172e-05	0	0	0	0	0	0	0	0	0	0	0	0	0	0	0	0.521038	0.521038	0.0591276	0.0587521	0	0.152461	0.0476497	0.0476497
OG0000671	4	6	4	2	1	3	7	1	2	2	6	3	4	3.27185e-07	3.27185e-07	6.377e-06	6.377e-06	3.08858e-07	1.95001e-07	9.96864e-07	9.96864e-07	5.70197e-07	5.70197e-07	1.05554e-07	1.05554e-07	5.65134e-06	0	0	0	0	0	0	0	0	0	0	0	0	0	0.066242	0.066242	0.0801436	0.0801436	0	0.287397	0.112554	0	0.103959	0.103959
OG0000672	6	2	4	3	4	6	4	4	2	2	2	2	4	1.8574e-06	1.8574e-06	3.68871e-06	3.68871e-06	1.10619e-09	5.26636e-10	9.41057e-10	9.41057e-10	6.43568e-09	6.43568e-09	6.57384e-07	6.57384e-07	4.85851e-06	0	0	0	0	0	0	0	0	0	0	0	0	0	0.190007	0.190007	0.067963	0.067963	0.00620357	0.00580352	0.00031526	0.00031526	0.00162834	0.00162834
OG0000673	13	2	6	0	2	4	1	4	2	1	6	3	1	2.2396e-06	2.2396e-06	0.00500475	0	2.66483e-07	1.68072e-07	8.13402e-06	8.13402e-06	5.63695e-06	5.63695e-06	2.96291e-07	2.96291e-07	4.07457e-05	0	0	0	0.994995	0	0	0	0	0	0	0	0	0	0.302573	0.302573	0.591922	0	0.495387	0.494822	0	0.518525	0.51727	0
OG0000674	4	3	4	3	5	3	3	3	3	3	4	4	3	1.37905e-06	1.37905e-06	2.98457e-06	2.98457e-06	2.82473e-10	1.67174e-10	5.80833e-10	5.80833e-10	1.39458e-10	1.39458e-10	1.23186e-09	1.23186e-09	4.63468e-06	0	0	0	0	0	0	0	0	0	0	0	0	0	0.141225	0.141225	0.0551791	0.0551791	0.00158619	0.00149946	0.000141151	0.000141151	7.93964e-05	7.93964e-05
OG0000675	3	2	3	4	8	5	3	2	2	2	5	4	2	7.14103e-06	7.14103e-06	5.8339e-06	5.8339e-06	1.75952e-10	8.67826e-11	9.26717e-09	9.26717e-09	4.45618e-09	4.45618e-09	1.4324e-09	1.4324e-09	1.06384e-05	0	0	0	0	0	0	0	0	0	0	0	0	0	0.36565	0.36565	0.10657	0.10657	0.00198064	0.00181929	0.00149086	0.00149086	0.0012584	0.0012584
OG0000676	2	1	4	4	4	6	3	3	3	2	4	6	3	5.54086e-05	5.54086e-05	5.97236e-06	5.97236e-06	2.42856e-10	9.76114e-11	1.14829e-09	1.14829e-09	6.50619e-10	6.50619e-10	3.204e-10	3.204e-10	8.28811e-06	0	0	0	0	0	0	0	0	0	0	0	0	0	0.958745	0	0.143913	0.143913	0.00156919	0.0013898	0.000282633	0.000282633	0.000279044	0.000279044
OG0000677	7	2	4	2	3	5	2	2	2	2	7	5	2	1.86903e-06	1.86903e-06	1.1951e-05	1.1951e-05	1.61785e-09	7.4767e-10	3.80064e-08	3.80064e-08	9.35254e-09	9.35254e-09	1.25715e-10	1.25715e-10	1.02091e-05	0	0	0	0	0	0	0	0	0	0	0	0	0	0.220082	0.220082	0.147379	0.147379	0.0069423	0.00635324	0.00369468	0.00369468	0.00216127	0.00216127
OG0000678	1	1	4	4	5	3	4	4	5	4	4	4	2	0.000113594	0.000113594	6.18544e-06	6.18544e-06	6.82538e-11	3.74388e-11	6.67521e-12	6.67521e-12	8.64803e-13	8.64803e-13	3.05367e-10	3.05367e-10	1.07575e-05	0	0	0	0	0	0	0	0	0	0	0	0	0	0	0	0.148485	0.148485	0.00041764	0.000386906	3.18362e-06	3.18362e-06	1.19352e-06	1.19352e-06
OG0000679	3	2	3	7	6	3	2	2	3	3	3	5	3	5.8182e-06	5.8182e-06	1.24092e-06	1.24092e-06	8.03594e-10	5.02218e-10	2.65525e-08	2.65525e-08	1.11002e-09	1.11002e-09	7.27668e-09	7.27668e-09	6.72053e-06	0	0	0	0	0	0	0	0	0	0	0	0	0	0.300998	0.300998	0.0396205	0.0396205	0.00506672	0.00484302	0.00290585	0.00290585	0.000551629	0.000551629
OG0000680	1	1	2	3	4	5	2	2	3	3	10	7	2	0.000116758	0.000116758	5.85342e-05	5.85342e-05	4.21346e-10	1.80049e-10	1.77273e-08	1.77273e-08	4.3792e-10	4.3792e-10	5.9606e-13	5.9606e-13	1.43692e-05	0	0	0	0	0	0	0	0	0	0	0	0	0	0	0	0.528441	0.528441	0.0025814	0.00230961	0.00217044	0.00217044	0.000253238	0.000253238
OG0000681	3	2	7	5	3	4	2	2	2	2	6	5	2	4.24147e-06	4.24147e-06	1.35875e-07	1.35875e-07	2.43758e-09	1.28247e-09	4.40534e-08	4.40534e-08	1.17753e-08	1.17753e-08	3.21689e-10	3.21689e-10	9.58507e-06	0	0	0	0	0	0	0	0	0	0	0	0	0	0.221509	0.221509	0.00722351	0.00722351	0.00919644	0.00860494	0.00407359	0.00407359	0.00260146	0.00260146
OG0000682	5	2	5	5	1	6	1	2	2	1	4	1	10	1.7364e-06	1.7364e-06	3.40204e-07	3.40204e-07	8.54724e-07	4.66282e-07	3.14054e-05	3.14054e-05	1.08554e-05	1.08554e-05	6.9664e-05	6.9664e-05	3.6334e-06	0	0	0	0	0	0	0	0	0	0	0	0	0	0.150214	0.150214	0.013002	0.013002	0	0.993517	0	0.984989	0.984428	0
OG0000683	4	2	5	7	3	8	0	1	2	0	6	5	2	2.34063e-06	2.34063e-06	1.0973e-07	1.0973e-07	1.10286e-06	1.04593e-06	0	0.0286329	0.00716628	0	3.57674e-08	3.57674e-08	1.51381e-05	0	0	0	0	0	0	0.971367	0	0	0.992834	0	0	0	0.162334	0.162334	0.00584889	0.00584889	0.67064	0.670491	0	0	0.882904	0
OG0000684	2	2	5	9	3	7	3	2	2	2	3	3	2	9.18354e-06	9.18354e-06	7.46641e-08	7.46641e-08	1.35595e-09	5.55562e-10	1.5447e-08	1.5447e-08	9.07208e-09	9.07208e-09	5.02676e-08	5.02676e-08	1.0287e-05	0	0	0	0	0	0	0	0	0	0	0	0	0	0.321856	0.321856	0.00508026	0.00508026	0.00637952	0.00578657	0.00209273	0.00209273	0.00211041	0.00211041
OG0000685	3	3	5	2	5	4	3	3	3	3	3	5	3	3.29211e-06	3.29211e-06	8.0571e-06	8.0571e-06	1.4325e-10	7.45744e-11	4.49429e-10	4.49429e-10	9.99371e-11	9.99371e-11	1.54351e-09	1.54351e-09	5.08207e-06	0	0	0	0	0	0	0	0	0	0	0	0	0	0.251754	0.251754	0.123745	0.123745	0.000936531	0.000867263	0.000112383	0.000112383	5.92383e-05	5.92383e-05
OG0000686	1	2	6	7	2	6	3	1	2	2	2	7	4	4.16453e-05	4.16453e-05	1.86398e-07	1.86398e-07	1.56601e-08	7.96122e-09	8.21522e-07	8.21522e-07	1.42671e-07	1.42671e-07	9.96258e-08	9.96258e-08	6.98598e-06	0	0	0	0	0	0	0	0	0	0	0	0	0	0	0.738405	0.0117752	0.0117752	0.0398225	0.0387151	0.0488483	0	0.0263137	0.0263137
OG0000687	2	2	5	5	2	5	4	4	3	1	5	4	3	1.13056e-05	1.13056e-05	7.12571e-07	7.12571e-07	6.16998e-09	3.07957e-09	5.05107e-09	5.05107e-09	7.58993e-08	7.58993e-08	3.76178e-09	3.76178e-09	7.11431e-06	0	0	0	0	0	0	0	0	0	0	0	0	0	0.393392	0.393392	0.0269708	0.0269708	0.0162352	0.0152416	0.00132877	0.00132877	0.0144115	0
OG0000688	0	0	12	3	1	0	2	4	1	1	16	3	2	0	0	3.05941e-05	3.05941e-05	0.000343788	0	3.78942e-06	3.78942e-06	2.16791e-05	2.16791e-05	2.41248e-08	2.41248e-08	0.00399724	0.430421	0.430421	0	0	0	0.999657	0	0	0	0	0	0	0	0	0	0.0405415	0.0405415	0	0	0.471506	0.471506	0	0
OG0000689	5	2	3	2	1	8	5	2	3	3	5	4	2	4.02836e-06	4.02836e-06	2.6926e-05	2.6926e-05	3.0103e-08	9.44843e-09	5.84393e-09	5.84393e-09	2.74355e-09	2.74355e-09	5.00066e-09	5.00066e-09	1.09447e-05	0	0	0	0	0	0	0	0	0	0	0	0	0	0.33727	0.33727	0.248141	0.248141	0	0.0473101	0.00110788	0.00110788	0.00119129	0.00119129
OG0000690	6	1	3	4	4	6	3	3	3	3	3	3	3	1.69139e-05	1.69139e-05	1.17015e-05	1.17015e-05	1.77769e-10	7.53488e-11	5.82791e-10	5.82791e-10	1.33652e-10	1.33652e-10	1.19902e-08	1.19902e-08	7.34847e-06	0	0	0	0	0	0	0	0	0	0	0	0	0	0.866656	0	0.212254	0.212254	0.0011029	0.000990519	0.000143939	0.000143939	7.7988e-05	7.7988e-05
OG0000691	3	3	3	3	3	9	3	2	3	2	4	5	2	3.20238e-06	3.20238e-06	8.64667e-06	8.64667e-06	5.5302e-10	1.70478e-10	7.74271e-09	7.74271e-09	1.59685e-09	1.59685e-09	1.36635e-09	1.36635e-09	9.55595e-06	0	0	0	0	0	0	0	0	0	0	0	0	0	0.244378	0.244378	0.119379	0.119379	0.00313179	0.00263928	0.00126729	0.00126729	0.000627764	0.000627764
OG0000692	4	1	6	3	6	4	2	3	3	3	3	4	3	2.59239e-05	2.59239e-05	4.39792e-06	4.39792e-06	3.65548e-10	1.99806e-10	6.50406e-09	6.50406e-09	5.16955e-10	5.16955e-10	1.09964e-08	1.09964e-08	8.81174e-06	0	0	0	0	0	0	0	0	0	0	0	0	0	0.893073	0	0.119512	0.119512	0.00273041	0.0025581	0.00109606	0.00109606	0.000285802	0.000285802
OG0000693	0	10	2	1	2	5	4	9	1	2	1	3	5	0	0.000510028	0.000310467	0.000310467	1.32181e-07	7.83015e-08	1.73176e-08	1.73176e-08	2.71972e-06	2.71972e-06	3.20413e-05	3.20413e-05	1.03004e-05	0.99949	0	0	0	0	0	0	0	0	0	0	0	0	0	0.890264	0.92443	0	0.277131	0.276307	0.00973722	0.00973722	0	0.263859
OG0000694	2	1	3	5	5	7	3	2	3	2	4	5	3	5.57362e-05	5.57362e-05	7.62697e-06	7.62697e-06	2.057e-10	7.76993e-11	6.3067e-09	6.3067e-09	1.18531e-09	1.18531e-09	1.09493e-09	1.09493e-09	9.19565e-06	0	0	0	0	0	0	0	0	0	0	0	0	0	0.962016	0	0.172296	0.172296	0.00174174	0.00152633	0.00106785	0.00106785	0.000491757	0.000491757
OG0000695	4	4	5	4	2	4	3	3	3	3	4	3	3	3.91052e-07	3.91052e-07	3.49534e-07	3.49534e-07	5.01157e-09	2.56142e-09	2.67407e-09	2.67407e-09	9.10687e-10	9.10687e-10	1.80042e-08	1.80042e-08	4.88696e-06	0	0	0	0	0	0	0	0	0	0	0	0	0	0.0538753	0.0538753	0.0108271	0.0108271	0.0129873	0.012067	0.000547176	0.000547176	0.000438347	0.000438347
OG0000696	6	2	1	3	6	1	2	2	4	2	2	3	11	5.83333e-06	5.83333e-06	0.000175831	0.000175831	2.66604e-08	2.36524e-08	1.7204e-07	1.7204e-07	2.37135e-08	2.37135e-08	7.76595e-07	7.76595e-07	2.78336e-06	0	0	0	0	0	0	0	0	0	0	0	0	0	0.574689	0.574689	0	0.814902	0.0671316	0	0.012087	0.012087	0.00876238	0.00876238
OG0000697	4	5	6	5	2	3	1	3	3	2	4	4	3	1.26281e-07	1.26281e-07	4.5502e-08	4.5502e-08	4.75317e-08	3.20821e-08	1.86604e-06	1.86604e-06	1.70958e-07	1.70958e-07	5.15402e-08	5.15402e-08	4.87896e-06	0	0	0	0	0	0	0	0	0	0	0	0	0	0.021886	0.021886	0.00212428	0.00212428	0.0812977	0.0802409	0	0.113919	0.0466703	0.0466703
OG0000698	2	2	2	4	5	8	2	3	3	3	4	4	3	1.79297e-05	1.79297e-05	2.39548e-05	2.39548e-05	1.06423e-10	3.6573e-11	3.8685e-09	3.8685e-09	2.28538e-10	2.28538e-10	1.775e-09	1.775e-09	7.0187e-06	0	0	0	0	0	0	0	0	0	0	0	0	0	0.609045	0.609045	0.291046	0.291046	0.000957519	0.00082226	0.000701799	0.000701799	0.000141454	0.000141454
OG0000699	8	0	3	1	9	4	3	3	3	2	2	3	4	0.00365285	0	0.000239604	0.000239604	2.60432e-10	1.55261e-10	2.52797e-09	2.52797e-09	1.57145e-09	1.57145e-09	1.67279e-07	1.67279e-07	2.23343e-05	0	0.996347	0	0	0	0	0	0	0	0	0	0	0	0.974917	0	0.903526	0	0.00266265	0.00253355	0.000584312	0.000584312	0.000617865	0.000617865
OG0000700	2	1	4	8	4	2	3	3	2	4	5	5	2	5.38987e-05	5.38987e-05	7.69476e-07	7.69476e-07	3.27924e-09	2.24725e-09	3.02773e-09	3.02773e-09	1.28116e-09	1.28116e-09	6.80964e-10	6.80964e-10	1.43703e-05	0	0	0	0	0	0	0	0	0	0	0	0	0	0.941159	0	0.0370134	0.0370134	0.0112483	0.0109068	0.000651389	0.000651389	0.000592778	0.000592778
OG0000701	4	2	3	3	3	4	3	3	4	3	5	4	4	4.74373e-06	4.74373e-06	1.04676e-05	1.04676e-05	4.43522e-10	2.15386e-10	4.14469e-10	4.14469e-10	5.16275e-11	5.16275e-11	4.10964e-10	4.10964e-10	4.101e-06	0	0	0	0	0	0	0	0	0	0	0	0	0	0.322393	0.322393	0.144043	0.144043	0.00183916	0.00167878	0.000102711	0.000102711	3.81842e-05	3.81842e-05
OG0000702	2	2	4	4	4	4	5	3	3	3	4	4	3	1.34076e-05	1.34076e-05	3.18381e-06	3.18381e-06	1.52003e-10	7.53614e-11	5.61494e-11	5.61494e-11	4.83267e-11	4.83267e-11	6.67577e-10	6.67577e-10	5.59898e-06	0	0	0	0	0	0	0	0	0	0	0	0	0	0.463163	0.463163	0.0772113	0.0772113	0.000828398	0.000758074	2.29782e-05	2.29782e-05	2.99999e-05	2.99999e-05
OG0000703	5	1	5	3	4	5	2	2	4	1	4	5	4	2.03862e-05	2.03862e-05	6.81552e-06	6.81552e-06	2.28843e-09	1.25043e-09	1.19652e-07	1.19652e-07	6.27369e-08	6.27369e-08	3.76605e-09	3.76605e-09	7.25975e-06	0	0	0	0	0	0	0	0	0	0	0	0	0	0.874783	0	0.15447	0.15447	0.0110384	0.0106508	0.00878698	0.00878698	0.0146218	0
OG0000704	2	1	2	5	5	6	3	3	3	3	4	5	3	5.69951e-05	5.69951e-05	2.31671e-05	2.31671e-05	2.97064e-11	1.17271e-11	1.77223e-10	1.77223e-10	3.22617e-11	3.22617e-11	1.45052e-10	1.45052e-10	7.24398e-06	0	0	0	0	0	0	0	0	0	0	0	0	0	0.973941	0	0.349406	0.349406	0.000245482	0.00021457	4.75543e-05	4.75543e-05	2.12719e-05	2.12719e-05
OG0000705	1	2	1	8	5	2	3	3	3	3	6	5	3	5.64972e-05	5.64972e-05	6.56842e-05	6.56842e-05	7.1628e-10	4.827e-10	7.50953e-10	7.50953e-10	1.91543e-10	1.91543e-10	8.25748e-11	8.25748e-11	8.34353e-06	0	0	0	0	0	0	0	0	0	0	0	0	0	0	0.953713	0	0.79552	0.00325638	0.00313965	0.000178056	0.000178056	0.00010574	0.00010574
OG0000706	0	1	0	4	4	10	3	6	4	0	7	5	1	0	0.0124561	0	0.0258922	1.84704e-10	5.78373e-11	2.19165e-10	2.19165e-10	1.37235e-06	0	1.58125e-11	1.58125e-11	0.00106317	0.987544	0	0.974108	0	0	0	0	0	0	0.999999	0	0	0	0	0	0	0.930845	0.000460736	0.000398103	6.81178e-05	6.81178e-05	0.00242523	0
OG0000707	1	2	0	4	3	0	2	2	1	0	1	2	27	0.000120496	0.000120496	0	0.0190567	4.86171e-05	0	1.93991e-05	1.93991e-05	0.00424842	0	0.000156128	0.000156128	4.46309e-06	0	0	0.980943	0	0	0.99995	0	0	0	0.995752	0	0	0	0	0.974447	0	0.931359	0.998623	0	0.72815	0.72815	0	0
OG0000708	0	0	0	1	4	30	0	0	0	0	0	0	10	0	0	0	0.769252	0.132953	0.133209	0	0	0	0	0	0	0.155059	0.10393	0.10393	0.230748	0	0	0	0.000314434	0.000314434	0.000512857	0.000512857	0.00578926	0.00578926	0	0	0	0	0	0.838768	0.838584	0	0	0	0
OG0000709	0	0	0	5	2	1	4	4	4	13	8	2	2	0	0	0	0.365442	5.9838e-06	4.67321e-06	1.52656e-10	1.52656e-10	4.9336e-12	4.9336e-12	5.95827e-08	5.95827e-08	0.0433018	0.270204	0.270204	0.634558	0	0	0	0	0	0	0	0	0	0	0	0	0	0.598463	0.127621	0	4.52931e-05	4.52931e-05	1.19611e-05	1.19611e-05
OG0000710	9	1	1	2	1	10	0	5	0	7	3	3	2	1.33432e-05	1.33432e-05	0.000315167	0.000315167	1.16601e-06	8.33144e-07	0	0.00499965	0	0.00174934	4.16375e-06	4.16375e-06	2.88796e-05	0	0	0	0	0	0	0.995	0	0.998251	0	0	0	0	0.964366	0	0	0.961323	0	0.846436	0	0.835276	0	0.835337
OG0000711	1	0	9	0	0	1	0	17	0	3	4	9	0	0.290452	0	0.224839	0	0	0.0646552	0	0.0332335	0	0.036644	1.99953e-06	1.99953e-06	0	0	0.709548	0	0.775161	0.930337	0	0.966766	0	0.963356	0	0	0	0.731363	0	0	0.648494	0	0	0	0	0.880288	0	0.931618
OG0000712	2	1	4	2	6	5	3	3	3	3	4	5	3	5.7278e-05	5.7278e-05	3.38064e-05	3.38064e-05	2.57767e-11	1.15579e-11	1.74194e-10	1.74194e-10	3.1645e-11	3.1645e-11	1.42632e-10	1.42632e-10	7.25946e-06	0	0	0	0	0	0	0	0	0	0	0	0	0	0.975896	0	0.408626	0.408626	0.000233779	0.000209427	4.67826e-05	4.67826e-05	2.08859e-05	2.08859e-05
OG0000713	3	1	5	4	3	3	4	3	4	2	4	4	4	3.52692e-05	3.52692e-05	3.04407e-06	3.04407e-06	2.33391e-09	1.36687e-09	9.50909e-10	9.50909e-10	7.99331e-10	7.99331e-10	3.88997e-09	3.88997e-09	6.66632e-06	0	0	0	0	0	0	0	0	0	0	0	0	0	0.91614	0	0.0917791	0.0917791	0.0077426	0.00734242	0.000270077	0.000270077	0.000379932	0.000379932
OG0000714	2	1	5	6	4	8	2	2	2	1	4	5	2	5.38433e-05	5.38433e-05	8.42523e-07	8.42523e-07	2.51965e-09	1.12742e-09	2.10862e-07	2.10862e-07	2.79656e-07	2.79656e-07	5.1815e-09	5.1815e-09	1.49744e-05	0	0	0	0	0	0	0	0	0	0	0	0	0	0.94028	0	0.0379979	0.0379979	0.0143617	0.0139751	0.0145048	0.0145048	0.0350443	0
OG0000715	4	3	3	8	2	6	1	2	2	2	3	6	2	9.54555e-07	9.54555e-07	3.85957e-07	3.85957e-07	3.81032e-08	1.98725e-08	4.3665e-06	4.3665e-06	4.27843e-07	4.27843e-07	5.51864e-08	5.51864e-08	9.1802e-06	0	0	0	0	0	0	0	0	0	0	0	0	0	0.0985245	0.0985245	0.0142406	0.0142406	0.0934058	0.0923633	0	0.184204	0.0778769	0.0778769
OG0000716	1	2	5	7	2	5	3	4	3	2	4	3	3	4.30583e-05	4.30583e-05	4.05261e-07	4.05261e-07	4.41311e-09	2.03829e-09	1.91833e-09	1.91833e-09	2.83227e-09	2.83227e-09	2.04807e-08	2.04807e-08	8.95832e-06	0	0	0	0	0	0	0	0	0	0	0	0	0	0	0.760905	0.0213381	0.0213381	0.0125538	0.0115062	0.000499231	0.000499231	0.000973102	0.000973102
OG0000717	1	1	1	3	8	5	2	4	3	4	4	5	3	0.000119582	0.000119582	0.000207457	0.000207457	2.83714e-11	1.32658e-11	7.70136e-10	7.70136e-10	3.5302e-11	3.5302e-11	2.69717e-10	2.69717e-10	8.03905e-06	0	0	0	0	0	0	0	0	0	0	0	0	0	0	0	0	0.940649	0.000335617	0.000303471	0.000196667	0.000196667	3.07748e-05	3.07748e-05
OG0000718	2	2	3	7	5	7	2	2	2	2	3	3	4	1.2825e-05	1.2825e-05	1.69113e-06	1.69113e-06	4.71734e-10	2.03071e-10	3.57971e-08	3.57971e-08	8.46609e-09	8.46609e-09	4.47598e-08	4.47598e-08	5.68911e-06	0	0	0	0	0	0	0	0	0	0	0	0	0	0.444171	0.444171	0.0537907	0.0537907	0.00362708	0.00332599	0.00355651	0.00355651	0.00200027	0.00200027
OG0000719	3	1	2	5	5	5	4	2	3	2	4	4	4	3.73146e-05	3.73146e-05	2.27221e-05	2.27221e-05	3.60291e-10	1.69854e-10	3.38515e-09	3.38515e-09	1.29821e-09	1.29821e-09	3.16365e-09	3.16365e-09	6.95287e-06	0	0	0	0	0	0	0	0	0	0	0	0	0	0.953114	0	0.34315	0.34315	0.00258501	0.0023637	0.000729717	0.000729717	0.000522703	0.000522703
OG0000720	3	2	4	5	3	3	4	4	4	3	2	3	4	5.56681e-06	5.56681e-06	1.15703e-06	1.15703e-06	3.19421e-09	1.94636e-09	2.45434e-10	2.45434e-10	2.00173e-10	2.00173e-10	1.8813e-07	1.8813e-07	4.72216e-06	0	0	0	0	0	0	0	0	0	0	0	0	0	0.288557	0.288557	0.0351875	0.0351875	0.0100267	0.00958769	8.89715e-05	8.89715e-05	0.00013166	0.00013166
OG0000721	3	1	8	2	4	5	2	2	3	5	4	3	2	3.65827e-05	3.65827e-05	8.41062e-06	8.41062e-06	7.32469e-10	3.4806e-10	2.1598e-08	2.1598e-08	2.48497e-10	2.48497e-10	1.34195e-08	1.34195e-08	1.41885e-05	0	0	0	0	0	0	0	0	0	0	0	0	0	0.939519	0	0.20333	0.20333	0.00409211	0.00376077	0.0025116	0.0025116	0.000206458	0.000206458
OG0000722	1	1	4	7	4	0	3	3	3	2	6	9	1	0.000112839	0.000112839	1.22964e-06	1.22964e-06	1.41584e-06	0	1.2522e-08	1.2522e-08	1.13435e-08	1.13435e-08	4.19348e-11	4.19348e-11	3.28256e-05	0	0	0	0	0	0.999999	0	0	0	0	0	0	0	0	0	0.0515072	0.0515072	0.0955654	0	0.00199677	0.00199677	0.00329234	0.00329234
OG0000723	2	1	3	6	3	10	1	2	2	2	4	6	2	5.54755e-05	5.54755e-05	4.87663e-06	4.87663e-06	4.96292e-09	1.94281e-09	2.45804e-06	2.45804e-06	1.29834e-07	1.29834e-07	3.76795e-09	3.76795e-09	1.54031e-05	0	0	0	0	0	0	0	0	0	0	0	0	0	0.958529	0	0.132104	0.132104	0.0230511	0.0224804	0	0.127562	0.0239919	0.0239919
OG0000724	1	10	2	1	3	3	2	10	2	2	2	3	3	9.70483e-06	9.70483e-06	0.000292635	0.000292635	6.41979e-09	4.11405e-09	2.59958e-09	2.59958e-09	1.59157e-08	1.59157e-08	3.27107e-07	3.27107e-07	1.02661e-05	0	0	0	0	0	0	0	0	0	0	0	0	0	0	0.800871	0.90051	0	0.0184148	0.0178232	0.000952867	0.000952867	0.00336348	0.00336348
OG0000725	1	1	4	4	4	5	4	3	4	3	4	4	3	0.000113491	0.000113491	6.18401e-06	6.18401e-06	6.63817e-11	2.85275e-11	5.54077e-11	5.54077e-11	1.19326e-11	1.19326e-11	4.12299e-10	4.12299e-10	7.38646e-06	0	0	0	0	0	0	0	0	0	0	0	0	0	0	0	0.148485	0.148485	0.000409812	0.000363685	1.93716e-05	1.93716e-05	1.00121e-05	1.00121e-05
OG0000726	6	2	4	3	3	3	3	1	4	3	4	3	5	1.8564e-06	1.8564e-06	3.68858e-06	3.68858e-06	5.73464e-09	3.69062e-09	3.06953e-07	3.06953e-07	5.48953e-09	5.48953e-09	3.01458e-08	3.01458e-08	3.77215e-06	0	0	0	0	0	0	0	0	0	0	0	0	0	0.190007	0.190007	0.067963	0.067963	0.0164674	0.0159567	0.0230732	0	0.00303465	0.00303465
OG0000727	4	2	5	3	2	2	3	3	3	3	5	5	4	3.69001e-06	3.69001e-06	2.51757e-06	2.51757e-06	1.60282e-08	1.05578e-08	3.44545e-09	3.44545e-09	1.30583e-09	1.30583e-09	1.04128e-09	1.04128e-09	5.01838e-06	0	0	0	0	0	0	0	0	0	0	0	0	0	0.253103	0.253103	0.0576751	0.0576751	0.0289939	0.0279906	0.000655882	0.000655882	0.000600264	0.000600264
OG0000728	2	1	4	5	5	9	2	2	2	2	5	3	2	5.49629e-05	5.49629e-05	3.19951e-06	3.19951e-06	2.72494e-10	9.50407e-11	3.03124e-08	3.03124e-08	6.2763e-09	6.2763e-09	6.65735e-09	6.65735e-09	1.49331e-05	0	0	0	0	0	0	0	0	0	0	0	0	0	0.953074	0	0.0962796	0.0962796	0.00238945	0.00209519	0.00321146	0.00321146	0.00160183	0.00160183
OG0000729	1	3	2	7	4	9	2	2	3	2	4	3	2	3.01293e-05	3.01293e-05	1.0112e-05	1.0112e-05	4.14999e-10	1.40257e-10	2.76668e-08	2.76668e-08	2.48427e-09	2.48427e-09	1.46397e-08	1.46397e-08	1.37836e-05	0	0	0	0	0	0	0	0	0	0	0	0	0	0	0.780045	0.213881	0.213881	0.00296002	0.00257212	0.00302824	0.00302824	0.000902414	0.000902414
OG0000730	3	2	2	4	5	4	2	3	3	3	3	6	4	9.01134e-06	9.01134e-06	1.94936e-05	1.94936e-05	4.92425e-10	2.61354e-10	6.47314e-09	6.47314e-09	5.19502e-10	5.19502e-10	2.72308e-09	2.72308e-09	5.36314e-06	0	0	0	0	0	0	0	0	0	0	0	0	0	0.457764	0.457764	0.237768	0.237768	0.0031514	0.00293856	0.00108866	0.00108866	0.000286037	0.000286037
OG0000731	3	2	3	4	4	6	3	1	2	3	4	5	4	7.12456e-06	7.12456e-06	5.83278e-06	5.83278e-06	1.13591e-09	5.44468e-10	2.86055e-07	2.86055e-07	1.14935e-08	1.14935e-08	2.42844e-09	2.42844e-09	5.38422e-06	0	0	0	0	0	0	0	0	0	0	0	0	0	0.365649	0.365649	0.10657	0.10657	0.00631063	0.00593774	0.0232972	0	0.00334745	0.00334745
OG0000732	3	1	4	6	4	6	2	2	2	2	5	5	2	3.49612e-05	3.49612e-05	1.79934e-06	1.79934e-06	6.68351e-10	2.86065e-10	3.30068e-08	3.30068e-08	7.3535e-09	7.3535e-09	5.78455e-10	5.78455e-10	1.45981e-05	0	0	0	0	0	0	0	0	0	0	0	0	0	0.908737	0	0.0650376	0.0650376	0.00407887	0.00368535	0.0033807	0.0033807	0.00179774	0.00179774
OG0000733	4	3	4	5	4	6	2	2	3	2	2	4	3	9.44713e-07	9.44713e-07	5.25458e-07	5.25458e-07	9.98772e-10	4.66747e-10	3.66761e-08	3.66761e-08	4.51529e-09	4.51529e-09	1.05912e-07	1.05912e-07	5.60966e-06	0	0	0	0	0	0	0	0	0	0	0	0	0	0.0976196	0.0976196	0.016163	0.016163	0.00569984	0.0052973	0.00360925	0.00360925	0.00146024	0.00146024
OG0000734	2	2	3	5	4	5	2	3	2	2	3	8	3	1.4074e-05	1.4074e-05	4.24077e-06	4.24077e-06	8.93077e-10	4.2669e-10	1.29748e-08	1.29748e-08	6.91368e-09	6.91368e-09	1.5423e-09	1.5423e-09	7.83231e-06	0	0	0	0	0	0	0	0	0	0	0	0	0	0.484713	0.484713	0.0964113	0.0964113	0.00501134	0.00461383	0.00188548	0.00188548	0.00171759	0.00171759
OG0000735	9	1	3	0	3	6	3	2	2	2	1	1	11	2.48382e-05	2.48382e-05	0.0160683	0	5.19384e-08	2.85654e-08	4.66442e-07	4.66442e-07	3.53458e-07	3.53458e-07	0.000175222	0.000175222	4.72627e-06	0	0	0	0.983932	0	0	0	0	0	0	0	0	0	0.961334	0	0.928856	0	0.182336	0.181855	0.0444372	0.0444372	0.0647532	0.0647532
OG0000736	2	1	3	5	5	7	2	2	3	2	3	6	3	5.57493e-05	5.57493e-05	7.62725e-06	7.62725e-06	3.18495e-10	1.25979e-10	2.64198e-08	2.64198e-08	2.22568e-09	2.22568e-09	3.45113e-09	3.45113e-09	1.00031e-05	0	0	0	0	0	0	0	0	0	0	0	0	0	0.962016	0	0.172296	0.172296	0.00260716	0.00231971	0.0029419	0.0029419	0.000829706	0.000829706
OG0000737	4	1	2	6	3	9	2	2	2	2	3	6	2	2.72907e-05	2.72907e-05	1.57649e-05	1.57649e-05	8.72915e-10	2.94759e-10	3.59898e-08	3.59898e-08	8.54336e-09	8.54336e-09	4.18338e-09	4.18338e-09	1.49589e-05	0	0	0	0	0	0	0	0	0	0	0	0	0	0.92761	0	0.285712	0.285712	0.00463655	0.00404656	0.00356856	0.00356856	0.00201432	0.00201432
OG0000738	3	2	5	1	3	5	4	2	2	2	4	8	3	1.34612e-05	1.34612e-05	8.82982e-05	8.82982e-05	1.47033e-09	6.65667e-10	6.2328e-09	6.2328e-09	6.1313e-09	6.1313e-09	2.51764e-10	2.51764e-10	9.29056e-06	0	0	0	0	0	0	0	0	0	0	0	0	0	0.669269	0.669269	0.677842	0	0.00643827	0.00585854	0.00118991	0.00118991	0.00157002	0.00157002
OG0000739	3	2	5	6	2	4	3	3	3	3	4	4	2	4.57126e-06	4.57126e-06	2.54984e-07	2.54984e-07	4.14502e-09	2.0625e-09	2.12594e-09	2.12594e-09	6.81202e-10	6.81202e-10	4.46731e-09	4.46731e-09	9.00188e-06	0	0	0	0	0	0	0	0	0	0	0	0	0	0.238207	0.238207	0.01162	0.01162	0.0109964	0.010144	0.000451011	0.000451011	0.000337001	0.000337001
OG0000740	9	2	5	5	2	4	1	2	1	2	4	4	3	5.06682e-07	5.06682e-07	2.26458e-07	2.26458e-07	4.2236e-07	2.66995e-07	2.69557e-05	2.69557e-05	9.31129e-06	9.31129e-06	5.84537e-07	5.84537e-07	1.01537e-05	0	0	0	0	0	0	0	0	0	0	0	0	0	0.0785278	0.0785278	0.00871929	0.00871929	0.80512	0.804924	0	0.853281	0	0.846741
OG0000741	2	2	3	2	6	3	3	4	2	3	5	4	5	1.90498e-05	1.90498e-05	4.11474e-05	4.11474e-05	4.47262e-10	2.70061e-10	7.78973e-10	7.78973e-10	9.88834e-10	9.88834e-10	1.06907e-09	1.06907e-09	4.65768e-06	0	0	0	0	0	0	0	0	0	0	0	0	0	0.644641	0.644641	0.375671	0.375671	0.00297254	0.00282096	0.000243066	0.000243066	0.000413887	0.000413887
OG0000742	2	1	2	5	5	7	4	2	3	3	2	3	5	5.6961e-05	5.6961e-05	2.31653e-05	2.31653e-05	2.79406e-10	1.16655e-10	2.80614e-09	2.80614e-09	4.30889e-10	4.30889e-10	1.37549e-07	1.37549e-07	5.55537e-06	0	0	0	0	0	0	0	0	0	0	0	0	0	0.973941	0	0.349406	0.349406	0.00220374	0.00199714	0.000616692	0.000616692	0.000243665	0.000243665
OG0000743	5	1	5	3	3	6	3	3	1	3	2	2	7	2.0368e-05	2.0368e-05	6.81487e-06	6.81487e-06	1.14492e-08	6.12488e-09	1.00825e-07	1.00825e-07	3.28964e-07	3.28964e-07	1.91197e-06	1.91197e-06	4.3261e-06	0	0	0	0	0	0	0	0	0	0	0	0	0	0.874783	0	0.15447	0.15447	0.0416662	0.0410947	0.0144588	0.0144588	0	0.0545587
OG0000744	3	2	4	7	4	2	3	3	2	3	4	4	3	4.86204e-06	4.86204e-06	3.74901e-07	3.74901e-07	4.22074e-09	2.96133e-09	4.67314e-09	4.67314e-09	3.58662e-09	3.58662e-09	6.6804e-09	6.6804e-09	6.53819e-06	0	0	0	0	0	0	0	0	0	0	0	0	0	0.253084	0.253084	0.0159491	0.0159491	0.0139605	0.0135836	0.000914564	0.000914564	0.00119532	0.00119532
OG0000745	4	0	3	4	3	4	4	2	3	2	5	5	5	0.00682003	0	1.81599e-05	1.81599e-05	1.81728e-09	9.20226e-10	4.8184e-09	4.8184e-09	2.13504e-09	2.13504e-09	5.77262e-10	5.77262e-10	1.84757e-05	0	0.99318	0	0	0	0	0	0	0	0	0	0	0	0.948774	0	0.231087	0.231087	0.0070625	0.00654687	0.000960687	0.000960687	0.000779706	0.000779706
OG0000746	3	3	4	3	2	5	2	2	2	1	4	6	7	2.6712e-06	2.6712e-06	3.80116e-06	3.80116e-06	2.70946e-08	1.50761e-08	6.7013e-07	6.7013e-07	7.05454e-07	7.05454e-07	8.83127e-09	8.83127e-09	2.94783e-06	0	0	0	0	0	0	0	0	0	0	0	0	0	0.205731	0.205731	0.0699408	0.0699408	0.0624555	0.0613766	0.0432177	0.0432177	0.073458	0
OG0000747	16	1	3	0	1	0	5	10	3	1	2	1	1	1.66929e-05	1.66929e-05	0.0159319	0	0.000107478	0	1.02646e-08	1.02646e-08	3.75066e-06	3.75066e-06	0.000147686	0.000147686	8.8339e-05	0	0	0	0.984068	0	0.999892	0	0	0	0	0	0	0	0.929811	0	0.920985	0	0	0	0.00799528	0.00799528	0.517112	0
OG0000748	2	1	3	5	3	8	1	2	1	1	5	5	7	5.57093e-05	5.57093e-05	7.62639e-06	7.62639e-06	1.73433e-07	7.99286e-08	2.96316e-05	2.96316e-05	2.08315e-05	2.08315e-05	8.33686e-08	8.33686e-08	7.5368e-06	0	0	0	0	0	0	0	0	0	0	0	0	0	0.962016	0	0.172296	0.172296	0.719956	0.719839	0	0.931742	0	0
OG0000749	3	2	2	5	5	5	3	3	3	3	3	4	3	8.42822e-06	8.42822e-06	1.22103e-05	1.22103e-05	9.19934e-11	4.28918e-11	3.89089e-10	3.89089e-10	8.27594e-11	8.27594e-11	2.94889e-09	2.94889e-09	5.67544e-06	0	0	0	0	0	0	0	0	0	0	0	0	0	0.429604	0.429604	0.186044	0.186044	0.000667645	0.000607052	9.88151e-05	9.88151e-05	5.02409e-05	5.02409e-05
OG0000750	4	1	3	1	1	7	8	2	4	1	3	2	7	2.97519e-05	2.97519e-05	0.000197726	0.000197726	1.40316e-07	6.31593e-08	1.07343e-07	1.07343e-07	5.57028e-07	5.57028e-07	2.40251e-06	2.40251e-06	5.41262e-06	0	0	0	0	0	0	0	0	0	0	0	0	0	0.980947	0	0.904461	0	0	0.190831	0.0270232	0.0270232	0.104714	0
OG0000751	3	2	3	7	5	5	2	1	2	3	4	4	3	5.81858e-06	5.81858e-06	1.24093e-06	1.24093e-06	1.67094e-09	9.3602e-10	8.9993e-07	8.9993e-07	2.37298e-08	2.37298e-08	8.95057e-09	8.95057e-09	6.88865e-06	0	0	0	0	0	0	0	0	0	0	0	0	0	0.300998	0.300998	0.0396205	0.0396205	0.00988657	0.00959182	0.0485531	0	0.00667748	0.00667748
OG0000752	1	2	3	5	5	5	3	4	2	3	5	4	2	4.8737e-05	4.8737e-05	6.81799e-06	6.81799e-06	2.16782e-10	9.93384e-11	5.49485e-10	5.49485e-10	6.67627e-10	6.67627e-10	7.61877e-10	7.61877e-10	1.19357e-05	0	0	0	0	0	0	0	0	0	0	0	0	0	0	0.847615	0.154112	0.154112	0.00158171	0.00143512	0.00017927	0.00017927	0.0002972	0.0002972
OG0000753	1	2	3	8	4	4	3	3	2	2	4	5	3	4.66299e-05	4.66299e-05	2.02406e-06	2.02406e-06	1.10562e-09	5.80851e-10	3.7161e-09	3.7161e-09	5.48041e-09	5.48041e-09	1.80842e-09	1.80842e-09	9.28182e-06	0	0	0	0	0	0	0	0	0	0	0	0	0	0	0.816968	0.0731405	0.0731405	0.00563434	0.00525552	0.000786727	0.000786727	0.00143898	0.00143898
OG0000754	5	1	2	3	4	6	3	3	3	2	3	4	5	2.21809e-05	2.21809e-05	5.5261e-05	5.5261e-05	4.10967e-10	1.7514e-10	1.80455e-09	1.80455e-09	1.10026e-09	1.10026e-09	9.75385e-09	9.75385e-09	5.31887e-06	0	0	0	0	0	0	0	0	0	0	0	0	0	0.933759	0	0.502239	0.502239	0.00254827	0.0022967	0.000423226	0.000423226	0.000441036	0.000441036
OG0000755	4	1	2	3	6	7	3	2	4	2	3	4	3	2.81873e-05	2.81873e-05	5.59904e-05	5.59904e-05	1.4245e-10	5.64812e-11	5.52282e-09	5.52282e-09	5.6228e-10	5.6228e-10	9.32538e-09	9.32538e-09	8.98955e-06	0	0	0	0	0	0	0	0	0	0	0	0	0	0.94887	0	0.508549	0.508549	0.00140735	0.00124848	0.000951674	0.000951674	0.000304943	0.000304943
OG0000756	0	1	1	0	5	3	5	5	2	5	7	9	1	0	0.0229051	0.0655765	0	4.9345e-10	2.56487e-10	6.2368e-12	6.2368e-12	2.80694e-11	2.80694e-11	1.74168e-13	1.74168e-13	0.00249537	0.977095	0	0	0.934424	0	0	0	0	0	0	0	0	0	0	0	0	0	0.000538096	0.000499034	4.46732e-06	4.46732e-06	2.32299e-05	2.32299e-05
OG0000757	2	2	0	1	8	9	1	1	4	0	6	1	9	0.000143822	0.000143822	0	0.0743976	6.7808e-08	3.4202e-08	6.31904e-05	6.31904e-05	0.000887412	0	3.20629e-05	3.20629e-05	1.95458e-05	0	0	0.925602	0	0	0	0	0	0	0.999113	0	0	0	0.895584	0.895584	0	0	0.717911	0.718029	0	0	0.826354	0
OG0000758	0	1	0	0	0	0	0	1	0	41	0	0	1	0	0.978838	0	0	0	0	0	0.964006	0	0.89205	0	0	0.984458	0.0211624	0	0.00190089	0.00190089	0.000733452	0.000733211	0.035994	0	0.10795	0	0.000191159	0.000191159	0	0	0	0	0	0	0	0	0	0	0.102502
OG0000759	7	1	0	2	4	3	4	2	6	2	4	4	5	5.44592e-05	5.44592e-05	0	0.0383985	1.34193e-09	7.99516e-10	3.3554e-09	3.3554e-09	3.90908e-10	3.90908e-10	3.78262e-09	3.78262e-09	1.16506e-05	0	0	0.961601	0	0	0	0	0	0	0	0	0	0	0.975549	0	0	0.943558	0.00582886	0.00553893	0.000706332	0.000706332	0.000274102	0.000274102
OG0000760	7	0	0	1	0	10	0	0	4	1	15	6	0	0.362135	0	0	0.405897	0	0.0197383	0	0	0.0039786	0.0039786	4.2369e-09	4.2369e-09	0	0	0.637865	0.594103	0	0.9722	0	0.211335	0.211335	0	0	0	0	0.644954	0.630771	0	0	0	0	0.947612	0	0	0.951152	0
OG0000761	0	4	2	2	1	7	0	3	2	6	9	3	4	0	0.00127264	0.000114032	0.000114032	1.82728e-07	8.45349e-08	0	0.00193153	3.74956e-07	3.74956e-07	3.33552e-08	3.33552e-08	1.51889e-05	0.998727	0	0	0	0	0	0.998068	0	0	0	0	0	0	0	0.907755	0.641239	0.641239	0	0.242119	0	0.266626	0.0981426	0.0981426
OG0000762	3	2	5	5	6	4	2	3	2	3	3	4	1	4.98914e-06	4.98914e-06	5.06845e-07	5.06845e-07	5.49447e-10	3.04684e-10	1.04622e-08	1.04622e-08	2.37689e-09	2.37689e-09	1.5554e-08	1.5554e-08	1.94318e-05	0	0	0	0	0	0	0	0	0	0	0	0	0	0.258301	0.258301	0.0192483	0.0192483	0.00397817	0.003742	0.00163542	0.00163542	0.000876415	0.000876415
OG0000763	4	1	2	3	0	4	0	4	0	4	15	2	4	2.83082e-05	2.83082e-05	5.60095e-05	5.60095e-05	0	0.000363536	0	0.00828542	0	0.0042169	5.55643e-07	5.55643e-07	1.92405e-05	0	0	0	0	0.999599	0	0.991715	0	0.995783	0	0	0	0	0.94887	0	0.508549	0.508549	0	0.982681	0	0.961601	0	0.970621
OG0000764	5	1	3	5	2	4	3	3	3	3	3	4	4	2.04403e-05	2.04403e-05	7.00764e-06	7.00764e-06	5.03167e-09	2.57188e-09	2.67763e-09	2.67763e-09	9.12156e-10	9.12156e-10	1.80651e-08	1.80651e-08	6.923e-06	0	0	0	0	0	0	0	0	0	0	0	0	0	0.876845	0	0.158728	0.158728	0.0130005	0.0120797	0.00054781	0.00054781	0.000439	0.000439
OG0000765	2	1	3	7	3	3	3	2	3	3	4	5	4	5.50661e-05	5.50661e-05	3.29697e-06	3.29697e-06	2.71602e-09	1.58967e-09	8.28349e-09	8.28349e-09	9.55272e-10	9.55272e-10	1.80479e-09	1.80479e-09	7.10983e-06	0	0	0	0	0	0	0	0	0	0	0	0	0	0.955616	0	0.104205	0.104205	0.0090135	0.00855095	0.00125139	0.00125139	0.000468322	0.000468322
OG0000766	7	1	7	6	1	2	1	2	3	1	3	8	1	1.15799e-05	1.15799e-05	1.75193e-07	1.75193e-07	1.66724e-06	1.28387e-06	3.04688e-05	3.04688e-05	6.95864e-06	6.95864e-06	2.34387e-07	2.34387e-07	5.08446e-05	0	0	0	0	0	0	0	0	0	0	0	0	0	0.700571	0	0.0110812	0.0110812	0	0.971055	0	0.957713	0.946465	0
OG0000767	2	2	4	6	5	9	2	2	2	2	2	3	2	1.16828e-05	1.16828e-05	8.84033e-07	8.84033e-07	4.33651e-10	1.67057e-10	3.75345e-08	3.75345e-08	9.1577e-09	9.1577e-09	2.0414e-07	2.0414e-07	1.10168e-05	0	0	0	0	0	0	0	0	0	0	0	0	0	0.4055	0.4055	0.0321163	0.0321163	0.00355492	0.00325079	0.00366618	0.00366618	0.00212626	0.00212626
OG0000768	5	1	3	6	2	4	7	2	1	5	3	2	2	2.01911e-05	2.01911e-05	4.4435e-06	4.4435e-06	2.7499e-08	1.67873e-08	4.98324e-08	4.98324e-08	1.76525e-07	1.76525e-07	8.57282e-07	8.57282e-07	1.51861e-05	0	0	0	0	0	0	0	0	0	0	0	0	0	0.866441	0	0.120695	0.120695	0.0552143	0.0541287	0.0111034	0.0111034	0	0.0450612
OG0000769	5	5	3	1	3	3	5	3	6	1	2	2	4	1.01638e-06	1.01638e-06	0.000121088	0.000121088	9.86945e-09	6.6069e-09	9.10974e-09	9.10974e-09	4.02168e-08	4.02168e-08	1.18114e-06	1.18114e-06	6.16412e-06	0	0	0	0	0	0	0	0	0	0	0	0	0	0.208241	0.208241	0.575374	0	0.0262511	0.0256845	0.00222415	0.00222415	0.0126904	0
OG0000770	2	1	6	1	5	7	3	3	2	1	4	5	3	5.91573e-05	5.91573e-05	8.71798e-05	8.71798e-05	7.99808e-10	3.72986e-10	1.64283e-08	1.64283e-08	1.51614e-07	1.51614e-07	2.4469e-09	2.4469e-09	1.01334e-05	0	0	0	0	0	0	0	0	0	0	0	0	0	0.988792	0	0.794704	0	0.0056489	0.00538785	0.00256007	0.00256007	0.0228018	0
OG0000771	1	0	38	0	0	3	0	0	0	0	0	0	1	0.403796	0	0.163963	0	0	0.978104	0	0	0	0	0	0	0.409757	0	0.596204	0	0.836037	0.0219614	0	3.46804e-05	3.46804e-05	2.2619e-05	2.2619e-05	0.000257737	0.000257737	0	0	0	0.404779	0	0	0.0218952	0	0	0	0
OG0000772	3	1	4	4	5	8	1	2	2	2	4	5	2	3.58924e-05	3.58924e-05	5.78574e-06	5.78574e-06	2.28199e-09	1.04708e-09	2.27755e-06	2.27755e-06	1.01915e-07	1.01915e-07	5.85615e-09	5.85615e-09	1.48728e-05	0	0	0	0	0	0	0	0	0	0	0	0	0	0.926488	0	0.139566	0.139566	0.0159949	0.0157094	0	0.122168	0.0189425	0.0189425
OG0000773	3	2	4	6	5	5	2	1	2	2	3	5	3	5.16503e-06	5.16503e-06	6.33137e-07	6.33137e-07	2.84226e-09	1.63643e-09	1.13111e-06	1.13111e-06	7.66231e-08	7.66231e-08	2.04403e-08	2.04403e-08	6.74418e-06	0	0	0	0	0	0	0	0	0	0	0	0	0	0.268267	0.268267	0.0230941	0.0230941	0.0161971	0.0159013	0.0557662	0	0.0143416	0.0143416
OG0000774	1	1	5	5	4	4	2	3	3	3	4	5	3	0.000112394	0.000112394	1.62578e-06	1.62578e-06	7.77267e-10	4.01236e-10	6.72529e-09	6.72529e-09	5.6272e-10	5.6272e-10	1.29297e-09	1.29297e-09	9.42351e-06	0	0	0	0	0	0	0	0	0	0	0	0	0	0	0	0.0609225	0.0609225	0.00403434	0.00374644	0.00111908	0.00111908	0.000304924	0.000304924
OG0000775	2	1	4	8	3	4	2	3	2	1	5	6	2	5.39095e-05	5.39095e-05	7.69509e-07	7.69509e-07	8.71711e-09	5.27512e-09	1.46301e-07	1.46301e-07	3.45997e-07	3.45997e-07	1.20636e-09	1.20636e-09	1.52966e-05	0	0	0	0	0	0	0	0	0	0	0	0	0	0.941159	0	0.0370134	0.0370134	0.0269545	0.0263757	0.0143859	0.0143859	0.0410495	0
OG0000776	2	1	2	5	5	5	3	3	3	4	4	3	3	5.69982e-05	5.69982e-05	2.31672e-05	2.31672e-05	6.2219e-11	2.8535e-11	2.27614e-10	2.27614e-10	2.32725e-11	2.32725e-11	2.08912e-09	2.08912e-09	7.39844e-06	0	0	0	0	0	0	0	0	0	0	0	0	0	0.973941	0	0.349406	0.349406	0.000457048	0.000413159	5.98206e-05	5.98206e-05	1.88325e-05	1.88325e-05
OG0000777	4	1	3	2	4	5	3	3	3	3	4	4	4	2.81061e-05	2.81061e-05	5.5102e-05	5.5102e-05	1.37115e-10	6.13698e-11	3.8201e-10	3.8201e-10	8.2411e-11	8.2411e-11	8.1684e-10	8.1684e-10	5.61789e-06	0	0	0	0	0	0	0	0	0	0	0	0	0	0.94785	0	0.500921	0.500921	0.000819219	0.000737954	9.66087e-05	9.66087e-05	4.96307e-05	4.96307e-05
OG0000778	11	1	4	2	2	3	1	3	3	3	3	3	4	8.85554e-06	8.85554e-06	2.92862e-05	2.92862e-05	4.54538e-08	3.0751e-08	1.69758e-06	1.69758e-06	7.80726e-08	7.80726e-08	3.38836e-07	3.38836e-07	7.68458e-06	0	0	0	0	0	0	0	0	0	0	0	0	0	0.822247	0	0.355505	0.355505	0.0771384	0.0760811	0	0.105891	0.0318908	0.0318908
OG0000779	1	1	4	8	2	7	3	3	2	2	3	3	4	0.000111966	0.000111966	8.08785e-07	8.08785e-07	3.53005e-09	1.40029e-09	6.48004e-09	6.48004e-09	1.00921e-08	1.00921e-08	5.949e-08	5.949e-08	7.84838e-06	0	0	0	0	0	0	0	0	0	0	0	0	0	0	0	0.0387764	0.0387764	0.0113292	0.0101948	0.00118961	0.00118961	0.00229684	0.00229684
OG0000780	3	2	6	5	4	6	2	2	2	2	4	3	2	4.55272e-06	4.55272e-06	2.51032e-07	2.51032e-07	8.88092e-10	4.05501e-10	3.95219e-08	3.95219e-08	9.95864e-09	9.95864e-09	1.77776e-08	1.77776e-08	9.68777e-06	0	0	0	0	0	0	0	0	0	0	0	0	0	0.237215	0.237215	0.0114414	0.0114414	0.00515249	0.00475233	0.00378986	0.00378986	0.00227145	0.00227145
OG0000781	7	1	5	5	4	4	2	1	2	2	4	3	3	1.26298e-05	1.26298e-05	1.27348e-06	1.27348e-06	7.74429e-09	4.87749e-09	1.49592e-06	1.49592e-06	1.32686e-07	1.32686e-07	6.82807e-08	6.82807e-08	9.3177e-06	0	0	0	0	0	0	0	0	0	0	0	0	0	0.76467	0	0.048054	0.048054	0.0306615	0.0302712	0.0670033	0	0.0244807	0.0244807
OG0000782	3	2	4	3	2	3	4	4	3	3	4	5	3	7.07745e-06	7.07745e-06	5.71703e-06	5.71703e-06	5.0982e-09	2.80337e-09	2.31826e-10	2.31826e-10	3.31962e-10	3.31962e-10	1.437e-09	1.437e-09	6.65993e-06	0	0	0	0	0	0	0	0	0	0	0	0	0	0.363112	0.363112	0.10449	0.10449	0.012137	0.0113472	8.41462e-05	8.41462e-05	0.000170684	0.000170684
OG0000783	1	2	4	7	5	5	2	3	3	2	3	3	3	4.48274e-05	4.48274e-05	9.92233e-07	9.92233e-07	6.06896e-10	3.02637e-10	1.0708e-08	1.0708e-08	2.48986e-09	2.48986e-09	4.30244e-08	4.30244e-08	9.1391e-06	0	0	0	0	0	0	0	0	0	0	0	0	0	0	0.788921	0.041812	0.041812	0.00411021	0.00381873	0.00165079	0.00165079	0.000900453	0.000900453
OG0000784	5	1	2	3	4	8	2	2	2	2	4	6	2	2.22711e-05	2.22711e-05	5.52775e-05	5.52775e-05	4.47796e-10	1.59713e-10	3.07746e-08	3.07746e-08	6.46245e-09	6.46245e-09	7.46463e-10	7.46463e-10	1.49435e-05	0	0	0	0	0	0	0	0	0	0	0	0	0	0.933759	0	0.502239	0.502239	0.00309592	0.00270623	0.00324025	0.00324025	0.00163559	0.00163559
OG0000785	2	1	3	5	3	6	1	3	2	2	5	5	5	5.56883e-05	5.56883e-05	7.62593e-06	7.62593e-06	6.06642e-09	3.09964e-09	1.04425e-06	1.04425e-06	1.06733e-07	1.06733e-07	2.64387e-09	2.64387e-09	6.23826e-06	0	0	0	0	0	0	0	0	0	0	0	0	0	0.962016	0	0.172296	0.172296	0.0232095	0.0226323	0	0.076397	0.0198156	0.0198156
OG0000786	3	1	5	3	5	5	4	2	2	2	4	5	2	3.61331e-05	3.61331e-05	7.21297e-06	7.21297e-06	4.82757e-10	2.28575e-10	5.19179e-09	5.19179e-09	4.87379e-09	4.87379e-09	1.60063e-09	1.60063e-09	1.46782e-05	0	0	0	0	0	0	0	0	0	0	0	0	0	0.930992	0	0.163228	0.163228	0.00341453	0.00312715	0.00105212	0.00105212	0.00133464	0.00133464
OG0000787	2	3	4	5	4	5	3	3	2	2	2	4	4	5.10416e-06	5.10416e-06	1.0782e-06	1.0782e-06	1.2229e-09	6.22834e-10	5.09036e-09	5.09036e-09	7.75042e-09	7.75042e-09	1.07351e-07	1.07351e-07	5.00339e-06	0	0	0	0	0	0	0	0	0	0	0	0	0	0.265299	0.265299	0.0328097	0.0328097	0.00644701	0.00604744	0.000992564	0.000992564	0.00186824	0.00186824
OG0000788	0	10	8	1	6	0	8	3	1	0	1	3	2	0	0.000434019	5.20444e-05	5.20444e-05	2.11054e-05	0	4.44463e-07	4.44463e-07	0.00414352	0	9.70199e-05	9.70199e-05	3.44021e-05	0.999566	0	0	0	0	0.999978	0	0	0	0.995856	0	0	0	0	0.767188	0.614711	0	0.980623	0	0.103731	0.103731	0	0
OG0000789	1	3	4	11	4	6	2	2	2	2	2	2	2	2.25529e-05	2.25529e-05	1.77521e-07	1.77521e-07	1.6544e-09	8.28952e-10	6.16574e-08	6.16574e-08	1.88327e-08	1.88327e-08	7.52486e-07	7.52486e-07	1.23853e-05	0	0	0	0	0	0	0	0	0	0	0	0	0	0	0.597525	0.0117689	0.0117689	0.00869829	0.00829467	0.00517604	0.00517604	0.00388325	0.00388325
OG0000790	9	0	4	0	4	9	1	5	1	3	4	2	1	0.00596457	0	0.0145603	0	5.12319e-08	2.23285e-08	2.59144e-06	2.59144e-06	1.4963e-06	1.4963e-06	1.48892e-06	1.48892e-06	0.000673578	0	0.994035	0	0.98544	0	0	0	0	0	0	0	0	0	0.972049	0	0.911697	0	0.166773	0.166455	0	0.214334	0	0.211891
OG0000791	1	2	5	5	3	5	3	3	3	1	4	5	3	4.51169e-05	4.51169e-05	1.32109e-06	1.32109e-06	2.60854e-09	1.36451e-09	1.71389e-08	1.71389e-08	6.79998e-08	6.79998e-08	2.94345e-09	2.94345e-09	8.74172e-06	0	0	0	0	0	0	0	0	0	0	0	0	0	0	0.79339	0.0497222	0.0497222	0.00982154	0.00934881	0.0026298	0.0026298	0.0131631	0
OG0000792	1	1	3	5	5	7	3	2	3	3	3	4	3	0.000113843	0.000113843	7.8753e-06	7.8753e-06	1.24677e-10	4.83805e-11	3.23515e-09	3.23515e-09	2.2425e-10	2.2425e-10	5.81938e-09	5.81938e-09	8.40266e-06	0	0	0	0	0	0	0	0	0	0	0	0	0	0	0	0.177271	0.177271	0.00103537	0.000914443	0.000567839	0.000567839	0.000132724	0.000132724
OG0000793	2	1	4	5	6	6	2	2	3	2	5	2	3	5.48947e-05	5.48947e-05	3.19878e-06	3.19878e-06	3.79034e-10	1.78769e-10	3.01529e-08	3.01529e-08	3.01823e-09	3.01823e-09	5.2962e-08	5.2962e-08	1.00634e-05	0	0	0	0	0	0	0	0	0	0	0	0	0	0.953074	0	0.0962796	0.0962796	0.00325727	0.00301592	0.00319553	0.00319553	0.00105105	0.00105105
OG0000794	1	1	5	4	3	8	2	2	2	2	4	7	2	0.000113144	0.000113144	3.28964e-06	3.28964e-06	8.68985e-10	3.0363e-10	3.36589e-08	3.36589e-08	7.61211e-09	7.61211e-09	4.27051e-10	4.27051e-10	1.55537e-05	0	0	0	0	0	0	0	0	0	0	0	0	0	0	0	0.0986392	0.0986392	0.00453815	0.00395266	0.00342203	0.00342203	0.00184493	0.00184493
OG0000795	1	4	17	0	3	2	0	5	2	6	2	1	0	0.000119974	0.000119974	0.00199912	0	1.12429e-06	8.89391e-07	0	0.00228661	7.07225e-07	7.07225e-07	8.75866e-05	8.75866e-05	0	0	0	0	0.998001	0	0	0.997713	0	0	0	0	0	0.997088	0	0.817315	0.598028	0	0.513159	0.512899	0	0.456681	0.231443	0.231443
OG0000796	4	2	4	7	3	2	2	2	3	3	3	3	5	2.68934e-06	2.68934e-06	2.97526e-07	2.97526e-07	1.14553e-08	8.21909e-09	6.13552e-08	6.13552e-08	5.20684e-09	5.20684e-09	9.46626e-08	9.46626e-08	3.84277e-06	0	0	0	0	0	0	0	0	0	0	0	0	0	0.186478	0.186478	0.012698	0.012698	0.026532	0.0259488	0.00514818	0.00514818	0.00223227	0.00223227
OG0000797	2	1	3	7	5	4	2	5	1	2	5	4	2	5.51848e-05	5.51848e-05	3.29822e-06	3.29822e-06	4.40573e-09	2.78468e-09	5.95885e-08	5.95885e-08	4.40328e-07	4.40328e-07	7.17903e-09	7.17903e-09	1.53368e-05	0	0	0	0	0	0	0	0	0	0	0	0	0	0.955616	0	0.104205	0.104205	0.0218346	0.0215443	0.00963557	0.00963557	0	0.0589693
OG0000798	5	3	4	4	6	3	3	2	2	2	4	3	2	6.3948e-07	6.3948e-07	9.2831e-07	9.2831e-07	1.04166e-09	6.68767e-10	1.50461e-08	1.50461e-08	8.77134e-09	8.77134e-09	1.84626e-08	1.84626e-08	8.29299e-06	0	0	0	0	0	0	0	0	0	0	0	0	0	0.0820747	0.0820747	0.0229499	0.0229499	0.00628268	0.00604066	0.00205394	0.00205394	0.00205506	0.00205506
OG0000799	2	0	4	4	3	3	4	5	3	3	4	5	3	0.0137322	0	1.12695e-05	1.12695e-05	7.88121e-10	4.33496e-10	3.10418e-11	3.10418e-11	7.48155e-11	7.48155e-11	4.50008e-10	4.50008e-10	3.77019e-05	0	0.986268	0	0	0	0	0	0	0	0	0	0	0	0.9655	0	0.146737	0.146737	0.0026924	0.00251139	1.55959e-05	1.55959e-05	4.38005e-05	4.38005e-05
OG0000800	2	6	7	4	1	4	1	4	7	1	2	2	2	8.37527e-07	8.37527e-07	1.61746e-07	1.61746e-07	9.09842e-07	5.7643e-07	1.27253e-05	1.27253e-05	2.43777e-06	2.43777e-06	3.07093e-05	3.07093e-05	1.50586e-05	0	0	0	0	0	0	0	0	0	0	0	0	0	0.0870697	0.0870697	0.00695283	0.00695283	0	0.849449	0	0.800938	0.77503	0
OG0000801	0	0	1	3	3	14	5	4	2	1	3	3	4	0	0	0.00720287	0.00720287	4.27204e-09	1.21397e-09	1.71021e-09	1.71021e-09	1.3476e-07	1.3476e-07	4.97789e-08	4.97789e-08	0.00246436	0.417552	0.417552	0	0	0	0	0	0	0	0	0	0	0	0	0	0	0.935532	0.00547067	0.00495704	0.000575212	0.000575212	0.0211106	0
OG0000802	4	1	3	4	3	5	3	3	3	2	6	5	1	2.68729e-05	2.68729e-05	1.22753e-05	1.22753e-05	8.16506e-10	3.56937e-10	1.67877e-09	1.67877e-09	1.02016e-09	1.02016e-09	1.34252e-10	1.34252e-10	2.55597e-05	0	0	0	0	0	0	0	0	0	0	0	0	0	0.914266	0	0.222322	0.222322	0.00359118	0.00323559	0.000394761	0.000394761	0.000410421	0.000410421
OG0000803	2	2	3	4	4	5	3	3	3	3	3	4	4	1.50232e-05	1.50232e-05	7.60366e-06	7.60366e-06	2.02238e-10	9.33299e-11	5.44513e-10	5.44513e-10	1.25643e-10	1.25643e-10	4.02411e-09	4.02411e-09	4.56713e-06	0	0	0	0	0	0	0	0	0	0	0	0	0	0.516133	0.516133	0.138399	0.138399	0.00117747	0.00107057	0.000134266	0.000134266	7.30521e-05	7.30521e-05
OG0000804	2	1	4	8	2	3	4	2	3	3	4	4	3	5.38471e-05	5.38471e-05	7.69316e-07	7.69316e-07	9.31947e-09	5.42294e-09	6.48635e-09	6.48635e-09	1.63623e-09	1.63623e-09	7.57352e-09	7.57352e-09	9.93739e-06	0	0	0	0	0	0	0	0	0	0	0	0	0	0.941159	0	0.0370134	0.0370134	0.0204538	0.0194153	0.00115303	0.00115303	0.00075692	0.00075692
OG0000805	6	1	5	5	3	4	2	2	2	2	4	4	3	1.53329e-05	1.53329e-05	1.32162e-06	1.32162e-06	3.00604e-09	1.64613e-09	5.40103e-08	5.40103e-08	1.57669e-08	1.57669e-08	7.04145e-09	7.04145e-09	9.30555e-06	0	0	0	0	0	0	0	0	0	0	0	0	0	0.796154	0	0.0498544	0.0498544	0.0108121	0.0102187	0.00469708	0.00469708	0.00332651	0.00332651
OG0000806	1	2	2	2	4	7	4	3	3	2	5	5	3	5.54046e-05	5.54046e-05	0.000108107	0.000108107	1.10314e-10	3.91899e-11	2.70072e-10	2.70072e-10	3.22076e-10	3.22076e-10	1.28425e-10	1.28425e-10	7.81725e-06	0	0	0	0	0	0	0	0	0	0	0	0	0	0	0.937448	0.655151	0.655151	0.000774695	0.000666871	9.04598e-05	9.04598e-05	0.000148844	0.000148844
OG0000807	4	2	2	6	3	3	8	2	3	2	2	4	2	4.73348e-06	4.73348e-06	6.98823e-06	6.98823e-06	5.2104e-09	3.2649e-09	2.03894e-09	2.03894e-09	4.47594e-09	4.47594e-09	1.40519e-07	1.40519e-07	1.08248e-05	0	0	0	0	0	0	0	0	0	0	0	0	0	0.321115	0.321115	0.128091	0.128091	0.0155136	0.014937	0.000660696	0.000660696	0.00144146	0.00144146
OG0000808	1	1	5	6	4	6	3	3	2	2	4	3	3	0.000111977	0.000111977	8.86362e-07	8.86362e-07	6.79993e-10	2.96077e-10	3.53804e-09	3.53804e-09	5.17751e-09	5.17751e-09	1.52352e-08	1.52352e-08	1.0162e-05	0	0	0	0	0	0	0	0	0	0	0	0	0	0	0	0.0398383	0.0398383	0.00411505	0.00373555	0.000762168	0.000762168	0.0013844	0.0013844
OG0000809	2	2	2	5	4	4	3	2	3	2	5	5	4	1.70551e-05	1.70551e-05	1.52686e-05	1.52686e-05	9.32451e-10	4.80681e-10	8.84577e-09	8.84577e-09	2.01578e-09	2.01578e-09	5.17628e-10	5.17628e-10	6.0765e-06	0	0	0	0	0	0	0	0	0	0	0	0	0	0.581657	0.581657	0.231748	0.231748	0.00487348	0.00452544	0.0013909	0.0013909	0.000749417	0.000749417
OG0000810	2	1	3	8	4	6	2	2	1	2	4	6	2	5.49461e-05	5.49461e-05	2.32838e-06	2.32838e-06	6.66101e-09	3.52701e-09	4.62811e-07	4.62811e-07	6.15005e-07	6.15005e-07	5.19136e-09	5.19136e-09	1.54673e-05	0	0	0	0	0	0	0	0	0	0	0	0	0	0.953117	0	0.0840531	0.0840531	0.03248	0.032099	0.0302611	0.0302611	0	0.0746333
OG0000811	0	1	0	1	0	1	0	0	0	40	0	0	0	0	0.983765	0	0.978403	0	0.999742	0	0	0	0.923121	0	0	0	0.016235	0	0.0215967	0	0.00025557	0	0.000291108	0.000291108	0.0768794	0	0.000133583	0.000133583	0.00232936	0	0	0	0	0	0	0	0	0	0.0739165
OG0000812	0	0	0	2	2	8	8	16	1	2	3	0	1	0	0	0	0.6253	1.4941e-05	9.99914e-06	2.10203e-11	2.10203e-11	1.57898e-06	1.57898e-06	0.00575147	0	0.132729	0.162393	0.162393	0.3747	0	0	0	0	0	0	0	0	0.994249	0	0	0	0	0.368813	0.17749	0.176449	4.16921e-05	4.16921e-05	0	0.160659
OG0000813	0	0	0	3	9	14	5	2	2	0	1	1	6	0	0	0	0.478936	3.2552e-07	1.19687e-07	6.20038e-07	6.20038e-07	0.000438061	0	0.000178408	0.000178408	0.0212982	0.224823	0.224823	0.521064	0	0	0	0	0	0	0.999562	0	0	0	0	0	0	0.505594	0.187199	0.187123	0.0765897	0.0765897	0.221285	0
OG0000814	0	0	0	0	0	0	0	0	0	43	0	0	0	0	0	0	0	0	0	0	0	0	0.917804	0	0	0	3.8184e-05	3.8184e-05	0.000187583	0.000187583	3.06219e-06	2.9508e-06	0.000263809	0.000263809	0.0821962	0	0.000120045	0.000120045	5.29512e-05	0	0	0	0	0	0	0	0	0	0.078797
OG0000815	5	1	1	1	0	4	0	4	0	13	10	1	2	2.51785e-05	2.51785e-05	0.000649627	0.000649627	0	0.000236576	0	0.00689607	0	0.00135104	2.34828e-05	2.34828e-05	3.73404e-05	0	0	0	0	0.999726	0	0.993104	0	0.998649	0	0	0	0	0.984699	0	0	0	0	0.98193	0	0.956167	0	0.948776
OG0000816	1	1	5	6	4	5	2	2	2	2	5	5	2	0.000112099	0.000112099	8.86688e-07	8.86688e-07	8.96178e-10	4.27433e-10	3.52954e-08	3.52954e-08	8.26829e-09	8.26829e-09	6.22992e-10	6.22992e-10	1.54307e-05	0	0	0	0	0	0	0	0	0	0	0	0	0	0	0	0.0398384	0.0398384	0.00498434	0.00458823	0.00352447	0.00352447	0.00196411	0.00196411
OG0000817	1	1	2	4	4	6	3	2	3	3	4	4	5	0.000115649	0.000115649	3.54909e-05	3.54909e-05	2.59387e-10	1.06949e-10	3.65991e-09	3.65991e-09	2.7468e-10	2.7468e-10	1.89661e-09	1.89661e-09	5.24312e-06	0	0	0	0	0	0	0	0	0	0	0	0	0	0	0	0.427018	0.427018	0.00165174	0.00147331	0.000630639	0.000630639	0.000157357	0.000157357
OG0000818	2	1	3	4	6	4	2	2	3	3	4	5	3	5.62071e-05	5.62071e-05	1.29023e-05	1.29023e-05	3.75947e-10	2.00588e-10	2.1464e-08	2.1464e-08	6.70359e-10	6.70359e-10	1.34306e-09	1.34306e-09	9.5944e-06	0	0	0	0	0	0	0	0	0	0	0	0	0	0.966337	0	0.233318	0.233318	0.00288453	0.0026874	0.00250553	0.00250553	0.000361413	0.000361413
OG0000819	3	4	3	4	4	4	3	2	2	2	2	6	3	1.33398e-06	1.33398e-06	2.96377e-06	2.96377e-06	1.81468e-09	1.03305e-09	1.89496e-08	1.89496e-08	1.17392e-08	1.17392e-08	4.36497e-08	4.36497e-08	6.07755e-06	0	0	0	0	0	0	0	0	0	0	0	0	0	0.136668	0.136668	0.0548005	0.0548005	0.00841936	0.00801704	0.00242313	0.00242313	0.00259647	0.00259647
OG0000820	5	2	2	3	5	5	4	3	3	2	3	2	3	4.078e-06	4.078e-06	2.77106e-05	2.77106e-05	5.92435e-10	3.02049e-10	1.20161e-09	1.20161e-09	1.63411e-09	1.63411e-09	1.74018e-07	1.74018e-07	7.10835e-06	0	0	0	0	0	0	0	0	0	0	0	0	0	0.342036	0.342036	0.255204	0.255204	0.00392842	0.00367431	0.000350646	0.000350646	0.000629637	0.000629637
OG0000821	3	1	3	5	4	3	3	3	2	3	5	3	4	3.61148e-05	3.61148e-05	7.40627e-06	7.40627e-06	1.81183e-09	1.09918e-09	3.42665e-09	3.42665e-09	2.41964e-09	2.41964e-09	7.89742e-09	7.89742e-09	7.27004e-06	0	0	0	0	0	0	0	0	0	0	0	0	0	0.932178	0	0.167546	0.167546	0.00772087	0.00736511	0.000724256	0.000724256	0.000864515	0.000864515
OG0000822	3	1	2	2	6	4	5	5	3	3	3	3	2	3.88936e-05	3.88936e-05	0.000110956	0.000110956	5.10745e-11	2.66856e-11	4.66726e-12	4.66726e-12	2.20108e-11	2.20108e-11	5.28269e-09	5.28269e-09	1.10309e-05	0	0	0	0	0	0	0	0	0	0	0	0	0	0.973758	0	0.672733	0.672733	0.000398851	0.000368222	3.20476e-06	3.20476e-06	1.48577e-05	1.48577e-05
OG0000823	7	2	1	1	4	7	4	4	3	2	3	2	2	5.55561e-06	5.55561e-06	0.000631615	0.000631615	5.07092e-10	2.0864e-10	3.86538e-10	3.86538e-10	1.18065e-09	1.18065e-09	1.53711e-07	1.53711e-07	1.4028e-05	0	0	0	0	0	0	0	0	0	0	0	0	0	0.616277	0.616277	0	0	0.00317305	0.00287166	0.000152594	0.000152594	0.000482391	0.000482391
OG0000824	5	1	2	6	3	4	4	2	3	2	4	4	2	2.13626e-05	2.13626e-05	1.54575e-05	1.54575e-05	2.14368e-09	1.11768e-09	5.69685e-09	5.69685e-09	2.69843e-09	2.69843e-09	5.14344e-09	5.14344e-09	1.44641e-05	0	0	0	0	0	0	0	0	0	0	0	0	0	0.906774	0	0.280292	0.280292	0.00811528	0.00757361	0.00108893	0.00108893	0.000943645	0.000943645
OG0000825	2	1	4	5	4	7	2	2	3	3	2	4	3	5.4894e-05	5.4894e-05	3.19878e-06	3.19878e-06	6.86903e-10	2.86105e-10	2.79638e-08	2.79638e-08	1.19639e-09	1.19639e-09	9.51206e-08	9.51206e-08	1.00088e-05	0	0	0	0	0	0	0	0	0	0	0	0	0	0.953074	0	0.0962796	0.0962796	0.00428449	0.00389503	0.00303306	0.00303306	0.000591982	0.000591982
OG0000826	5	3	2	3	2	1	2	3	3	2	10	3	3	1.47328e-06	1.47328e-06	1.97247e-05	1.97247e-05	1.77415e-07	1.45619e-07	1.16188e-07	1.16188e-07	4.85106e-08	4.85106e-08	7.39654e-09	7.39654e-09	7.9227e-06	0	0	0	0	0	0	0	0	0	0	0	0	0	0.185047	0.185047	0.183441	0.183441	0.174693	0	0.0115729	0.0115729	0.0134639	0.0134639
OG0000827	2	2	3	5	4	7	2	2	1	2	4	6	2	1.40958e-05	1.40958e-05	4.24148e-06	4.24148e-06	5.15994e-09	2.52473e-09	4.07904e-07	4.07904e-07	5.64258e-07	5.64258e-07	4.44955e-09	4.44955e-09	1.19291e-05	0	0	0	0	0	0	0	0	0	0	0	0	0	0.484714	0.484714	0.0964114	0.0964114	0.0272854	0.0269045	0.0268283	0.0268283	0	0.0701037
OG0000828	2	1	4	7	3	9	2	2	2	2	2	4	2	5.41951e-05	5.41951e-05	1.17133e-06	1.17133e-06	1.29387e-09	4.7927e-10	4.70911e-08	4.70911e-08	1.29902e-08	1.29902e-08	1.11908e-07	1.11908e-07	1.5073e-05	0	0	0	0	0	0	0	0	0	0	0	0	0	0.944527	0	0.0493102	0.0493102	0.00643039	0.00583324	0.00426438	0.00426438	0.0028223	0.0028223
OG0000829	5	9	3	4	2	3	2	2	2	1	2	5	2	2.541e-08	2.541e-08	7.89872e-07	7.89872e-07	1.29214e-07	8.98687e-08	2.21277e-06	2.21277e-06	2.13526e-06	2.13526e-06	1.05141e-06	1.05141e-06	8.37309e-06	0	0	0	0	0	0	0	0	0	0	0	0	0	0.00970399	0.00970399	0.0151611	0.0151611	0.206331	0.205421	0.139653	0.139653	0.20239	0
OG0000830	2	2	2	8	3	2	2	1	2	1	6	8	3	1.5543e-05	1.5543e-05	5.67559e-06	5.67559e-06	2.314e-07	1.80953e-07	1.40128e-05	1.40128e-05	4.85162e-06	4.85162e-06	1.61193e-09	1.61193e-09	1.15512e-05	0	0	0	0	0	0	0	0	0	0	0	0	0	0.53226	0.53226	0.137669	0.137669	0.419136	0.418815	0.451903	0	0.445832	0
OG0000831	2	1	3	4	4	5	3	2	3	3	4	5	3	5.61861e-05	5.61861e-05	1.29016e-05	1.29016e-05	3.35782e-10	1.52349e-10	3.7834e-09	3.7834e-09	2.91724e-10	2.91724e-10	7.56278e-10	7.56278e-10	8.40186e-06	0	0	0	0	0	0	0	0	0	0	0	0	0	0.966337	0	0.233318	0.233318	0.00197209	0.00178843	0.000647758	0.000647758	0.000165294	0.000165294
OG0000832	6	1	3	1	3	7	2	2	3	4	2	4	4	1.966e-05	1.966e-05	0.00019661	0.00019661	1.29518e-09	5.28756e-10	2.85025e-08	2.85025e-08	7.34362e-10	7.34362e-10	1.01872e-07	1.01872e-07	7.76877e-06	0	0	0	0	0	0	0	0	0	0	0	0	0	0.96928	0	0.900102	0	0.00613194	0.00555481	0.00306429	0.00306429	0.000463239	0.000463239
OG0000833	2	2	1	8	4	4	3	2	3	3	3	4	3	2.32817e-05	2.32817e-05	5.82411e-05	5.82411e-05	8.54388e-10	4.56182e-10	6.47141e-09	6.47141e-09	6.38937e-10	6.38937e-10	1.17297e-08	1.17297e-08	8.68919e-06	0	0	0	0	0	0	0	0	0	0	0	0	0	0.777339	0.777339	0	0.709331	0.00427359	0.00399973	0.00103178	0.00103178	0.00033031	0.00033031
OG0000834	2	1	4	6	3	5	2	2	2	2	5	5	3	5.44749e-05	5.44749e-05	1.87347e-06	1.87347e-06	1.76809e-09	8.34779e-10	4.09907e-08	4.09907e-08	1.05478e-08	1.05478e-08	7.31635e-10	7.31635e-10	1.00925e-05	0	0	0	0	0	0	0	0	0	0	0	0	0	0.948435	0	0.0676382	0.0676382	0.00743464	0.00684357	0.00388176	0.00388176	0.00237846	0.00237846
OG0000835	3	1	3	3	4	4	2	3	5	4	3	4	3	3.71554e-05	3.71554e-05	2.40106e-05	2.40106e-05	6.30545e-10	3.31943e-10	4.3828e-09	4.3828e-09	5.00369e-11	5.00369e-11	8.8879e-09	8.8879e-09	8.61225e-06	0	0	0	0	0	0	0	0	0	0	0	0	0	0.949606	0	0.326442	0.326442	0.00320415	0.00298748	0.000771109	0.000771109	5.71895e-05	5.71895e-05
OG0000836	1	1	4	2	3	6	8	1	2	2	5	3	4	0.000115673	0.000115673	3.44984e-05	3.44984e-05	2.00075e-09	9.28268e-10	4.64002e-08	4.64002e-08	1.93204e-08	1.93204e-08	1.05462e-08	1.05462e-08	8.02592e-06	0	0	0	0	0	0	0	0	0	0	0	0	0	0	0	0.415477	0.415477	0.0085097	0.00792817	0.00856818	0	0.00396478	0.00396478
OG0000837	2	1	3	5	5	5	3	3	2	2	5	4	2	5.58247e-05	5.58247e-05	7.62888e-06	7.62888e-06	4.35927e-10	2.04678e-10	2.87285e-09	2.87285e-09	4.11269e-09	4.11269e-09	1.46494e-09	1.46494e-09	1.46562e-05	0	0	0	0	0	0	0	0	0	0	0	0	0	0.962016	0	0.172296	0.172296	0.00310643	0.00283841	0.000654393	0.000654393	0.0011726	0.0011726
OG0000838	3	1	5	2	2	5	1	3	5	4	4	4	3	3.72436e-05	3.72436e-05	2.17568e-05	2.17568e-05	7.35384e-09	3.75751e-09	6.76188e-07	6.76188e-07	2.62644e-09	2.62644e-09	1.09765e-08	1.09765e-08	9.99119e-06	0	0	0	0	0	0	0	0	0	0	0	0	0	0.951115	0	0.328991	0.328991	0.0187656	0.0177592	0	0.055617	0.00239569	0.00239569
OG0000839	9	1	3	3	4	4	2	2	2	2	2	4	4	1.08936e-05	1.08936e-05	2.14249e-05	2.14249e-05	2.36271e-09	1.39032e-09	6.3772e-08	6.3772e-08	1.9681e-08	1.9681e-08	1.34615e-07	1.34615e-07	7.2235e-06	0	0	0	0	0	0	0	0	0	0	0	0	0	0.831536	0	0.292034	0.292034	0.0104532	0.0100504	0.00530828	0.00530828	0.00403735	0.00403735
OG0000840	4	3	3	6	2	4	2	2	1	2	4	5	4	1.10403e-06	1.10403e-06	9.27829e-07	9.27829e-07	7.44863e-08	4.63497e-08	1.66286e-06	1.66286e-06	1.72305e-06	1.72305e-06	4.3658e-08	4.3658e-08	4.98081e-06	0	0	0	0	0	0	0	0	0	0	0	0	0	0.113744	0.113744	0.025693	0.025693	0.146321	0.145341	0.105281	0.105281	0	0.17344
OG0000841	6	4	2	7	2	3	2	1	3	2	4	3	3	2.63087e-07	2.63087e-07	1.82796e-06	1.82796e-06	4.59301e-08	3.10238e-08	2.40492e-06	2.40492e-06	1.5749e-07	1.5749e-07	1.44092e-07	1.44092e-07	5.98282e-06	0	0	0	0	0	0	0	0	0	0	0	0	0	0.0535845	0.0535845	0.0400631	0.0400631	0.0783557	0.0772938	0.0949933	0	0.0429566	0.0429566
OG0000842	3	1	4	7	3	4	2	2	2	3	4	5	2	3.46293e-05	3.46293e-05	1.12109e-06	1.12109e-06	2.465e-09	1.29884e-09	3.78213e-08	3.78213e-08	4.81498e-09	4.81498e-09	2.3332e-09	2.3332e-09	1.47084e-05	0	0	0	0	0	0	0	0	0	0	0	0	0	0.90207	0	0.0472612	0.0472612	0.00922049	0.0086291	0.00368064	0.00368064	0.00154539	0.00154539
OG0000843	0	1	3	4	5	6	2	1	2	1	5	7	5	0	0.00539974	1.75346e-05	1.75346e-05	1.51821e-08	8.21654e-09	4.72367e-06	4.72367e-06	1.54915e-06	1.54915e-06	2.21682e-09	2.21682e-09	1.78145e-05	0.9946	0	0	0	0	0	0	0	0	0	0	0	0	0	0	0.239819	0.239819	0.0907854	0.0905323	0.166277	0	0.149337	0
OG0000844	2	2	2	6	4	6	3	3	2	2	3	3	4	1.64178e-05	1.64178e-05	1.04726e-05	1.04726e-05	7.606e-10	3.39203e-10	3.89511e-09	3.89511e-09	5.76289e-09	5.76289e-09	4.3982e-08	4.3982e-08	6.17871e-06	0	0	0	0	0	0	0	0	0	0	0	0	0	0.561361	0.561361	0.190663	0.190663	0.00453199	0.00414516	0.000816716	0.000816716	0.00149646	0.00149646
OG0000845	3	1	2	6	4	6	2	2	2	2	3	6	3	3.71065e-05	3.71065e-05	1.6085e-05	1.6085e-05	7.9384e-10	3.54061e-10	3.67593e-08	3.67593e-08	8.85266e-09	8.85266e-09	4.25403e-09	4.25403e-09	1.01264e-05	0	0	0	0	0	0	0	0	0	0	0	0	0	0.949266	0	0.291342	0.291342	0.00470308	0.00430464	0.00361659	0.00361659	0.00207044	0.00207044
OG0000846	2	1	3	8	3	4	2	2	4	2	3	6	2	5.49421e-05	5.49421e-05	2.32835e-06	2.32835e-06	2.51959e-09	1.33541e-09	3.51824e-08	3.51824e-08	2.64532e-09	2.64532e-09	5.07683e-09	5.07683e-09	1.51764e-05	0	0	0	0	0	0	0	0	0	0	0	0	0	0.953117	0	0.0840531	0.0840531	0.00935454	0.00876657	0.00350826	0.00350826	0.00111151	0.00111151
OG0000847	2	1	4	4	5	7	2	2	2	2	2	6	3	5.54374e-05	5.54374e-05	5.97288e-06	5.97288e-06	5.10542e-10	2.22424e-10	3.72211e-08	3.72211e-08	9.03432e-09	9.03432e-09	3.57462e-08	3.57462e-08	1.0158e-05	0	0	0	0	0	0	0	0	0	0	0	0	0	0.958745	0	0.143913	0.143913	0.00386001	0.00355706	0.00364614	0.00364614	0.00210369	0.00210369
OG0000848	2	1	1	3	2	1	2	1	1	1	24	1	2	6.09202e-05	6.09202e-05	0.000206597	0.000206597	1.53267e-06	1.35937e-06	3.10958e-05	3.10958e-05	2.19835e-05	2.19835e-05	4.80268e-06	4.80268e-06	3.20418e-05	0	0	0	0	0	0	0	0	0	0	0	0	0	0.993743	0	0	0.939138	0.996029	0	0.975728	0	0	0
OG0000849	3	2	4	5	5	4	2	2	2	3	3	4	3	5.57121e-06	5.57121e-06	1.15713e-06	1.15713e-06	9.00252e-10	5.02353e-10	3.36594e-08	3.36594e-08	3.84824e-09	3.84824e-09	1.751e-08	1.751e-08	6.81073e-06	0	0	0	0	0	0	0	0	0	0	0	0	0	0.288557	0.288557	0.0351875	0.0351875	0.00542142	0.00512004	0.00341865	0.00341865	0.0012818	0.0012818
OG0000850	2	1	6	1	3	9	1	1	1	1	3	5	8	5.90746e-05	5.90746e-05	8.71684e-05	8.71684e-05	1.85738e-07	8.08151e-08	6.32019e-05	6.32019e-05	2.1912e-05	2.1912e-05	8.64799e-07	8.64799e-07	7.1975e-06	0	0	0	0	0	0	0	0	0	0	0	0	0	0.988792	0	0.794704	0	0.80616	0.806099	0	0	0	0
OG0000851	2	2	4	5	4	3	3	2	2	2	3	5	5	1.23882e-05	1.23882e-05	1.59134e-06	1.59134e-06	2.407e-09	1.50017e-09	1.85479e-08	1.85479e-08	1.14379e-08	1.14379e-08	1.02069e-08	1.02069e-08	4.5486e-06	0	0	0	0	0	0	0	0	0	0	0	0	0	0.429724	0.429724	0.0482111	0.0482111	0.00988146	0.00948114	0.00238427	0.00238427	0.00254103	0.00254103
OG0000852	4	3	2	4	4	5	2	2	2	2	4	5	3	2.04011e-06	2.04011e-06	1.18048e-05	1.18048e-05	9.61974e-10	4.67276e-10	3.73051e-08	3.73051e-08	9.07209e-09	9.07209e-09	1.97991e-09	1.97991e-09	6.71071e-06	0	0	0	0	0	0	0	0	0	0	0	0	0	0.206499	0.206499	0.145632	0.145632	0.00531774	0.00491977	0.00365065	0.00365065	0.00211026	0.00211026
OG0000853	3	2	3	2	4	5	3	3	3	3	4	4	3	9.81102e-06	9.81102e-06	3.42673e-05	3.42673e-05	1.37212e-10	6.14112e-11	3.8201e-10	3.8201e-10	8.2411e-11	8.2411e-11	8.1684e-10	8.1684e-10	6.00764e-06	0	0	0	0	0	0	0	0	0	0	0	0	0	0.495793	0.495793	0.314043	0.314043	0.000819219	0.000737954	9.66088e-05	9.66088e-05	4.96308e-05	4.96308e-05
OG0000854	3	2	4	4	3	3	4	3	2	2	2	5	5	6.1469e-06	6.1469e-06	2.36293e-06	2.36293e-06	5.40819e-09	3.40001e-09	4.03997e-09	4.03997e-09	1.25211e-08	1.25211e-08	8.60041e-08	8.60041e-08	4.26996e-06	0	0	0	0	0	0	0	0	0	0	0	0	0	0.317486	0.317486	0.0575267	0.0575267	0.0161613	0.0155718	0.00091461	0.00091461	0.00274052	0.00274052
OG0000855	5	4	2	2	5	4	3	4	4	2	2	2	3	9.44563e-07	9.44563e-07	4.13524e-05	4.13524e-05	1.08562e-09	6.32175e-10	1.42905e-09	1.42905e-09	1.19651e-09	1.19651e-09	6.17126e-07	6.17126e-07	6.68645e-06	0	0	0	0	0	0	0	0	0	0	0	0	0	0.156794	0.156794	0.258968	0.258968	0.00618184	0.00590682	0.000401855	0.000401855	0.000562027	0.000562027
OG0000856	0	1	0	0	3	3	26	5	0	2	1	1	0	0	0.867802	0	0	0.000217283	0.000156279	5.56128e-10	5.56128e-10	0	0.00307874	0.000291705	0.000291705	0	0.132198	0	0.0171211	0.0171211	0	0	0	0	0.996921	0	0	0	0.158924	0	0	0	0	0.796302	0.796179	0.000502972	0.000502972	0	0.707963
OG0000857	0	0	0	1	4	16	0	0	17	0	1	0	3	0	0	0	0.757843	0.0142952	0.0142981	0	0	0.0489857	0	0.0884528	0	0.11045	0.109414	0.109414	0.242157	0	0	0	0.204144	0.204144	0	0.951014	0	0.911547	0	0	0	0	0	0.929393	0.929455	0	0	0.86892	0
OG0000858	3	0	0	1	0	2	1	1	27	2	4	0	1	0.068766	0	0	0.129661	0	0.00360814	6.89462e-05	6.89462e-05	1.87382e-07	1.87382e-07	0.0171389	0	0.0217167	0	0.931234	0.870339	0	0.995907	0	0	0	0	0	0	0.982861	0	0.927541	0	0	0	0	0.989853	0	0	0.152271	0.152271
OG0000859	9	1	3	4	4	3	2	2	3	2	4	3	1	1.05296e-05	1.05296e-05	1.09496e-05	1.09496e-05	2.59209e-09	1.62411e-09	4.36102e-08	4.36102e-08	6.13254e-09	6.13254e-09	2.20633e-08	2.20633e-08	2.79413e-05	0	0	0	0	0	0	0	0	0	0	0	0	0	0.802567	0	0.19867	0.19867	0.010215	0.00981484	0.00404222	0.00404222	0.00190041	0.00190041
OG0000860	3	1	6	6	2	7	2	2	2	2	3	3	2	3.37404e-05	3.37404e-05	3.99938e-07	3.99938e-07	4.49034e-09	1.87259e-09	6.88366e-08	6.88366e-08	2.17123e-08	2.17123e-08	7.11667e-08	7.11667e-08	1.46307e-05	0	0	0	0	0	0	0	0	0	0	0	0	0	0.883344	0	0.0216689	0.0216689	0.0136957	0.0125575	0.00562525	0.00562525	0.00440627	0.00440627
OG0000861	18	2	4	0	2	0	1	1	1	1	2	1	8	1.55917e-06	1.55917e-06	0.00862255	0	5.54145e-05	0	6.37329e-05	6.37329e-05	2.22703e-05	2.22703e-05	0.000155068	0.000155068	7.77582e-06	0	0	0	0.991377	0	0.999944	0	0	0	0	0	0	0	0.271536	0.271536	0.683768	0	0.999739	0	0	0	0	0
OG0000862	1	1	2	4	6	5	1	2	2	3	3	6	5	0.0001157	0.0001157	3.54938e-05	3.54938e-05	2.39426e-09	1.40232e-09	2.16576e-06	2.16576e-06	4.95185e-08	4.95185e-08	1.16823e-08	1.16823e-08	6.45904e-06	0	0	0	0	0	0	0	0	0	0	0	0	0	0	0	0.427018	0.427018	0.0162054	0.0159732	0	0.118636	0.0136822	0.0136822
OG0000863	4	1	4	8	4	1	2	1	2	3	4	4	3	2.45971e-05	2.45971e-05	7.02351e-07	7.02351e-07	1.2556e-07	1.11266e-07	4.67686e-06	4.67686e-06	3.61747e-07	3.61747e-07	1.10209e-07	1.10209e-07	1.13004e-05	0	0	0	0	0	0	0	0	0	0	0	0	0	0.854887	0	0.0338606	0.0338606	0.187917	0	0.164948	0	0.0983166	0.0983166
OG0000864	2	1	1	7	3	3	4	3	3	4	4	3	3	5.92676e-05	5.92676e-05	7.89726e-05	7.89726e-05	1.34756e-09	7.78867e-10	3.09581e-10	3.09581e-10	9.99915e-11	9.99915e-11	7.22288e-09	7.22288e-09	8.64084e-06	0	0	0	0	0	0	0	0	0	0	0	0	0	0.99026	0	0	0.836462	0.00453793	0.00428281	9.25413e-05	9.25413e-05	6.88656e-05	6.88656e-05
OG0000865	1	2	4	2	4	6	3	2	4	3	3	3	4	5.22973e-05	5.22973e-05	3.15901e-05	3.15901e-05	3.35063e-10	1.44377e-10	3.95385e-09	3.95385e-09	1.68795e-10	1.68795e-10	2.13481e-08	2.13481e-08	6.25339e-06	0	0	0	0	0	0	0	0	0	0	0	0	0	0	0.898977	0.382134	0.382134	0.00205472	0.00185741	0.000675451	0.000675451	0.000121337	0.000121337
OG0000866	2	2	2	3	4	9	3	1	2	1	3	7	2	1.92832e-05	1.92832e-05	4.20813e-05	4.20813e-05	1.1565e-08	5.02428e-09	2.01974e-06	2.01974e-06	1.07169e-06	1.07169e-06	2.62427e-08	2.62427e-08	1.4005e-05	0	0	0	0	0	0	0	0	0	0	0	0	0	0.649366	0.649366	0.383774	0.383774	0.0667802	0.0664214	0.104611	0	0.10636	0
OG0000867	2	1	3	8	3	4	2	2	4	2	3	3	4	5.48381e-05	5.48381e-05	2.32754e-06	2.32754e-06	3.06803e-09	1.68927e-09	4.14278e-08	4.14278e-08	3.59459e-09	3.59459e-09	6.02142e-08	6.02142e-08	7.6513e-06	0	0	0	0	0	0	0	0	0	0	0	0	0	0.953117	0	0.084053	0.084053	0.0109857	0.0103939	0.00390428	0.00390428	0.00145707	0.00145707
OG0000868	4	4	1	2	6	8	1	2	2	3	2	2	4	3.34454e-06	3.34454e-06	0.000272341	0.000272341	3.13906e-09	1.51643e-09	2.48004e-06	2.48004e-06	7.7004e-08	7.7004e-08	1.44014e-06	1.44014e-06	7.28537e-06	0	0	0	0	0	0	0	0	0	0	0	0	0	0.43517	0.43517	0	0.851797	0.0256992	0.0254639	0	0.12824	0.0211335	0.0211335
[truncated: 17,357 more rows]
[truncated: 16 more columns]

## Sheet: Fig 6a
Orthogene families and assigned number of genes for a given plant species analyzed in this study																	Orthogene family assigned to genes of O. pumila.
[truncated: 23,230 more rows]

[truncated: 6 more sheets: Fig. 6e and Suppli. Fig. 41, Suppli. Fig. 15, Suppli. Fig. 24, Suppli. Fig. 25, Suppli. Fig. 26, Suppli. Fig. 27]
